# Supplementary material for: Synthesis, detailed geometric analysis and bond-valence method evaluation of the strength of π-arene bonding of two isotypic cationic prehnitene tin(II) complexes: [{1,2,3,4-(CH3)4C6H2}2Sn2Cl2][MCl4]2 (M = Al and Ga)
Source: Acta Crystallogr E Crystallogr Commun. 2019 Jun 25;75(Pt 7):1051–6. doi: 10.1107/S2056989019008508 (PMC6659333; doi:10.1107/S2056989019008508)
Supplement: Supplementary file 1 [file e-75-01051-sup1.cif]

##############################################################################
#                                                                            #
# This CIF contains the data in a paper accepted for publication in          #
# Acta Crystallographica Section E. It conforms to the requirements of       #
# Notes for Authors for Acta Crystallographica Section E, and has been       #
# peer reviewed under the auspices of the IUCr Commission on Journals.       #
#                                                                            #
# Full details of the Crystallographic Information File format               #
# are given in the paper "The Crystallographic Information File (CIF):       #
# a New Standard Archive File for Crystallography" by S. R. Hall, F. H.      #
# Allen and I. D. Brown [Acta Cryst. (1991), A47, 655-685].                  #
#                                                                            #
# The current version of the core CIF dictionary is obtainable from          #
# ftp://ftp.iucr.org/pub/cif_core.dic.                                       #
#                                                                            #
# Software is freely available for graphical display of the structure(s)     #
# in this CIF. For information consult the CIF software page                 #
# http://www.iucr.org/resources/cif/software.                                #
#                                                                            #
# This file may be used for bona fide research purposes within the           #
# scientific community so long as proper attribution is given to the journal # 
# article from which it was obtained.                                        #
#                                                                            #
##############################################################################
data_I
_database_code_depnum_ccdc_archive 'CCDC 1923087'
_audit_creation_method     'SHELXL-2018/3'
_chemical_name_systematic
;\
<i>catena</i>-Poly[[chloridoaluminate(III)]-tri-\m-chlorido-\
4':1\k^2^<i>Cl</i>,1:2\k^4^<i>Cl</i>-[(\h^6^-1,2,3,4-tetramethylbenzene)\
tin(II)]-di-\m-chlorido-2:3\k^4^<i>Cl</i>-[(\h^6^-1,2,3,4-tetramethylbenzene)\
tin(II)]-di-\m-chlorido-3:4\k^4^<i>Cl</i>-[chloridoaluminate(III)]-\m-\
chlorido-4:1'\k^2^<i>Cl</i>]
;
_chemical_name_common     ?
_chemical_formula_moiety     '2(C10 H14), Sn2 Cl2 2+, 2(Al Cl4 -)'
_chemical_formula_sum     'C20 H28 Al2 Cl10 Sn2'
_chemical_formula_iupac     '[Al2 Sn2 Cl10 (C10 H14)2]'
_chemical_formula_weight     914.30
_chemical_melting_point     ?
_space_group_crystal_system     triclinic
_space_group_name_H-M_alt     'P -1'
_space_group_name_Hall     '-P 1'
loop_
    _space_group_symop_operation_xyz
    'x, y, z'
    '-x, -y, -z'
_cell_length_a     8.7512(5)
_cell_length_b     9.1357(6)
_cell_length_c     11.2803(7)
_cell_angle_alpha     85.524(5)
_cell_angle_beta     72.769(5)
_cell_angle_gamma     86.926(5)
_cell_volume     858.30(9)
_cell_formula_units_Z     1
_cell_measurement_reflns_used     24404
_cell_measurement_theta_min     4.47
_cell_measurement_theta_max     59.31
_cell_measurement_temperature     213(2)
_exptl_crystal_description     needle
_exptl_crystal_colour     colorless
_exptl_crystal_size_max     0.270
_exptl_crystal_size_mid     0.170
_exptl_crystal_size_min     0.130
_exptl_crystal_density_diffrn     1.769
_exptl_crystal_density_meas     ?
_exptl_crystal_density_method     ?
_exptl_crystal_F_000     444
_exptl_absorpt_coefficient_mu     2.296
_exptl_absorpt_correction_type     multi-scan
_exptl_absorpt_process_details
;
(Blessing, 1995)
;
_exptl_absorpt_correction_T_min     0.47551
_exptl_absorpt_correction_T_max     0.69720
_diffrn_ambient_temperature     213(2)
_diffrn_source     'fine-focus sealed tube'
_diffrn_radiation_type     MoK\a
_diffrn_radiation_wavelength     0.71073
_diffrn_measurement_device_type     'Stoe IPDS 2T'
_diffrn_measurement_method     \w
_diffrn_detector_area_resol_mean     ?
_diffrn_reflns_number     17750
_diffrn_reflns_av_R_equivalents     0.0398
_diffrn_reflns_av_unetI/netI     0.0234
_diffrn_reflns_theta_min     2.237
_diffrn_reflns_theta_max     29.168
_diffrn_reflns_theta_full     25.242
_diffrn_measured_fraction_theta_max     0.987
_diffrn_measured_fraction_theta_full     0.999
_diffrn_reflns_limit_h_min     -11
_diffrn_reflns_limit_h_max     11
_diffrn_reflns_limit_k_min     -12
_diffrn_reflns_limit_k_max     12
_diffrn_reflns_limit_l_min     -15
_diffrn_reflns_limit_l_max     15
_refine_special_details     ?
_reflns_number_total     4585
_reflns_number_gt     4326
_reflns_threshold_expression     'I > 2\s(I)'
_refine_ls_structure_factor_coef     Fsqd
_refine_ls_matrix_type     full
_refine_ls_R_factor_all     0.0312
_refine_ls_R_factor_gt     0.0276
_refine_ls_wR_factor_gt     0.0563
_refine_ls_wR_factor_ref     0.0575
_refine_ls_goodness_of_fit_ref     1.243
_refine_ls_restrained_S_all     1.243
_refine_ls_number_reflns     4585
_refine_ls_number_parameters     158
_refine_ls_number_restraints     0
_refine_ls_hydrogen_treatment     constr
_refine_ls_weighting_scheme     calc
_refine_ls_weighting_details
              'w=1/[\s^2^(Fo^2^)+(0.0163P)^2^+0.5546P] where P=(Fo^2^+2Fc^2^)/3'
_atom_sites_solution_hydrogens     geom
_atom_sites_solution_primary     direct
_atom_sites_solution_secondary     ?
_refine_ls_shift/su_max     0.001
_refine_ls_shift/su_mean     0.000
_refine_diff_density_max     0.588
_refine_diff_density_min     -0.459
_refine_ls_extinction_method     none
_refine_ls_extinction_coef     .
loop_
    _atom_type_symbol
    _atom_type_description
    _atom_type_scat_dispersion_real
    _atom_type_scat_dispersion_imag
    _atom_type_scat_source
    'C' 'C' 0.0033 0.0016
                         'International Tables Vol C Tables 4.2.6.8 and 6.1.1.4'
    'H' 'H' 0.0000 0.0000
                         'International Tables Vol C Tables 4.2.6.8 and 6.1.1.4'
    'Al' 'Al' 0.0645 0.0514
                         'International Tables Vol C Tables 4.2.6.8 and 6.1.1.4'
    'Cl' 'Cl' 0.1484 0.1585
                         'International Tables Vol C Tables 4.2.6.8 and 6.1.1.4'
    'Sn' 'Sn' -0.6537 1.4246
                         'International Tables Vol C Tables 4.2.6.8 and 6.1.1.4'
_computing_data_collection
;
X-Area (Stoe & Cie, 2009)
;
_computing_cell_refinement
;
X-Area (Stoe & Cie, 2009)
;
_computing_data_reduction
;
X-Area (Stoe & Cie, 2009)
;
_computing_structure_solution
;
SHELXT 2014/5 (Sheldrick, 2015a)
;
_computing_structure_refinement
;
SHELXL-2018/3 (Sheldrick, 2015b)
;
_computing_molecular_graphics
;
DIAMOND (Brandenburg, 2018)
;
_computing_publication_material
;
publCIF (Westrip, 2010)
;
loop_
    _atom_site_type_symbol
    _atom_site_label
    _atom_site_fract_x
    _atom_site_fract_y
    _atom_site_fract_z
    _atom_site_U_iso_or_equiv
    _atom_site_adp_type
    _atom_site_calc_flag
    _atom_site_occupancy
    _atom_site_disorder_assembly
    _atom_site_disorder_group
    Sn Sn1 0.52308(2) 0.16549(2) 0.60211(2) 0.02833(5) Uani d 1 . .
    Cl Cl1 0.29871(6) 0.01611(6) 0.55845(5) 0.03375(12) Uani d 1 . .
    Cl Cl2 0.52884(7) 0.36374(7) 0.37225(6) 0.03974(13) Uani d 1 . .
    Cl Cl3 0.85918(10) 0.32842(9) 0.47942(8) 0.05591(19) Uani d 1 . .
    Cl Cl4 0.80050(8) 0.64593(6) 0.30806(7) 0.04703(16) Uani d 1 . .
    Cl Cl5 0.90510(11) 0.32035(10) 0.15790(8) 0.0646(2) Uani d 1 . .
    Al Al1 0.78043(9) 0.41345(7) 0.32595(7) 0.03229(15) Uani d 1 . .
    C C1 0.6234(3) -0.0503(3) 0.7664(2) 0.0366(5) Uani d 1 . .
    H H1 0.671568 -0.133161 0.723925 0.044 Uiso calc 1 . .
    C C2 0.4588(3) -0.0430(3) 0.8189(2) 0.0335(5) Uani d 1 . .
    H H2 0.397040 -0.120733 0.811111 0.040 Uiso calc 1 . .
    C C3 0.3833(3) 0.0780(3) 0.8831(2) 0.0305(4) Uani d 1 . .
    C C4 0.4771(3) 0.1937(3) 0.8931(2) 0.0330(5) Uani d 1 . .
    C C5 0.6446(3) 0.1861(3) 0.8393(2) 0.0349(5) Uani d 1 . .
    C C6 0.7188(3) 0.0631(3) 0.7757(2) 0.0358(5) Uani d 1 . .
    C C7 0.2040(3) 0.0788(3) 0.9401(3) 0.0434(6) Uani d 1 . .
    H H71 0.155733 0.161604 0.903607 0.065 Uiso calc 1 . .
    H H72 0.178309 0.087089 1.029158 0.065 Uiso calc 1 . .
    H H73 0.162684 -0.011828 0.924343 0.065 Uiso calc 1 . .
    C C8 0.3978(4) 0.3254(3) 0.9619(3) 0.0501(7) Uani d 1 . .
    H H81 0.418526 0.412853 0.905839 0.075 Uiso calc 1 . .
    H H82 0.440483 0.336065 1.030844 0.075 Uiso calc 1 . .
    H H83 0.283293 0.311956 0.993471 0.075 Uiso calc 1 . .
    C C9 0.7448(4) 0.3112(4) 0.8510(3) 0.0588(8) Uani d 1 . .
    H H91 0.855725 0.292126 0.804884 0.088 Uiso calc 1 . .
    H H92 0.736307 0.319407 0.937973 0.088 Uiso calc 1 . .
    H H93 0.706411 0.402187 0.817729 0.088 Uiso calc 1 . .
    C C10 0.8978(3) 0.0490(4) 0.7171(3) 0.0501(7) Uani d 1 . .
    H H101 0.923939 -0.041956 0.675420 0.075 Uiso calc 1 . .
    H H102 0.951224 0.048501 0.781249 0.075 Uiso calc 1 . .
    H H103 0.933184 0.131365 0.657192 0.075 Uiso calc 1 . .
loop_
    _atom_site_aniso_label
    _atom_site_aniso_U_11
    _atom_site_aniso_U_22
    _atom_site_aniso_U_33
    _atom_site_aniso_U_12
    _atom_site_aniso_U_13
    _atom_site_aniso_U_23
    Sn1 0.02904(8) 0.02763(8) 0.02706(7) -0.00218(5) -0.00572(5) -0.00324(5)
    Cl1 0.0225(2) 0.0373(3) 0.0385(3) -0.00117(19) -0.0019(2) -0.0127(2)
    Cl2 0.0330(3) 0.0419(3) 0.0428(3) -0.0057(2) -0.0084(2) -0.0019(2)
    Cl3 0.0568(4) 0.0534(4) 0.0656(5) -0.0169(3) -0.0332(4) 0.0179(3)
    Cl4 0.0361(3) 0.0256(3) 0.0687(4) -0.0010(2) -0.0004(3) 0.0026(3)
    Cl5 0.0581(5) 0.0649(5) 0.0572(5) 0.0054(4) 0.0080(4) -0.0241(4)
    Al1 0.0307(3) 0.0257(3) 0.0363(4) -0.0004(3) -0.0037(3) -0.0012(3)
    C1 0.0403(13) 0.0347(12) 0.0313(11) 0.0071(10) -0.0066(10) -0.0016(9)
    C2 0.0368(12) 0.0333(11) 0.0307(11) -0.0060(9) -0.0102(9) 0.0015(9)
    C3 0.0265(10) 0.0389(12) 0.0241(10) -0.0032(9) -0.0045(8) 0.0007(8)
    C4 0.0337(12) 0.0373(12) 0.0279(10) -0.0004(9) -0.0079(9) -0.0066(9)
    C5 0.0300(11) 0.0446(13) 0.0318(11) -0.0072(9) -0.0103(9) -0.0030(9)
    C6 0.0261(11) 0.0484(14) 0.0308(11) 0.0017(9) -0.0071(9) 0.0034(9)
    C7 0.0281(12) 0.0562(16) 0.0408(13) -0.0037(11) -0.0039(10) 0.0051(11)
    C8 0.0533(17) 0.0464(15) 0.0481(16) 0.0030(12) -0.0075(13) -0.0196(12)
    C9 0.0485(17) 0.067(2) 0.065(2) -0.0225(15) -0.0179(15) -0.0148(16)
    C10 0.0274(12) 0.0668(19) 0.0498(16) 0.0056(12) -0.0063(11) 0.0099(13)
_geom_special_details
;
 All esds (except the esd in the dihedral angle between two l.s. planes)
 are estimated using the full covariance matrix.  The cell esds are taken
 into account individually in the estimation of esds in distances, angles
 and torsion angles; correlations between esds in cell parameters are only
 used when they are defined by crystal symmetry.  An approximate (isotropic)
 treatment of cell esds is used for estimating esds involving l.s. planes.
;
loop_
    _geom_bond_atom_site_label_1
    _geom_bond_atom_site_label_2
    _geom_bond_site_symmetry_2
    _geom_bond_distance
    _geom_bond_publ_flag
    Sn1 Cl1 . 2.6316(6) ?
    Sn1 Cl1 2_656 2.6425(6) ?
    Sn1 Cl2 . 3.0340(7) ?
    Sn1 Cl3 . 3.2432(8) ?
    Sn1 Cl4 2_666 3.1722(7) ?
    Sn1 C1 . 2.881(2) ?
    Sn1 C2 . 2.915(2) ?
    Sn1 C3 . 3.097(2) ?
    Sn1 C4 . 3.216(2) ?
    Sn1 C5 . 3.181(2) ?
    Sn1 C6 . 3.028(2) ?
    Sn1 Al1 . 3.8983(8) ?
    Sn1 Sn1 2_656 4.0476(4) ?
    Al1 Cl2 . 2.1715(9) ?
    Al1 Cl3 . 2.1249(11) ?
    Al1 Cl4 . 2.1294(9) ?
    Al1 Cl5 . 2.1058(10) ?
    C1 C2 . 1.386(4) ?
    C1 C6 . 1.393(4) ?
    C1 H1 . 0.9400 ?
    C2 C3 . 1.394(3) ?
    C2 H2 . 0.9400 ?
    C3 C4 . 1.405(3) ?
    C3 C7 . 1.509(3) ?
    C4 C5 . 1.411(3) ?
    C4 C8 . 1.506(3) ?
    C5 C6 . 1.404(4) ?
    C5 C9 . 1.513(4) ?
    C6 C10 . 1.512(3) ?
    C7 H71 . 0.9700 ?
    C7 H72 . 0.9700 ?
    C7 H73 . 0.9700 ?
    C8 H81 . 0.9700 ?
    C8 H82 . 0.9700 ?
    C8 H83 . 0.9700 ?
    C9 H91 . 0.9700 ?
    C9 H92 . 0.9700 ?
    C9 H93 . 0.9700 ?
    C10 H101 . 0.9700 ?
    C10 H102 . 0.9700 ?
    C10 H103 . 0.9700 ?
loop_
    _geom_angle_atom_site_label_1
    _geom_angle_atom_site_label_2
    _geom_angle_atom_site_label_3
    _geom_angle_site_symmetry_1
    _geom_angle_site_symmetry_3
    _geom_angle
    _geom_angle_publ_flag
    Cl1 Sn1 Cl1 . 2_656 79.753(18) ?
    Cl1 Sn1 Cl2 . . 88.426(19) ?
    Cl1 Sn1 Cl3 . . 145.46(2) ?
    Cl1 Sn1 Cl4 . 2_666 73.398(18) ?
    Cl1 Sn1 Cl2 2_656 . 84.476(19) ?
    Cl1 Sn1 Cl3 2_656 . 74.86(2) ?
    Cl1 Sn1 Cl4 2_656 2_666 147.90(2) ?
    Cl2 Sn1 Cl3 . . 66.360(18) ?
    Cl2 Sn1 Cl4 . 2_666 77.616(19) ?
    Cl3 Sn1 Cl4 . 2_666 120.01(2) ?
    Cl1 Sn1 C1 . . 98.59(6) ?
    Cl1 Sn1 C2 . . 80.90(5) ?
    Cl1 Sn1 C3 . . 89.06(4) ?
    Cl1 Sn1 C4 . . 113.59(5) ?
    Cl1 Sn1 C5 . . 133.54(5) ?
    Cl1 Sn1 C6 . . 125.60(5) ?
    Cl1 Sn1 C1 2_656 . 78.92(5) ?
    Cl1 Sn1 C2 2_656 . 96.51(5) ?
    Cl1 Sn1 C3 2_656 . 122.99(5) ?
    Cl1 Sn1 C4 2_656 . 131.87(5) ?
    Cl1 Sn1 C5 2_656 . 113.02(5) ?
    Cl1 Sn1 C6 2_656 . 87.77(5) ?
    Cl2 Sn1 C1 . . 160.46(5) ?
    Cl2 Sn1 C2 . . 168.90(5) ?
    Cl2 Sn1 C3 . . 151.42(5) ?
    Cl2 Sn1 C4 . . 138.73(5) ?
    Cl2 Sn1 C5 . . 135.45(5) ?
    Cl2 Sn1 C6 . . 143.03(5) ?
    Cl3 Sn1 C1 . . 99.07(6) ?
    Cl3 Sn1 C2 . . 124.60(5) ?
    Cl3 Sn1 C3 . . 124.44(4) ?
    Cl3 Sn1 C4 . . 100.80(5) ?
    Cl3 Sn1 C5 . . 78.78(5) ?
    Cl3 Sn1 C6 . . 76.71(5) ?
    Cl4 Sn1 C1 2_666 . 121.84(5) ?
    Cl4 Sn1 C2 2_666 . 96.29(5) ?
    Cl4 Sn1 C3 2_666 . 74.39(5) ?
    Cl4 Sn1 C4 2_666 . 76.28(5) ?
    Cl4 Sn1 C5 2_666 . 98.30(5) ?
    Cl4 Sn1 C6 2_666 . 122.18(5) ?
    Sn1 Cl1 Sn1 . 2_656 100.247(18) ?
    Sn1 C1 H1 . . 110.9 ?
    Sn1 C2 H2 . . 111.8 ?
    Sn1 C3 C7 . . 119.14(16) ?
    Sn1 C4 C8 . . 123.29(18) ?
    Sn1 C5 C9 . . 122.01(19) ?
    Sn1 C6 C10 . . 116.23(17) ?
    Al1 Cl2 Sn1 . . 95.56(3) ?
    Al1 Cl3 Sn1 . . 90.68(3) ?
    Al1 Cl4 Sn1 . 2_666 116.50(3) ?
    Cl5 Al1 Cl3 . . 113.35(5) ?
    Cl5 Al1 Cl4 . . 110.64(5) ?
    Cl3 Al1 Cl4 . . 108.81(5) ?
    Cl5 Al1 Cl2 . . 109.07(5) ?
    Cl3 Al1 Cl2 . . 106.38(4) ?
    Cl4 Al1 Cl2 . . 108.40(4) ?
    C2 C1 C6 . . 121.1(2) ?
    C2 C1 H1 . . 119.4 ?
    C6 C1 H1 . . 119.4 ?
    C1 C2 C3 . . 121.0(2) ?
    C1 C2 H2 . . 119.5 ?
    C3 C2 H2 . . 119.5 ?
    C2 C3 C4 . . 118.8(2) ?
    C2 C3 C7 . . 118.7(2) ?
    C4 C3 C7 . . 122.5(2) ?
    C3 C4 C5 . . 120.1(2) ?
    C3 C4 C8 . . 119.6(2) ?
    C5 C4 C8 . . 120.4(2) ?
    C6 C5 C4 . . 120.4(2) ?
    C6 C5 C9 . . 119.9(2) ?
    C4 C5 C9 . . 119.7(2) ?
    C1 C6 C5 . . 118.6(2) ?
    C1 C6 C10 . . 118.9(3) ?
    C5 C6 C10 . . 122.5(3) ?
    C3 C7 H71 . . 109.5 ?
    C3 C7 H72 . . 109.5 ?
    H71 C7 H72 . . 109.5 ?
    C3 C7 H73 . . 109.5 ?
    H71 C7 H73 . . 109.5 ?
    H72 C7 H73 . . 109.5 ?
    C4 C8 H81 . . 109.5 ?
    C4 C8 H82 . . 109.5 ?
    H81 C8 H82 . . 109.5 ?
    C4 C8 H83 . . 109.5 ?
    H81 C8 H83 . . 109.5 ?
    H82 C8 H83 . . 109.5 ?
    C5 C9 H91 . . 109.5 ?
    C5 C9 H92 . . 109.5 ?
    H91 C9 H92 . . 109.5 ?
    C5 C9 H93 . . 109.5 ?
    H91 C9 H93 . . 109.5 ?
    H92 C9 H93 . . 109.5 ?
    C6 C10 H101 . . 109.5 ?
    C6 C10 H102 . . 109.5 ?
    H101 C10 H102 . . 109.5 ?
    C6 C10 H103 . . 109.5 ?
    H101 C10 H103 . . 109.5 ?
    H102 C10 H103 . . 109.5 ?
loop_
    _geom_hbond_atom_site_label_D
    _geom_hbond_atom_site_label_H
    _geom_hbond_atom_site_label_A
    _geom_hbond_site_symmetry_A
    _geom_hbond_distance_DH
    _geom_hbond_distance_HA
    _geom_hbond_distance_DA
    _geom_hbond_angle_DHA
    _geom_hbond_publ_flag
    C10 H103 Cl3 . 0.97 2.79 3.633(3) 146.3 yes
    C7 H71 Cl4 2_666 0.97 2.80 3.622(3) 143.6 yes
_shelx_space_group_comment
;
The symmetry employed for this t refinement is uniquely defined
by the following loop, which should always be used as a source of
symmetry information in preference to the above space-group names.
They are only intended as comments.
;
_shelx_estimated_absorpt_T_min     0.576
_shelx_estimated_absorpt_T_max     0.755
_shelx_hkl_file
;
 -11  -2   1   87.39    3.86
 -11  -2   1   96.37    3.83
 -11  -2   1   91.05    4.11
  11   2  -1   85.91    4.16
  11   2  -1  100.43    4.19
  11   1  -1   18.95    4.69
 -11  -1   1   16.59    3.17
  11   1  -1    9.24    3.47
 -11  -1   1   -3.08    3.31
 -11  -1   1   33.06    3.61
  11   0  -1   14.33    3.61
 -11   0   1   -3.74    3.64
 -11   0   1   19.13    3.59
  11   0  -1    0.14    4.52
 -11   0   1   14.84    3.18
 -11   1   0   30.25    3.75
 -11   1   0   36.89    3.25
 -11   1   0   37.97    4.11
  11  -1   0   37.71    4.77
 -11   1   1  276.71    5.14
 -11   1   1  264.35    4.31
 -11   1   1  261.92    4.78
  11  -1  -1  248.90    5.62
 -11   2   0   62.39    3.88
 -11   2   0   55.73    3.76
  11  -2   0   49.48    4.71
 -11   2   0   48.23    3.90
  11  -3   0   -6.65    4.69
 -11   3   0   11.56    3.66
 -11   3   0    9.69    3.98
  10   5  -1  306.03    4.83
 -10  -5   1  350.37    4.32
  10   5  -1  341.05    4.72
  10   5  -1  312.85    5.53
 -10  -5   1  386.08    4.99
  10   5  -2   12.52    3.88
  10   5  -2   33.25    3.92
 -10  -5   2   13.78    3.90
  10   5  -2   13.15    3.93
 -10  -4   1  181.33    4.49
  10   4  -1  159.51    4.55
 -10  -4   1  194.26    4.72
  10   4  -1  164.46    4.51
  10   4  -2   46.41    4.40
  10   4  -2   48.75    4.40
 -10  -4   2   43.03    4.21
 -10  -4   2   65.84    3.70
  10   4  -2   47.89    3.43
 -10  -3   1   30.51    2.94
 -10  -3   1   31.30    2.64
  10   3  -1   14.52    3.43
 -10  -3   1   49.15    3.59
  10   3  -1   17.18    4.12
 -10  -3   2  369.06    5.34
 -10  -3   2  308.34    4.07
  10   3  -2  281.08    4.07
  10   3  -2  307.90    5.53
 -10  -3   3  171.50    4.49
  10   3  -3  129.10    4.75
 -10  -3   3  143.44    4.13
  10   3  -3  120.57    3.76
  10   3  -3  114.66    3.27
 -10  -2   1   42.65    3.75
 -10  -2   1   30.19    4.32
  10   2  -1   32.17    4.06
 -10  -2   1   36.59    3.59
  10   2  -1   30.42    4.52
 -10  -2   2   31.39    3.36
  10   2  -2   29.65    3.81
 -10  -2   2   32.56    3.63
  10   2  -2   22.19    4.54
 -10  -2   2   34.20    4.28
 -10  -2   3   29.26    3.27
  10   2  -3   16.03    3.78
 -10  -2   3   24.48    3.54
 -10  -2   3   11.96    3.71
  10   2  -4   34.83    3.89
 -10  -2   4   22.48    4.02
 -10  -1   1    4.64    3.81
  10   1  -1    5.17    2.99
  10   1  -1   15.07    4.59
 -10  -1   1    2.58    3.82
 -10  -1   1   -4.19    3.89
  10   1  -2  253.77    5.43
  10   1  -2  245.48    4.42
 -10  -1   2  273.83    4.55
 -10  -1   2  279.38    4.64
 -10  -1   2  292.31    5.27
 -10  -1   3  158.94    4.10
 -10  -1   3  188.14    3.63
 -10  -1   3  164.50    3.31
  10   1  -3  155.12    4.22
  10   1  -4  134.24    3.34
 -10  -1   4  165.45    3.83
 -10  -1   4  166.35    4.17
 -10  -1   4  162.79    3.34
  10   1  -4  137.67    4.98
 -10   0   1  137.22    3.31
  10   0  -1  129.11    4.89
 -10   0   1  138.30    4.11
  10   0  -1  151.61    4.53
 -10   0   1  130.44    4.84
 -10   0   2  150.57    4.17
 -10   0   2  152.00    4.65
  10   0  -2  137.04    3.52
 -10   0   2  150.79    4.19
  10   0  -2  145.58    5.35
  10   0  -3   34.51    3.92
 -10   0   3   18.89    3.92
 -10   0   3    4.34    3.98
  10   0  -3   15.83    3.58
 -10   0   3    6.14    3.13
 -10   0   4   16.35    3.46
  10   0  -4   16.19    3.85
 -10   0   4   21.62    3.61
  10   0  -4   13.85    4.48
 -10   0   4    9.92    3.68
 -10   1   0  321.62    4.92
 -10   1   0  330.42    5.54
 -10   1   0  311.85    4.95
  10  -1   0  288.88    5.28
 -10   1   1  301.29    4.99
  10  -1  -1  192.70    4.39
  10  -1  -1  301.35    5.68
 -10   1   1  298.61    4.76
 -10   1   1  311.82    5.53
  10  -1  -2  100.16    4.74
  10  -1  -2   97.70    4.14
 -10   1   2   91.55    4.36
 -10   1   2  103.92    3.78
 -10   1   2   88.68    4.25
 -10   1   3   15.96    3.55
 -10   1   3    6.99    3.83
  10  -1  -3   -1.93    2.90
  10  -1  -3   15.01    4.49
 -10   1   3    5.93    3.26
 -10   1   4   -3.63    3.41
 -10   1   4   -3.33    3.56
 -10   1   4    0.85    3.37
  10  -1  -4   -6.68    3.39
  10  -1  -4    2.99    4.39
  10  -2   0  236.39    5.09
 -10   2   0  234.49    4.86
 -10   2   0  238.79    5.10
 -10   2   0  248.86    4.60
  10  -2  -1  108.31    4.88
 -10   2   1  122.72    3.67
 -10   2   1  135.28    4.03
 -10   2   1  120.28    4.05
  10  -2  -2   18.10    4.72
 -10   2   2    9.83    3.74
 -10   2   2    8.08    4.02
 -10   2   2   14.39    3.65
 -10   2   3  130.01    4.40
 -10   2   3  108.45    3.66
 -10   2   3  115.93    3.89
  10  -2  -3   96.51    5.07
 -10   3   0   37.32    3.88
 -10   3   0   48.54    4.03
  10  -3   0   35.81    4.97
 -10   3   0   46.11    3.61
 -10   3   1  138.29    3.52
 -10   3   1  136.28    4.09
  10  -3  -1  122.68    5.27
 -10   3   1  136.07    3.88
 -10   3   2  166.77    4.48
  10  -3  -2  160.87    5.13
 -10   3   2  151.55    3.87
 -10   3   2  156.04    4.27
  10  -3  -3  133.54    4.80
 -10   3   3  115.11    3.34
 -10   3   3  134.10    4.08
 -10   3   3  127.22    3.70
 -10   4   0   54.16    3.84
 -10   4   0   53.58    4.36
  10  -4   0   51.41    4.49
 -10   4   0   59.05    4.21
 -10   4   1   98.93    4.04
 -10   4   1  124.60    4.43
  10  -4  -1   86.67    3.64
 -10   4   1   91.28    3.96
  10  -4  -2   32.18    4.48
 -10   4   2   30.21    3.68
 -10   4   2   32.75    3.76
 -10   4   2   35.19    3.94
 -10   5   0  100.71    4.06
 -10   5   0  113.33    4.65
 -10   5   0  106.54    4.45
  10  -5   0   89.75    3.91
 -10   5   1   20.06    3.61
 -10   5   1    7.30    3.14
 -10   5   1   11.18    3.75
  10  -5  -1    5.69    3.91
  -9  -7   1    4.31    3.55
   9   7  -1   20.71    3.97
   9   7  -1    5.75    2.72
   9   7  -1   18.28    3.30
  -9  -7   1    7.96    2.89
  -9  -7   2   18.82    3.22
   9   7  -2   17.66    3.48
   9   7  -2   13.81    3.77
   9   7  -2   41.97    3.72
   9   6  -1  152.38    4.39
  -9  -6   1  147.10    4.30
   9   6  -1  117.75    4.30
  -9  -6   1  152.15    4.36
   9   6  -1  115.92    3.47
   9   6  -2  214.63    4.70
  -9  -6   2  256.30    4.17
   9   6  -2  229.69    4.64
  -9  -6   2  215.17    4.40
   9   6  -2  209.64    4.00
   9   6  -3   92.08    4.19
   9   6  -3   64.85    4.39
  -9  -6   3  107.76    3.11
  -9  -6   3  108.00    3.87
   9   6  -3  101.37    3.89
   9   5  -1  361.35    4.51
   9   5  -1  354.67    5.11
  -9  -5   1  378.85    4.88
   9   5  -1  369.86    5.32
  -9  -5   1  404.93    4.55
  -9  -5   2  128.43    3.88
   9   5  -2  108.17    3.98
   9   5  -2  127.12    3.64
   9   5  -2  110.13    4.58
  -9  -5   2  113.11    3.33
  -9  -5   3    3.51    3.48
   9   5  -3   10.93    4.07
   9   5  -3   17.77    4.22
   9   5  -3   12.26    3.54
  -9  -5   3    9.93    3.40
  -9  -5   4    8.51    2.84
   9   5  -4   20.17    3.33
  -9  -5   4   14.69    3.46
   9   5  -4   29.65    3.67
  -9  -4   1   18.71    3.93
   9   4  -1    5.16    4.01
   9   4  -1   22.69    4.31
   9   4  -2  158.31    4.28
   9   4  -2  110.05    4.80
  -9  -4   2  128.63    4.77
   9   4  -2  111.47    4.52
  -9  -4   2  131.60    3.24
   9   4  -3   20.69    3.86
   9   4  -3   21.34    4.39
  -9  -4   3   15.84    3.83
   9   4  -3   28.86    4.37
  -9  -4   3   23.42    3.39
   9   4  -4    9.22    3.76
  -9  -4   4    4.46    2.66
   9   4  -4  -14.05    4.20
   9   4  -5   36.12    4.43
   9   4  -5   51.42    3.76
   9   4  -5   46.73    4.15
  -9  -4   5   43.18    3.52
  -9  -4   5   55.25    3.42
   9   3  -1   48.56    4.49
  -9  -3   1   55.83    3.66
  -9  -3   1   55.74    3.63
   9   3  -1   52.65    4.17
  -9  -3   1   41.44    4.49
  -9  -3   2  173.02    3.89
  -9  -3   2  152.59    4.18
   9   3  -2  146.62    4.53
  -9  -3   2  154.86    4.14
   9   3  -2  151.50    4.83
   9   3  -3   29.73    4.27
   9   3  -3   26.83    4.33
   9   3  -3   28.56    4.20
  -9  -3   3   52.82    3.26
  -9  -3   3   57.20    3.44
  -9  -3   4   17.63    3.70
   9   3  -4   -0.03    4.22
  -9  -3   4   24.19    3.42
   9   3  -4   -8.10    4.25
   9   3  -4    0.81    3.74
   9   3  -5   34.91    4.46
   9   3  -5   23.39    3.81
   9   3  -5    9.03    4.36
  -9  -3   5   31.02    3.55
  -9  -3   5   25.47    3.36
  -9  -2   1  125.83    4.89
   9   2  -1  128.95    4.92
  -9  -2   1  142.47    4.21
  -9  -2   1  120.84    3.23
   9   2  -1   99.71    4.50
   9   2  -2   21.55    4.96
   9   2  -2   18.25    4.10
  -9  -2   2   19.39    4.71
  -9  -2   2   24.28    3.87
  -9  -2   2   38.27    3.83
  -9  -2   3   41.85    4.43
   9   2  -3   32.32    3.39
  -9  -2   3   32.33    3.52
  -9  -2   3   40.22    3.90
   9   2  -4  161.12    5.14
  -9  -2   4  172.49    3.33
  -9  -2   4  158.73    4.81
   9   2  -4  162.59    4.27
   9   2  -4  178.58    4.64
   9   2  -5  361.36    6.21
  -9  -2   5  418.01    4.39
   9   2  -5  394.79    5.04
  -9  -2   5  434.93    5.02
   9   2  -5  395.93    5.80
  -9  -2   6  122.03    4.10
   9   2  -6  104.62    5.37
   9   2  -6  142.65    4.22
  -9  -1   1   -7.52    4.10
  -9  -1   1   18.43    3.85
   9   1  -1    2.14    4.19
  -9  -1   1    8.67    4.43
   9   1  -1   14.06    5.21
  -9  -1   2   88.84    3.88
  -9  -1   2   97.29    4.87
   9   1  -2  103.08    4.96
  -9  -1   2   89.32    3.26
   9   1  -2   94.19    4.30
   9   1  -3  641.90    5.98
  -9  -1   3  675.60    6.45
  -9  -1   3  679.22    5.57
  -9  -1   3  744.97    6.57
   9   1  -4  325.24    4.17
   9   1  -4  317.97    6.05
  -9  -1   4  349.80    5.31
  -9  -1   4  330.30    5.08
  -9  -1   4  328.43    5.21
   9   1  -5  116.53    4.02
   9   1  -5  125.42    4.54
   9   1  -5  124.50    5.40
  -9  -1   5  147.64    3.86
  -9  -1   5  130.81    3.75
  -9  -1   6    0.93    3.21
   9   1  -6   10.80    4.88
   9   1  -6    9.80    3.40
  -9  -1   6    4.14    3.56
   9   1  -6   16.05    3.74
  -9   0   1  370.08    5.29
  -9   0   1  336.09    5.30
   9   0  -1  320.76    6.12
  -9   0   1  348.78    5.90
   9   0  -1  316.52    4.34
  -9   0   2  435.15    4.52
   9   0  -2  423.44    6.31
   9   0  -2  453.90    5.71
  -9   0   2  499.49    6.05
  -9   0   2  454.40    5.57
  -9   0   3  316.67    5.37
   9   0  -3  285.49    5.62
   9   0  -3  310.41    5.19
  -9   0   3  329.42    4.64
  -9   0   3  304.03    5.33
  -9   0   4   85.85    4.08
   9   0  -4   69.08    5.04
  -9   0   4   90.19    3.30
   9   0  -4   74.32    3.99
  -9   0   4   70.20    3.07
  -9   0   5   15.66    3.57
  -9   0   5    9.16    3.11
  -9   0   5   13.38    3.77
   9   0  -5   11.27    2.87
   9   0  -5   12.78    4.75
  -9   0   6   81.82    3.43
   9   0  -6   70.29    4.45
   9   0  -6   83.00    3.81
   9   0  -6   78.36    5.22
  -9   0   6   71.00    3.85
  -9   1   0 1083.18    7.73
  -9   1   0 1126.26    8.43
   9  -1   0 1064.68    7.90
   9  -1   0  971.43    7.69
  -9   1   0 1071.74    7.88
   9  -1  -1  441.38    6.18
  -9   1   1  508.96    6.24
  -9   1   1  505.66    5.81
  -9   1   1  498.88    5.70
   9  -1  -1  371.97    4.50
  -9   1   2  227.44    4.61
   9  -1  -2  171.15    5.30
   9  -1  -2  201.79    4.87
  -9   1   2  193.30    4.93
  -9   1   2  211.44    4.63
   9  -1  -3   19.62    5.19
  -9   1   3   11.70    2.87
  -9   1   3   -2.09    3.62
  -9   1   3   -5.61    3.96
   9  -1  -3    1.08    3.07
   9  -1  -4   24.28    4.91
  -9   1   4   44.56    3.85
  -9   1   4   33.27    4.29
  -9   1   4   27.77    4.16
   9  -1  -4    9.24    4.30
  -9   1   5   10.41    3.81
   9  -1  -5   12.13    5.34
   9  -1  -5   18.39    2.87
  -9   1   5   23.35    3.48
  -9   1   5   21.68    3.98
  -9   1   6   95.85    3.99
  -9   1   6   87.91    3.02
   9  -1  -6   95.19    5.30
   9  -1  -6   92.96    3.05
   9  -2   0   25.71    5.60
  -9   2   0   27.84    4.55
  -9   2   0   33.86    3.70
  -9   2   0   49.15    4.59
  -9   2   1    8.80    4.21
  -9   2   1    9.81    4.02
   9  -2  -1   -9.58    4.74
  -9   2   1   -5.28    4.42
   9  -2  -2   21.43    5.11
  -9   2   2    2.00    4.35
  -9   2   2    9.77    4.08
  -9   2   2   10.90    3.71
   9  -2  -2   -7.54    4.00
  -9   2   3   13.69    3.69
  -9   2   3   11.40    3.96
   9  -2  -3    5.84    4.17
   9  -2  -3   12.66    4.94
  -9   2   3   36.35    4.18
  -9   2   4  118.82    3.78
  -9   2   4  136.06    4.43
   9  -2  -4  123.70    5.25
  -9   2   4  129.94    4.19
   9  -2  -4  122.45    4.57
   9  -2  -5   66.59    4.98
   9  -2  -5   55.70    3.63
  -9   2   5   67.33    3.87
  -9   2   5   65.98    4.23
  -9   2   5   52.03    2.99
   9  -2  -6    8.30    4.57
  -9   3   0    6.33    4.00
  -9   3   0   -5.65    4.08
   9  -3   0   -6.75    5.27
  -9   3   0   13.34    3.26
  -9   3   1   54.61    3.83
   9  -3  -1   50.42    5.28
  -9   3   1   40.04    4.67
  -9   3   1   44.04    4.37
  -9   3   2  140.57    4.46
   9  -3  -2  127.72    5.02
  -9   3   2  145.38    4.79
  -9   3   2  151.53    4.28
  -9   3   3  113.54    3.77
  -9   3   3  111.89    4.13
   9  -3  -3  119.81    5.40
  -9   3   3  117.39    4.44
   9  -3  -4   12.38    4.61
  -9   3   4    3.88    3.77
  -9   3   4    5.42    3.72
  -9   3   4    7.06    3.89
   9  -3  -5   50.66    4.50
  -9   3   5   44.29    3.89
  -9   3   5   42.23    3.51
  -9   3   5   44.95    4.50
   9  -4   0   33.98    4.71
  -9   4   0   38.83    4.35
  -9   4   0   31.13    3.34
  -9   4   0   19.60    4.25
  -9   4   1   40.14    4.22
  -9   4   1   30.50    4.77
   9  -4  -1   34.09    4.36
  -9   4   1   27.42    4.30
  -9   4   2   15.92    3.27
  -9   4   2   33.97    4.34
  -9   4   2   39.56    3.92
   9  -4  -2   17.37    4.89
  -9   4   3   20.83    4.05
  -9   4   3    1.09    3.61
  -9   4   3    0.38    4.03
  -9   4   4   88.63    3.69
   9  -4  -4   84.11    4.69
  -9   4   4   97.07    3.74
  -9   4   4   76.12    4.40
  -9   4   5  257.43    4.49
  -9   4   5  257.91    5.08
  -9   4   5  255.15    4.34
   9  -4  -5  236.08    5.39
   9  -5   0  283.87    5.83
  -9   5   0  261.42    5.33
  -9   5   0  278.75    5.35
  -9   5   0  282.50    4.81
  -9   5   1   37.07    4.07
  -9   5   1   41.75    3.21
  -9   5   1   51.14    4.58
   9  -5  -1   55.11    4.77
  -9   5   2  198.96    4.43
  -9   5   2  204.73    4.79
  -9   5   2  186.51    4.31
   9  -5  -2  196.52    4.76
  -9   5   3  418.73    5.70
  -9   5   3  416.29    4.59
  -9   5   3  397.78    5.19
   9  -5  -4  168.12    5.04
  -9   5   4  206.57    5.10
  -9   5   4  205.14    4.68
  -9   5   4  174.91    4.03
   9  -6   0  132.05    4.93
  -9   6   0  113.13    3.67
  -9   6   0  136.89    4.65
  -9   6   0  108.01    4.34
  -9   6   0  113.99    3.84
   9  -6  -1  375.92    5.80
  -9   6   1  410.88    4.77
  -9   6   1  361.08    5.36
  -9   6   1  370.36    5.61
  -9   6   1  379.71    5.21
  -9   6   2  170.82    3.86
   9  -6  -2  161.94    4.93
  -9   6   2  167.11    4.48
  -9   6   2  158.33    4.72
  -9   6   3   25.42    3.75
  -9   6   3    9.10    3.75
  -9   6   3    7.18    4.07
  -9   7   0   97.54    3.08
   9  -7   0  121.81    4.24
  -9   7   0  100.82    4.14
  -9   7   0  141.57    4.28
  -9   7   1  215.31    3.49
  -9   7   1  194.05    4.08
  -9   7   1  228.48    4.58
  -9   7   1  196.17    4.99
   9  -7  -1  179.66    4.92
   8   8  -1  204.15    4.48
  -8  -8   1  208.82    3.64
   8   8  -1  194.82    4.16
   8   8  -1  194.72    4.69
  -8  -8   1  183.45    4.25
   8   8  -2   35.71    3.32
  -8  -8   2   39.33    2.83
   8   8  -2   52.18    3.56
   8   8  -2   47.60    3.55
  -8  -8   2   50.82    3.75
  -8  -7   1   23.79    3.98
  -8  -7   1   43.20    3.55
   8   7  -1   38.20    3.70
   8   7  -1   16.63    3.90
   8   7  -1   38.78    3.89
   8   7  -2   30.50    2.97
  -8  -7   2   34.42    2.95
  -8  -7   2   52.42    3.47
   8   7  -2   25.67    4.21
   8   7  -2   36.50    4.09
   8   7  -3   29.04    4.14
  -8  -7   3   46.08    3.43
   8   7  -3   35.90    4.03
   8   7  -3   41.77    3.83
  -8  -7   3   36.46    3.54
   8   7  -4  108.25    3.75
   8   7  -4  108.31    3.72
  -8  -7   4  112.77    4.06
   8   7  -4   95.43    3.70
  -8  -7   4  115.13    3.61
  -8  -6   1   38.01    4.01
   8   6  -1   19.42    4.33
  -8  -6   1   25.18    3.59
   8   6  -1   33.38    4.25
   8   6  -1   12.77    3.12
   8   6  -2  207.15    4.63
   8   6  -2  206.25    4.28
   8   6  -2  181.48    4.67
  -8  -6   2  206.49    4.28
  -8  -6   2  208.67    4.36
   8   6  -3  168.64    4.45
   8   6  -3  196.67    4.27
  -8  -6   3  179.26    4.05
   8   6  -3  180.81    4.83
  -8  -6   3  204.63    3.63
  -8  -6   4   53.59    3.88
   8   6  -4   37.56    3.05
  -8  -6   4   59.97    3.51
   8   6  -4   41.59    4.09
   8   6  -4   37.62    3.60
  -8  -6   5   11.40    3.34
   8   6  -5   16.10    3.56
   8   6  -5    8.31    3.16
  -8  -6   5   14.82    3.49
   8   5  -1   70.79    4.12
   8   5  -1   75.94    4.74
  -8  -5   1   61.69    3.98
   8   5  -1   78.94    4.57
  -8  -5   1   61.89    3.89
  -8  -5   2   12.24    4.15
   8   5  -2   18.57    4.67
   8   5  -2   13.91    4.51
  -8  -5   2    6.46    3.95
   8   5  -2  -16.06    4.21
   8   5  -3  106.78    4.43
  -8  -5   3  105.90    3.89
  -8  -5   3   92.67    4.17
   8   5  -3   93.92    4.21
   8   5  -3   71.99    3.52
   8   5  -4  168.54    4.42
   8   5  -4  158.30    4.77
   8   5  -4  171.18    4.49
  -8  -5   4  188.23    3.53
  -8  -5   4  182.57    4.53
  -8  -5   5  343.84    4.59
  -8  -5   5  342.06    4.61
   8   5  -5  331.31    5.21
   8   5  -5  337.63    5.30
   8   5  -5  323.29    4.19
   8   5  -6   31.75    4.05
  -8  -5   6   48.53    3.95
   8   5  -6   38.42    4.25
  -8  -5   6   43.53    2.98
   8   5  -6   44.70    3.96
  -8  -4   1   25.91    3.81
   8   4  -1   31.32    5.01
   8   4  -1   17.69    4.54
  -8  -4   1   46.64    3.23
   8   4  -2  130.71    5.11
   8   4  -2  133.44    4.58
  -8  -4   2  132.14    4.25
  -8  -4   2  119.92    3.48
   8   4  -2  115.86    5.05
   8   4  -3  440.34    5.76
   8   4  -3  437.02    5.49
  -8  -4   3  458.06    5.51
  -8  -4   3  467.45    5.71
   8   4  -3  423.37    5.65
   8   4  -4  159.24    4.34
   8   4  -4  143.45    4.63
  -8  -4   4  164.36    4.35
  -8  -4   4  147.80    3.91
  -8  -4   5   29.36    3.80
   8   4  -5   29.55    4.16
   8   4  -5   30.18    4.78
  -8  -4   5   30.71    4.03
   8   4  -5   32.53    3.92
  -8  -4   6   28.01    2.92
   8   4  -6    8.14    3.87
  -8  -4   6   39.77    3.57
   8   4  -6   10.95    3.83
   8   4  -6   26.18    4.49
   8   3  -1 1326.38    8.83
  -8  -3   1 1390.07    9.22
   8   3  -1 1344.40    8.83
  -8  -3   1 1349.15    8.24
  -8  -3   1 1373.69    8.83
  -8  -3   2  397.97    5.43
   8   3  -2  342.96    6.01
   8   3  -2  344.51    5.73
  -8  -3   2  354.23    4.03
  -8  -3   2  349.02    4.95
  -8  -3   3   17.77    3.57
  -8  -3   3    8.23    4.04
   8   3  -3    2.60    4.21
   8   3  -3    3.84    4.71
   8   3  -3   14.05    3.31
  -8  -3   4   34.32    3.37
   8   3  -4   19.03    4.84
   8   3  -4   51.35    4.58
   8   3  -4   34.69    4.05
  -8  -3   4   19.50    2.96
  -8  -3   5  181.61    3.88
   8   3  -5  171.54    4.49
   8   3  -5  145.53    4.71
   8   3  -5  145.55    5.05
  -8  -3   5  168.52    4.73
   8   3  -6  217.62    4.91
  -8  -3   6  252.08    3.59
   8   3  -6  215.29    5.75
   8   3  -6  221.39    3.84
  -8  -3   6  222.73    4.88
   8   3  -7  183.79    4.52
   8   3  -7  157.98    5.71
   8   3  -7  166.42    5.09
  -8  -3   7  185.21    4.22
  -8  -3   7  173.43    4.26
   8   2  -1  281.02    5.37
  -8  -2   1  283.78    4.91
   8   2  -1  244.40    4.56
  -8  -2   1  266.08    4.76
  -8  -2   1  284.55    5.65
  -8  -2   2  135.54    4.31
  -8  -2   2  166.52    5.11
   8   2  -2  134.86    5.63
  -8  -2   2  139.77    4.64
   8   2  -2  163.07    5.06
  -8  -2   3    5.24    3.70
  -8  -2   3    8.84    3.92
  -8  -2   3    9.93    3.42
   8   2  -3    7.95    4.76
   8   2  -4   37.63    5.24
  -8  -2   4   40.57    4.59
   8   2  -4   43.26    4.21
  -8  -2   4   41.94    3.69
   8   2  -5  124.55    5.07
   8   2  -5  109.81    4.48
   8   2  -5  113.70    4.77
  -8  -2   5  137.29    4.77
  -8  -2   5  137.16    4.23
   8   2  -6  438.40    5.54
   8   2  -6  414.88    5.90
  -8  -2   6  437.43    5.10
   8   2  -6  401.64    6.42
  -8  -2   6  477.66    5.22
  -8  -2   7   98.85    3.15
   8   2  -7   98.02    4.36
  -8  -2   7  113.48    3.90
   8   2  -7   86.92    5.40
   8   2  -7   95.49    4.49
  -8  -1   1   23.34    4.78
  -8  -1   1   19.05    4.15
   8   1  -1   23.83    5.22
   8   1  -1   27.38    4.78
  -8  -1   1    9.68    4.24
  -8  -1   2  151.88    4.42
   8   1  -2  145.80    5.16
  -8  -1   2  150.00    4.26
  -8  -1   2  149.62    5.26
   8   1  -2  129.45    5.02
  -8  -1   3  440.46    5.05
  -8  -1   3  432.46    5.39
   8   1  -3  408.71    5.40
  -8  -1   3  476.02    6.11
  -8  -1   4  636.06    6.31
   8   1  -4  542.41    5.80
  -8  -1   4  552.23    4.93
   8   1  -4  552.64    6.89
  -8  -1   4  584.55    6.31
  -8  -1   5  127.15    4.32
   8   1  -5  120.86    5.32
   8   1  -5  131.21    4.81
  -8  -1   5  141.85    4.37
   8   1  -6    5.37    5.07
  -8  -1   6   10.87    4.00
   8   1  -6   -2.95    4.26
  -8  -1   6   19.52    4.21
   8   1  -6    2.58    3.11
   8   1  -7   32.51    4.72
  -8  -1   7   28.50    2.70
  -8  -1   7   31.80    3.07
   8   1  -7   21.10    3.16
   8   1  -7   39.87    5.27
   8   0  -1    2.73    4.80
  -8   0   1    1.30    4.17
  -8   0   1   15.07    4.74
   8   0  -1    7.17    5.40
  -8   0   1   21.88    4.19
   8   0  -2  260.68    4.30
  -8   0   2  259.49    4.77
  -8   0   2  303.94    5.66
  -8   0   2  303.72    5.25
   8   0  -2  258.32    5.78
   8   0  -3  342.78    6.17
  -8   0   3  401.00    5.55
  -8   0   3  400.70    5.56
  -8   0   3  373.47    5.33
   8   0  -3  390.60    5.32
   8   0  -4   85.13    5.16
  -8   0   4   76.58    4.32
  -8   0   4   78.97    4.67
  -8   0   4   77.30    4.25
   8   0  -4   86.60    4.69
  -8   0   5   35.04    4.01
   8   0  -5   32.77    5.30
  -8   0   5   16.63    2.89
   8   0  -5   17.18    4.69
  -8   0   5   32.21    3.93
   8   0  -6   42.23    4.38
  -8   0   6   41.50    3.36
   8   0  -6   40.66    3.17
  -8   0   6   32.76    2.84
   8   0  -6   47.03    5.48
   8   0  -7   93.11    4.30
  -8   0   7  102.94    3.20
  -8   0   7   97.46    3.95
   8   0  -7   88.15    4.90
   8   0  -7  105.91    6.03
  -8   1   0  617.62    6.72
   8  -1   0  535.85    5.61
  -8   1   0  599.76    6.33
   8  -1   0  341.00    4.72
  -8   1   0  617.01    5.24
  -8   1   1  660.98    6.50
   8  -1  -1  637.88    7.36
   8  -1  -1  692.63    6.46
  -8   1   1  657.60    5.56
  -8   1   1  692.49    6.66
   8  -1  -2  151.67    5.92
  -8   1   2  176.90    5.17
  -8   1   2  186.78    4.73
  -8   1   2  181.51    4.86
   8  -1  -2  214.58    4.95
   8  -1  -3   50.41    5.23
  -8   1   3   38.04    4.31
  -8   1   3   27.66    3.17
  -8   1   3   54.18    4.95
   8  -1  -3   47.65    4.34
   8  -1  -4  518.97    7.02
  -8   1   4  559.24    5.54
  -8   1   4  567.56    6.08
   8  -1  -4  556.31    5.95
  -8   1   4  589.35    6.33
   8  -1  -5  350.31    4.36
  -8   1   5  376.07    6.11
   8  -1  -5  339.25    6.40
  -8   1   5  348.39    4.11
  -8   1   5  366.11    5.11
   8  -1  -6    2.64    5.13
  -8   1   6   -0.93    4.24
  -8   1   6    4.28    3.45
  -8   1   6    9.36    2.92
   8  -1  -6   -1.20    3.14
   8  -1  -7    1.62    4.67
   8  -1  -7    5.40    3.78
  -8   1   7   23.69    3.27
   8  -1  -7   12.87    5.08
  -8   1   7   -0.54    3.52
   8  -2   0   17.21    5.34
  -8   2   0   24.13    4.66
  -8   2   0    7.90    3.65
  -8   2   0   12.64    4.43
  -8   2   1   31.68    4.41
   8  -2  -1    8.33    3.33
  -8   2   1   36.73    4.76
  -8   2   1   58.23    4.56
   8  -2  -1   32.94    5.83
  -8   2   2  323.13    5.58
   8  -2  -2  300.00    5.04
  -8   2   2  299.35    4.21
   8  -2  -2  284.14    5.78
  -8   2   2  301.64    5.50
   8  -2  -3  127.62    6.07
  -8   2   3  134.32    3.27
  -8   2   3  127.58    5.05
   8  -2  -3   75.29    3.69
  -8   2   3  144.97    4.80
   8  -2  -4   -4.57    5.11
   8  -2  -4    7.63    3.32
  -8   2   4    8.25    4.07
  -8   2   4   -1.81    4.42
  -8   2   4   12.92    3.99
  -8   2   5    9.52    4.42
  -8   2   5   18.03    3.48
  -8   2   5   23.25    4.36
   8  -2  -5   -3.16    4.49
   8  -2  -5    3.39    4.57
  -8   2   6    6.35    3.72
   8  -2  -6   -1.42    3.15
   8  -2  -6   14.99    5.00
  -8   2   6   11.93    3.71
  -8   2   6    2.09    4.54
   8  -2  -7   39.77    4.80
  -8   2   7   33.41    3.66
   8  -2  -7   28.96    3.10
  -8   2   7   40.54    4.14
  -8   3   0   51.82    4.46
  -8   3   0   35.21    4.74
   8  -3   0   29.90    5.72
  -8   3   0   37.18    4.94
  -8   3   1  364.99    5.27
  -8   3   1  380.91    6.04
  -8   3   1  390.08    5.77
   8  -3  -1  326.26    6.76
  -8   3   2  211.43    4.07
   8  -3  -2  206.40    5.66
  -8   3   2  220.63    4.02
  -8   3   2  218.31    5.34
  -8   3   3  177.58    4.67
  -8   3   3  145.18    5.25
   8  -3  -3  122.27    5.67
  -8   3   3  149.34    4.35
  -8   3   4   18.43    4.16
  -8   3   4    8.32    4.46
  -8   3   4   23.31    3.55
   8  -3  -4   18.05    4.63
   8  -3  -5  364.30    5.45
  -8   3   5  389.38    6.34
   8  -3  -5  366.83    6.71
  -8   3   5  375.03    4.58
  -8   3   5  368.12    4.67
   8  -3  -6   32.07    3.34
  -8   3   6  275.30    4.58
   8  -3  -6  274.77    5.85
  -8   3   6  304.88    4.86
  -8   3   6  298.06    5.91
  -8   3   7  282.12    4.90
   8  -3  -7  204.04    5.78
   8  -3  -7  183.45    3.77
  -8   3   7  251.09    6.19
  -8   3   7  255.66    4.65
  -8   4   0  380.24    5.67
   8  -4   0  364.19    6.05
  -8   4   0  372.35    5.63
  -8   4   0  369.21    5.66
  -8   4   1  124.78    5.24
   8  -4  -1  114.12    5.69
  -8   4   1  118.15    4.28
  -8   4   1  134.02    4.97
  -8   4   2    4.21    4.72
  -8   4   2    2.99    3.72
  -8   4   2   10.36    4.45
   8  -4  -2    8.71    5.01
  -8   4   3   64.07    4.38
  -8   4   3   67.90    4.34
  -8   4   3   71.35    4.64
  -8   4   4   67.11    4.40
  -8   4   4   61.57    4.11
  -8   4   4   58.71    3.39
   8  -4  -4   80.47    5.14
  -8   4   5  203.88    4.13
  -8   4   5  251.53    3.89
   8  -4  -5  223.03    5.43
  -8   4   5  224.57    5.27
  -8   4   6  167.92    4.30
  -8   4   6  221.88    4.53
   8  -4  -6  182.01    5.66
  -8   4   6  210.32    5.00
  -8   5   0  169.38    4.59
  -8   5   0  173.63    5.42
   8  -5   0  167.45    5.57
  -8   5   0  193.58    4.86
   8  -5  -1   29.00    5.11
  -8   5   1   18.32    4.70
  -8   5   1   25.04    4.32
  -8   5   1   23.96    4.29
  -8   5   2   13.22    4.10
  -8   5   2   25.00    4.26
  -8   5   2   25.22    4.60
   8  -5  -2   17.77    4.67
  -8   5   3  177.43    4.99
  -8   5   3  184.18    4.71
  -8   5   3  191.00    4.72
  -8   5   4  790.54    6.92
  -8   5   4  741.14    7.08
   8  -5  -4  730.23    8.28
  -8   5   4  750.78    7.39
   8  -5  -5  325.30    5.96
  -8   5   5  334.07    5.17
  -8   5   5  345.14    5.41
  -8   5   5  361.94    5.93
  -8   5   6   16.42    3.88
  -8   5   6   14.43    3.52
   8  -5  -6    0.77    4.25
  -8   5   6    6.94    4.30
  -8   6   0   27.03    4.23
  -8   6   0   25.90    2.78
  -8   6   0    3.77    4.47
   8  -6   0    7.25    4.58
  -8   6   0   23.30    4.41
  -8   6   1  287.25    5.34
  -8   6   1  273.27    5.10
   8  -6  -1  248.94    4.34
  -8   6   1  256.56    4.83
  -8   6   1  290.00    4.37
  -8   6   2  539.02    6.37
  -8   6   2  530.31    5.01
  -8   6   2  513.12    6.59
   8  -6  -2  513.91    6.68
  -8   6   3   95.24    4.90
  -8   6   3  124.35    3.77
  -8   6   3  122.33    4.50
  -8   6   4    0.17    4.20
   8  -6  -4    0.86    4.33
  -8   6   4    2.76    3.97
  -8   6   4    7.22    3.84
  -8   6   5   12.96    3.48
  -8   6   5   16.74    3.77
  -8   6   5    5.84    3.98
   8  -6  -5    3.84    3.96
  -8   7   0  169.29    4.78
  -8   7   0  171.59    3.92
  -8   7   0  152.05    4.42
   8  -7   0  154.76    4.72
  -8   7   1  131.50    4.74
  -8   7   1  132.10    3.15
  -8   7   1  129.43    5.17
   8  -7  -1  127.13    4.49
  -8   7   1  121.71    4.11
  -8   7   2   59.37    4.25
  -8   7   2   80.06    4.28
  -8   7   2   65.49    3.47
  -8   7   2   61.06    4.07
   8  -7  -2   45.58    4.60
  -8   7   3    1.72    4.18
  -8   7   3    4.05    2.69
   8  -7  -3   24.31    4.10
  -8   7   3    8.01    3.80
  -8   7   3   -6.58    4.15
  -8   7   4   12.34    4.28
  -8   7   4   31.95    4.17
   8  -7  -4   14.36    3.66
  -8   7   4   27.62    4.11
  -8   8   0   54.91    3.84
   8  -8   0   41.11    4.42
  -8   8   0   41.90    4.42
  -8   8   0   54.56    3.45
  -8   8   1   -4.16    3.05
  -8   8   1   -5.23    3.56
   8  -8  -1   11.12    4.14
  -8   8   1   17.10    3.90
   8  -8  -2  101.27    3.85
  -8   8   2  106.44    4.44
  -8   8   2   93.40    3.47
  -8   8   2  128.02    3.77
   7   9  -1  142.98    4.36
   7   9  -1  135.75    3.80
  -7  -9   1  151.67    4.02
  -7  -9   1  148.26    3.77
   7   9  -1  134.33    3.99
   7   9  -2  191.44    3.98
  -7  -9   2  239.77    4.48
   7   9  -2  189.41    4.17
   7   9  -2  197.11    4.60
  -7  -9   2  235.33    4.46
  -7  -8   1  270.31    4.98
  -7  -8   1  260.35    4.40
   7   8  -1  229.81    4.49
   7   8  -1  241.80    4.19
   7   8  -1  248.74    4.77
   7   8  -2  103.32    4.14
   7   8  -2   87.71    4.17
  -7  -8   2  110.64    3.15
   7   8  -2   93.04    4.24
  -7  -8   2  108.58    3.84
  -7  -8   3    3.06    3.75
   7   8  -3    2.75    2.84
   7   8  -3   15.34    3.96
  -7  -8   3    2.02    3.26
   7   8  -3   -7.37    3.92
   7   8  -4  184.70    4.39
   7   8  -4  148.55    4.12
   7   8  -4  185.14    4.07
  -7  -8   4  143.42    4.16
  -7  -8   4  186.43    3.39
   7   7  -1  152.52    4.21
  -7  -7   1  149.48    3.38
   7   7  -1  137.34    3.57
   7   7  -1  141.58    4.54
  -7  -7   1  140.94    4.34
   7   7  -2  325.05    5.25
  -7  -7   2  339.41    4.83
   7   7  -2  304.96    4.95
  -7  -7   2  335.93    4.60
   7   7  -2  328.02    4.80
   7   7  -3  193.45    4.63
   7   7  -3  227.07    4.46
  -7  -7   3  231.74    4.39
  -7  -7   3  245.90    4.43
   7   7  -3  224.59    4.24
   7   7  -4   10.23    3.41
  -7  -7   4   12.35    2.84
   7   7  -4   17.42    3.88
  -7  -7   4   12.25    3.67
   7   7  -4   10.16    3.54
  -7  -7   5   -2.63    3.40
   7   7  -5   -9.36    3.47
   7   7  -5    7.33    3.79
   7   7  -5    2.59    3.22
  -7  -7   5   -9.86    3.98
   7   6  -1   66.51    4.25
  -7  -6   1   62.54    3.75
   7   6  -1   53.40    4.43
  -7  -6   1   57.34    3.37
   7   6  -1   62.05    4.51
   7   6  -2    4.21    3.14
   7   6  -2  -14.21    4.34
   7   6  -2    7.45    3.01
  -7  -6   2    5.52    2.91
  -7  -6   2   -0.37    3.63
   7   6  -3    9.21    4.17
   7   6  -3    9.63    3.63
  -7  -6   3    0.23    3.89
  -7  -6   3  -10.15    4.05
   7   6  -3    2.57    3.06
   7   6  -4   15.32    4.08
  -7  -6   4   13.45    3.71
   7   6  -4   18.63    4.17
  -7  -6   4   -7.25    3.98
   7   6  -4    6.14    3.99
   7   6  -5   34.23    4.21
   7   6  -5   69.51    4.14
  -7  -6   5   53.32    2.98
  -7  -6   5   68.23    3.95
   7   6  -6  181.71    4.31
   7   6  -6  176.15    4.57
   7   6  -6  202.58    4.80
  -7  -6   6  233.63    4.35
  -7  -6   6  249.16    4.11
   7   5  -1  141.47    4.86
  -7  -5   1  122.52    4.51
   7   5  -1  152.27    4.87
   7   5  -1  125.92    4.91
  -7  -5   1  159.29    4.37
   7   5  -2   19.59    4.54
  -7  -5   2    6.70    4.34
   7   5  -2   -3.97    4.45
   7   5  -2    3.74    3.25
  -7  -5   2   14.20    3.79
   7   5  -3  316.43    5.01
  -7  -5   3  354.16    4.39
   7   5  -3  340.73    5.34
  -7  -5   3  325.45    4.92
   7   5  -3  320.87    4.59
   7   5  -4  343.68    5.46
   7   5  -4  327.38    4.26
   7   5  -4  332.46    5.39
  -7  -5   4  373.03    4.30
  -7  -5   4  378.41    5.27
  -7  -5   5  319.96    3.95
   7   5  -5  308.43    5.28
  -7  -5   5  313.50    5.01
   7   5  -5  304.67    4.78
  -7  -5   6  163.23    4.16
   7   5  -6  162.25    4.79
   7   5  -6  170.96    4.75
   7   5  -6  193.56    4.28
  -7  -5   7    0.19    3.73
   7   5  -7   17.08    3.95
   7   5  -7    8.82    2.95
   7   5  -7   10.12    4.14
   7   4  -1   29.90    4.81
   7   4  -1   32.78    4.79
  -7  -4   1   24.28    4.50
  -7  -4   1   44.25    3.43
   7   4  -2   14.83    4.37
  -7  -4   2    6.67    3.11
   7   4  -2   12.42    4.84
   7   4  -2    1.40    3.33
  -7  -4   2    3.46    3.11
  -7  -4   3  163.04    4.60
   7   4  -3  169.06    5.06
   7   4  -3  170.40    5.22
   7   4  -3  166.77    5.31
  -7  -4   3  183.22    4.70
   7   4  -4  639.01    6.77
  -7  -4   4  675.08    6.14
   7   4  -4  606.50    5.26
  -7  -4   4  673.81    5.39
   7   4  -5  153.22    4.75
  -7  -4   5  157.80    3.71
  -7  -4   5  182.53    4.14
   7   4  -5  138.04    5.16
   7   4  -5  166.10    4.92
   7   4  -6    7.67    4.56
   7   4  -6  -12.19    4.43
  -7  -4   6    8.09    4.22
   7   4  -6    1.04    4.01
   7   4  -7  111.08    4.74
   7   4  -7  116.87    4.39
  -7  -4   7  142.22    3.57
   7   4  -7  127.77    4.58
   7   4  -8  229.30    4.71
   7   4  -8  216.02    5.53
   7   4  -8  217.99    5.74
  -7  -4   8  241.00    3.70
   7   3  -1 1674.34    9.96
  -7  -3   1 1791.20    9.90
  -7  -3   1 1765.28   10.55
  -7  -3   1 1723.48    9.04
   7   3  -1 1680.07   10.07
  -7  -3   2 2881.40   14.04
   7   3  -2 2561.53   11.80
  -7  -3   2 2793.60   12.74
   7   3  -2 2738.57   13.07
  -7  -3   2 2737.71   14.59
   7   3  -3  812.16    6.94
   7   3  -3  799.05    6.99
  -7  -3   3  809.05    6.74
   7   3  -3  764.22    7.03
  -7  -3   3  842.28    6.83
  -7  -3   4   -2.38    4.80
   7   3  -4    9.29    4.40
   7   3  -4    3.90    4.55
   7   3  -4    4.07    5.18
  -7  -3   4    8.57    4.07
   7   3  -5  241.58    5.14
   7   3  -5  224.24    5.89
  -7  -3   5  250.37    4.90
   7   3  -5  252.19    4.99
  -7  -3   6  358.89    5.32
   7   3  -6  305.44    5.87
   7   3  -6  344.33    5.43
   7   3  -6  304.72    6.21
  -7  -3   7  134.69    4.20
   7   3  -7  109.66    4.83
   7   3  -7  106.52    5.38
   7   3  -7  103.99    4.15
   7   3  -8    3.37    5.24
  -7  -3   8   -1.90    3.65
   7   3  -8   21.76    2.99
   7   3  -8   -1.01    4.80
  -7  -2   1  337.42    5.62
   7   2  -1  314.44    6.39
  -7  -2   1  296.81    6.27
   7   2  -1  313.12    6.36
  -7  -2   1  307.75    5.07
  -7  -2   2   20.86    4.37
   7   2  -2   19.84    5.42
  -7  -2   2   22.27    5.37
  -7  -2   2   20.06    3.12
   7   2  -2   26.14    5.04
  -7  -2   3    5.74    4.60
  -7  -2   3   23.34    4.57
   7   2  -3   18.91    4.89
  -7  -2   3    5.78    4.07
   7   2  -4   83.48    5.36
  -7  -2   4   87.29    5.04
   7   2  -4   80.71    4.96
  -7  -2   4   90.37    3.16
  -7  -2   5   31.08    4.67
   7   2  -5   34.56    4.27
   7   2  -5   34.18    4.86
   7   2  -5   29.12    4.47
   7   2  -6   29.46    4.51
   7   2  -6   28.22    4.83
  -7  -2   6   34.35    4.23
   7   2  -6   34.95    4.60
   7   2  -7   69.32    5.68
  -7  -2   7   84.62    3.30
   7   2  -7   85.41    5.00
   7   2  -7   65.61    4.65
   7   2  -8    8.06    5.69
  -7  -2   8   14.44    3.77
   7   2  -8    6.84    3.66
   7   2  -8    4.05    4.98
   7   2  -9   22.78    3.71
  -7  -2   9   38.94    2.75
  -7  -1   1  141.62    3.86
   7   1  -1  122.15    4.50
  -7  -1   1  125.45    4.83
   7   1  -1  126.65    5.94
  -7  -1   1  145.24    6.33
   7   1  -2  414.19    6.70
  -7  -1   2  457.42    5.98
  -7  -1   2  441.90    6.57
   7   1  -2  439.46    6.48
  -7  -1   2  444.07    5.54
  -7  -1   3 1061.35    7.79
   7   1  -3  948.02    6.60
  -7  -1   3 1020.68    7.48
  -7  -1   3 1020.90    8.06
  -7  -1   4  203.18    5.16
  -7  -1   4  212.75    5.33
   7   1  -4  175.02    5.01
   7   1  -4  195.11    5.75
  -7  -1   4  177.36    3.61
  -7  -1   5  103.34    3.51
   7   1  -5   87.32    5.42
   7   1  -5   93.01    4.87
   7   1  -6    4.80    4.58
  -7  -1   6    7.25    4.24
   7   1  -6    0.99    4.35
   7   1  -6   12.59    4.78
   7   1  -7  243.24    6.12
   7   1  -7  246.43    7.08
  -7  -1   7  261.86    4.80
   7   1  -7  224.43    5.01
   7   1  -8  106.81    8.16
  -7  -1   8  125.13    4.02
   7   1  -8  117.08    4.44
   7   1  -8  106.89    7.50
  -7  -1   9   13.73    3.28
   7   1  -9   20.26    2.95
   7   0  -1   24.38    4.24
  -7   0   1   40.80    4.81
  -7   0   1   31.71    4.45
  -7   0   1   32.19    5.46
   7   0  -1   53.48    5.16
  -7   0   2   44.61    5.44
  -7   0   2   39.03    3.31
   7   0  -2   37.50    5.83
   7   0  -2   49.74    5.28
  -7   0   2   45.95    4.67
   7   0  -3   24.84    5.66
  -7   0   3    4.72    3.16
   7   0  -3    1.73    4.95
  -7   0   3    7.97    4.94
  -7   0   3    7.02    4.71
  -7   0   4   47.47    4.57
   7   0  -4   60.12    6.06
  -7   0   4   72.98    3.81
  -7   0   4   63.94    4.51
   7   0  -4   38.63    4.90
  -7   0   5   76.57    3.45
  -7   0   5   69.03    4.35
   7   0  -5   58.09    4.69
   7   0  -5   61.15    6.08
   7   0  -6   52.25    4.98
   7   0  -6   50.17    5.28
   7   0  -6   38.48    4.54
  -7   0   6   62.08    3.17
   7   0  -7  143.75    4.55
   7   0  -7  147.62    7.53
   7   0  -7  144.84    5.92
  -7   0   7  157.41    3.47
   7   0  -8  107.82    3.97
  -7   0   8  127.60    3.86
  -7   0   9   35.53    3.77
   7   0  -9   42.76    3.90
  -7   1   0   79.23    5.05
   7  -1   0   90.67    4.14
  -7   1   0   88.02    5.68
  -7   1   0   86.02    5.59
   7  -1   0   77.61    4.98
  -7   1   1  164.94    5.36
   7  -1  -1  156.98    6.44
   7  -1  -1  161.66    4.28
  -7   1   1  155.10    4.48
  -7   1   1  154.59    5.10
  -7   1   2  312.64    5.53
   7  -1  -2  266.00    4.62
  -7   1   2  329.58    5.67
  -7   1   2  319.78    5.57
  -7   1   3   74.22    5.03
   7  -1  -3   78.96    5.04
   7  -1  -3   67.20    5.92
  -7   1   3   69.79    5.22
  -7   1   3   58.86    4.74
  -7   1   4  339.50    5.77
   7  -1  -4  370.69    5.68
   7  -1  -4  337.63    7.01
  -7   1   4  387.26    5.92
  -7   1   4  367.14    4.99
  -7   1   5 1129.21    9.58
   7  -1  -5 1031.20    7.04
  -7   1   5 1063.90    6.61
   7  -1  -5 1006.60   10.33
  -7   1   5 1064.82    6.69
  -7   1   6  630.67    6.05
   7  -1  -6  561.73    5.55
   7  -1  -6  587.66    8.68
  -7   1   6  608.92    7.95
  -7   1   7    7.19    3.61
   7  -1  -7    2.20    5.01
   7  -1  -7    6.03    5.58
   7  -1  -7   15.45    4.04
  -7   1   8  281.36    4.57
   7  -1  -8  263.63    4.66
  -7   1   9  348.15    4.52
   7  -1  -9  295.41    4.01
   7  -2   0   71.38    6.27
  -7   2   0   79.77    5.55
  -7   2   0   67.24    5.80
  -7   2   0   79.03    5.08
  -7   2   1  278.44    6.12
   7  -2  -1  290.18    6.02
   7  -2  -1  269.80    6.98
  -7   2   1  274.14    6.16
  -7   2   1  281.88    5.55
  -7   2   2  378.32    4.64
   7  -2  -2  414.80    4.78
  -7   2   2  446.07    6.29
  -7   2   2  405.47    6.26
  -7   2   3  737.49    7.10
   7  -2  -3  690.58    5.51
   7  -2  -3  680.38    7.67
  -7   2   3  737.02    6.66
  -7   2   3  741.87    6.65
   7  -2  -4  393.97    7.09
   7  -2  -4  377.82    4.45
  -7   2   4  386.95    5.91
  -7   2   4  404.44    5.31
  -7   2   4  380.59    5.20
  -7   2   5   16.76    4.84
  -7   2   5   15.44    4.51
   7  -2  -5   12.22    4.93
  -7   2   5   13.02    4.14
   7  -2  -5   15.02    4.16
   7  -2  -6  148.26    6.05
  -7   2   6  168.16    4.61
  -7   2   6  162.41    5.25
   7  -2  -6  154.64    3.71
   7  -2  -7   46.59    6.27
  -7   2   7   56.06    3.04
   7  -2  -7   36.66    3.20
  -7   2   8  306.58    4.57
   7  -2  -8  251.17    4.42
   7  -2  -9   76.79    3.75
  -7   2   9   88.23    3.99
  -7   3   0  195.59    5.82
  -7   3   0  178.96    5.27
   7  -3   0  189.29    6.75
  -7   3   0  182.93    4.38
  -7   3   1  910.77    6.72
   7  -3  -1  944.39    8.30
  -7   3   1  936.84    8.02
  -7   3   1  964.25    7.62
  -7   3   2 1624.29    9.93
  -7   3   2 1626.23   10.28
  -7   3   2 1692.24    9.75
   7  -3  -2 1512.46   10.69
  -7   3   3  390.40    5.63
  -7   3   3  366.10    5.69
   7  -3  -3  364.23    6.63
  -7   3   3  404.91    5.76
  -7   3   4   56.51    4.75
   7  -3  -4   37.04    3.43
  -7   3   4   52.45    4.51
   7  -3  -4   70.87    5.40
  -7   3   4   76.21    4.89
   7  -3  -5   47.18    4.78
  -7   3   5   33.41    3.82
  -7   3   5   27.09    4.40
   7  -3  -5   35.19    3.31
  -7   3   5   51.83    4.29
   7  -3  -6  406.20    5.22
   7  -3  -6  363.81    6.67
  -7   3   6  411.49    6.58
  -7   3   6  375.17    4.77
  -7   3   6  393.14    5.39
  -7   3   7  321.79    5.08
  -7   3   7  306.46    6.90
   7  -3  -7  301.31    7.22
   7  -3  -7  233.50    3.82
  -7   3   8  200.22    4.67
   7  -3  -8  135.76    3.34
  -7   4   0 1444.80    8.55
   7  -4   0 1395.67    9.43
  -7   4   0 1438.96   10.15
  -7   4   0 1457.59    9.34
  -7   4   1  565.36    6.54
  -7   4   1  558.33    6.55
  -7   4   1  561.53    6.07
   7  -4  -1  567.15    6.82
  -7   4   2   19.34    4.90
  -7   4   2   21.71    4.49
  -7   4   2   18.51    5.04
   7  -4  -2   40.17    5.25
  -7   4   3   82.12    5.42
  -7   4   3   81.73    4.53
  -7   4   3   80.17    5.07
  -7   4   4  441.51    5.45
  -7   4   4  481.91    4.89
   7  -4  -4  432.24    6.58
  -7   4   4  447.77    6.22
  -7   4   5  119.63    4.39
  -7   4   5  101.81    4.03
   7  -4  -5  118.40    4.75
  -7   4   5  124.55    5.46
  -7   4   6   20.07    4.07
   7  -4  -6    8.57    4.74
  -7   4   6  -10.97    4.20
  -7   4   6   12.56    4.63
  -7   4   7   48.88    5.13
   7  -4  -7   49.76    5.27
  -7   4   7   46.86    4.42
  -7   4   7   56.87    3.71
  -7   4   8   -4.08    4.10
  -7   5   0   63.39    5.02
  -7   5   0   69.77    3.71
  -7   5   0   82.33    5.03
   7  -5   0   65.22    5.54
   7  -5  -1    3.55    5.36
  -7   5   1   -5.26    4.72
  -7   5   1   25.03    4.89
  -7   5   1   11.19    3.65
  -7   5   2   92.06    4.61
  -7   5   2   85.70    3.77
   7  -5  -2   65.52    4.82
  -7   5   2   86.76    5.15
  -7   5   3   64.81    4.92
  -7   5   3   69.55    4.41
  -7   5   3   87.06    4.75
  -7   5   4   93.49    3.55
  -7   5   4   82.11    5.09
   7  -5  -4   82.27    5.21
  -7   5   4   94.43    4.51
  -7   5   5  296.83    5.36
  -7   5   5  262.38    4.95
   7  -5  -5  287.22    5.78
  -7   5   5  288.34    5.56
  -7   5   6   47.11    3.55
  -7   5   6   36.06    4.56
  -7   5   6   49.93    4.84
   7  -5  -6   44.65    4.11
  -7   5   7   27.95    4.79
  -7   5   7   27.48    2.94
  -7   5   7   23.27    3.27
   7  -5  -7   25.48    4.77
  -7   6   0   35.69    4.10
  -7   6   0   37.99    5.04
   7  -6   0    3.11    3.76
  -7   6   0   39.29    4.74
  -7   6   0   27.75    4.23
  -7   6   1   21.31    4.93
  -7   6   1   26.09    4.34
  -7   6   1   34.85    3.00
   7  -6  -1   18.19    4.78
  -7   6   1   46.12    3.69
  -7   6   2   50.79    4.52
   7  -6  -2   41.92    4.74
  -7   6   2   22.98    4.76
  -7   6   2   34.54    4.83
  -7   6   3  158.49    5.04
  -7   6   3  169.32    4.57
  -7   6   3  141.22    4.80
   7  -6  -3  164.15    4.63
  -7   6   4    9.58    4.18
   7  -6  -4    5.77    4.21
  -7   6   4   -7.13    4.58
  -7   6   4   -2.99    4.04
   7  -6  -5   91.72    4.40
  -7   6   5   84.33    3.56
  -7   6   5   97.30    4.90
  -7   6   5  110.83    4.54
  -7   6   6  148.79    4.77
   7  -6  -6  140.53    5.22
  -7   6   6  143.25    5.52
  -7   6   6  126.05    4.52
  -7   6   7   64.52    4.89
   7  -6  -7   72.29    5.10
  -7   6   7   88.19    3.86
  -7   6   7   70.40    4.07
  -7   7   0   46.16    4.87
   7  -7   0   42.50    3.45
  -7   7   0   38.98    3.59
  -7   7   0   29.93    3.98
  -7   7   1  194.52    5.55
  -7   7   1  187.84    4.79
  -7   7   1  186.47    4.54
   7  -7  -1  173.56    4.87
  -7   7   1  181.18    4.94
  -7   7   2   24.36    4.66
  -7   7   2   17.00    4.73
  -7   7   2   30.55    3.30
   7  -7  -2   23.04    4.40
  -7   7   2   18.25    3.99
  -7   7   3   58.50    4.83
  -7   7   3   45.10    4.55
  -7   7   3   57.71    3.10
  -7   7   3   64.11    4.89
   7  -7  -3   52.27    3.97
  -7   7   4   43.58    4.48
  -7   7   4   36.30    4.54
  -7   7   4   31.72    3.20
   7  -7  -5  177.96    4.92
  -7   7   5  171.13    5.36
  -7   7   5  179.53    4.87
  -7   7   5  178.18    4.74
  -7   7   6   75.25    4.49
  -7   7   6   93.67    3.90
   7  -7  -6   88.66    4.52
  -7   7   6   79.15    4.46
  -7   8   0   32.56    3.58
   7  -8   0    8.84    4.74
  -7   8   0   10.71    4.02
  -7   8   0   19.86    4.27
  -7   8   1   -7.45    4.55
  -7   8   1   -8.14    3.66
   7  -8  -1   24.31    4.37
  -7   8   2  102.93    4.49
   7  -8  -2  109.96    4.06
  -7   8   2  123.30    4.05
  -7   8   2  132.83    4.01
  -7   8   3  254.27    6.98
  -7   8   3  266.01    5.00
   7  -8  -3  244.39    4.88
  -7   8   3  280.14    5.60
  -7   8   3  281.85    4.27
  -7   8   4  117.22    3.34
  -7   8   4  117.77    5.53
  -7   8   4  112.74    3.83
  -7   8   4  105.28    4.84
  -7   9   0   46.45    3.91
  -7   9   0   36.95    3.19
   7  -9   0   34.25    3.93
  -7   9   0   63.45    4.36
  -7   9   1  212.23    4.69
  -7   9   1  210.20    3.83
  -7   9   1  217.34    4.61
   7  -9  -1  227.13    4.50
  -7   9   2  301.93    5.49
  -7   9   2  307.35    4.51
   7  -9  -2  297.85    4.93
  -7   9   2  298.00    4.39
   6  10  -1    5.04    2.72
   6  10  -1    0.32    2.40
   6  10  -1   20.90    3.42
  -6 -10   1    7.71    3.40
  -6 -10   2   83.63    3.69
   6  10  -2   63.76    3.93
   6  10  -2   68.59    3.77
   6  10  -2   70.87    3.52
  -6 -10   2   86.38    3.34
  -6  -9   1  194.77    4.84
   6   9  -1  179.26    4.32
  -6  -9   1  209.54    4.42
   6   9  -1  209.26    4.31
   6   9  -1  187.64    3.58
   6   9  -2    6.81    4.21
  -6  -9   2   20.97    2.72
   6   9  -2   39.17    3.88
  -6  -9   2   15.73    3.71
   6   9  -2   25.25    3.40
  -6  -9   3   -7.76    2.38
   6   9  -3    9.89    3.16
   6   9  -3   -7.95    4.08
   6   9  -3   -7.09    3.60
  -6  -9   3  -13.28    3.61
   6   9  -4   21.79    3.39
   6   9  -4   59.20    3.68
   6   9  -4   23.19    3.04
  -6  -9   4   28.89    3.49
  -6  -9   4   37.73    3.49
   6   8  -1    6.84    3.49
  -6  -8   1   20.68    3.34
  -6  -8   1   15.60    4.10
   6   8  -1    5.81    3.80
   6   8  -1   11.81    4.06
   6   8  -2   26.01    2.81
  -6  -8   2   32.82    3.95
  -6  -8   2   33.40    3.66
   6   8  -2   38.24    3.81
   6   8  -2   27.25    3.91
   6   8  -3   15.13    4.19
   6   8  -3   17.48    3.51
   6   8  -3    3.63    3.90
  -6  -8   3   14.03    3.57
   6   8  -4  100.28    4.19
   6   8  -4  108.02    4.08
  -6  -8   4  107.97    4.17
  -6  -8   4  110.22    3.53
   6   8  -4   96.23    3.97
   6   8  -5  205.66    4.34
   6   8  -5  188.28    3.57
  -6  -8   5  243.93    4.80
  -6  -8   5  232.90    3.43
   6   8  -5  201.66    4.10
  -6  -8   6  150.66    4.32
   6   8  -6  124.18    4.17
   6   8  -6  124.75    3.80
   6   8  -6  120.81    3.77
  -6  -8   6  129.97    3.97
   6   7  -1    6.89    4.24
  -6  -7   1   21.90    3.56
   6   7  -1   34.72    4.17
   6   7  -1   34.45    3.05
  -6  -7   1   20.63    4.00
   6   7  -2  414.61    5.49
   6   7  -2  385.29    5.31
   6   7  -2  389.09    4.24
  -6  -7   2  371.51    5.40
  -6  -7   2  424.66    5.16
  -6  -7   3  473.60    5.80
   6   7  -3  426.38    5.15
  -6  -7   3  500.39    5.07
   6   7  -3  444.75    5.42
   6   7  -3  453.87    5.39
  -6  -7   4  182.09    4.43
   6   7  -4  167.79    4.60
   6   7  -4  147.33    4.35
  -6  -7   4  151.88    4.53
   6   7  -4  160.80    4.45
   6   7  -5   78.09    4.34
   6   7  -5   88.58    4.36
  -6  -7   5   65.99    3.99
  -6  -7   5   94.76    4.11
   6   7  -5   83.44    3.84
  -6  -7   6  392.34    4.27
   6   7  -6  339.94    5.38
   6   7  -6  329.88    4.15
  -6  -7   7  299.08    4.33
   6   7  -7  283.32    5.17
   6   7  -7  265.99    4.52
   6   7  -7  256.29    4.37
  -6  -6   1  470.62    5.49
   6   6  -1  394.24    5.42
   6   6  -1  441.11    5.60
   6   6  -1  439.42    5.68
  -6  -6   1  435.11    5.66
   6   6  -2  527.03    5.81
   6   6  -2  556.82    6.08
  -6  -6   2  598.12    5.86
  -6  -6   2  553.70    5.98
   6   6  -2  556.89    4.99
   6   6  -3   34.81    3.21
  -6  -6   3   28.96    3.15
   6   6  -3   26.91    4.20
  -6  -6   3   33.77    4.17
   6   6  -3   21.38    3.48
  -6  -6   4   40.70    3.90
  -6  -6   4   31.80    4.16
   6   6  -4   46.00    4.22
   6   6  -4   35.61    4.31
   6   6  -4   42.04    4.45
   6   6  -5   70.31    4.45
  -6  -6   5   64.92    4.16
   6   6  -5   57.24    4.29
   6   6  -5   39.05    3.22
   6   6  -6  180.30    4.40
   6   6  -6  183.70    4.43
  -6  -6   6  173.78    4.40
   6   6  -6  192.49    4.63
   6   6  -7  166.44    4.50
   6   6  -7  196.49    4.13
  -6  -6   7  176.12    4.38
   6   6  -7  168.52    4.98
  -6  -6   8   92.14    3.58
   6   6  -8   82.23    4.54
   6   6  -8   81.82    3.94
   6   6  -8   95.57    3.86
   6   5  -1  562.18    6.29
  -6  -5   1  599.85    6.34
   6   5  -1  588.14    6.51
   6   5  -1  590.41    6.54
  -6  -5   1  575.17    6.07
   6   5  -2  107.72    5.11
   6   5  -2   99.05    4.90
   6   5  -2  107.72    4.75
  -6  -5   2  120.31    4.49
  -6  -5   2  134.33    4.72
   6   5  -3  359.94    5.66
  -6  -5   3  371.55    4.49
   6   5  -3  403.56    5.80
  -6  -5   3  392.89    4.39
   6   5  -3  338.19    4.49
   6   5  -4  910.85    7.52
  -6  -5   4  968.31    6.35
   6   5  -4  968.70    7.92
   6   5  -4  947.42    7.05
  -6  -5   5  379.32    5.26
   6   5  -5  349.91    5.26
   6   5  -5  368.59    5.43
  -6  -5   6   44.13    4.13
   6   5  -6   48.92    4.28
   6   5  -6   49.06    4.57
   6   5  -6   56.01    3.98
   6   5  -7    7.86    3.89
  -6  -5   7   20.26    3.43
   6   5  -7    5.58    4.28
   6   5  -7    5.64    3.72
   6   5  -8   90.78    4.08
  -6  -5   8   69.33    3.98
   6   5  -8   77.80    4.92
   6   5  -8   83.29    4.80
   6   4  -1  460.25    6.42
   6   4  -1  473.78    6.46
  -6  -4   1  489.56    4.98
  -6  -4   1  473.80    6.31
   6   4  -1  487.70    6.61
   6   4  -2  294.06    5.66
   6   4  -2  289.24    5.48
  -6  -4   2  329.69    5.25
   6   4  -2  315.96    5.85
  -6  -4   2  299.99    5.19
  -6  -4   3  469.55    5.77
  -6  -4   3  422.71    5.43
   6   4  -3  382.70    5.83
   6   4  -3  414.73    5.90
   6   4  -3  418.29    5.98
   6   4  -4  134.18    5.04
   6   4  -4  124.24    5.02
  -6  -4   4  135.61    4.53
   6   4  -5  309.57    5.86
  -6  -4   5  336.48    4.87
   6   4  -5  309.89    5.25
   6   4  -5  295.97    5.52
   6   4  -6  102.19    4.95
  -6  -4   6  141.16    4.33
   6   4  -6  115.24    4.42
   6   4  -6   95.50    4.69
   6   4  -7   -5.80    3.77
   6   4  -7   -7.11    4.81
  -6  -4   7   10.45    2.72
   6   4  -7    2.67    4.41
   6   4  -8   70.93    4.74
   6   4  -8   65.06    3.33
  -6  -4   8   82.70    3.13
   6   4  -8   75.41    4.86
   6   4  -9   95.25    5.51
   6   4  -9  119.57    4.16
   6   4  -9   96.60    5.82
  -6  -4   9  112.53    3.10
  -6  -3   1  108.11    4.92
  -6  -3   1  123.87    3.78
   6   3  -1  128.29    5.45
  -6  -3   1  124.84    5.61
   6   3  -1  108.69    5.70
  -6  -3   2  416.01    5.50
  -6  -3   2  415.46    6.31
   6   3  -2  440.32    6.20
   6   3  -2  423.81    6.42
  -6  -3   3  994.26    6.46
   6   3  -3  973.93    7.28
   6   3  -3 1062.26    8.30
  -6  -3   3 1004.07    6.99
   6   3  -4   96.60    5.35
  -6  -3   4  123.52    3.82
   6   3  -4  112.21    5.00
   6   3  -4   91.04    5.19
  -6  -3   5  220.78    5.22
   6   3  -5  221.39    5.17
   6   3  -5  228.69    5.69
   6   3  -5  241.67    5.26
  -6  -3   6  614.30    5.63
   6   3  -6  559.49    6.71
   6   3  -6  559.05    5.04
   6   3  -6  550.69    7.09
   6   3  -7  349.16    6.73
   6   3  -7  360.34    4.24
  -6  -3   7  378.68    4.83
   6   3  -7  356.16    6.42
  -6  -3   8   15.85    3.70
   6   3  -8    0.88    5.31
   6   3  -8   -2.31    5.65
   6   3  -8   -2.43    2.85
   6   3  -9  151.70    6.77
  -6  -3   9  166.29    4.37
   6   3  -9  158.19    7.97
   6   3  -9  165.65    3.55
  -6  -2   1  212.06    5.42
  -6  -2   1  211.09    4.49
   6   2  -1  239.04    6.09
  -6  -2   1  242.56    5.26
   6   2  -1  208.13    4.69
  -6  -2   2    8.12    5.07
   6   2  -2    5.83    5.57
  -6  -2   2   12.57    5.11
  -6  -2   2   -4.36    4.60
   6   2  -2   -9.84    4.17
  -6  -2   3  477.32    6.02
   6   2  -3  433.51    6.44
  -6  -2   3  476.63    5.18
   6   2  -4  138.01    5.41
  -6  -2   4  139.98    5.25
   6   2  -4  126.72    5.39
   6   2  -4  147.51    5.95
   6   2  -5  169.23    5.17
  -6  -2   5  158.21    5.17
   6   2  -5  155.42    5.23
   6   2  -5  159.72    6.26
   6   2  -6   85.97    5.14
   6   2  -6   82.09    3.63
   6   2  -6   91.04    5.28
  -6  -2   6  105.90    4.48
   6   2  -7   97.31    5.31
   6   2  -7   86.37    5.74
  -6  -2   7   80.60    4.10
   6   2  -7  113.31    4.47
   6   2  -8   41.65    7.05
  -6  -2   8   65.81    3.56
   6   2  -8   39.16    5.77
   6   2  -8   35.34    4.20
  -6  -2   9   -2.07    4.12
   6   2  -9   33.57    3.76
  -6  -2  10   88.26    3.72
   6   2 -10   94.27    3.90
  -6  -1   1   13.79    3.68
   6   1  -1   17.30    5.51
  -6  -1   1   14.45    5.40
  -6  -1   1   20.18    5.04
   6   1  -1   24.79    5.98
  -6  -1   2  133.10    5.00
   6   1  -2  142.02    5.69
   6   1  -2  124.05    6.19
  -6  -1   2  148.86    5.89
  -6  -1   2  160.68    5.44
   6   1  -3  958.61    7.81
  -6  -1   3 1002.92    6.86
   6   1  -3  900.69    8.52
  -6  -1   3  996.05    8.15
  -6  -1   4  282.89    5.67
   6   1  -4  259.65    6.75
  -6  -1   4  299.12    5.56
   6   1  -4  252.63    4.45
   6   1  -5   30.92    4.61
   6   1  -5   28.53    4.71
   6   1  -5   18.11    5.33
  -6  -1   5   45.95    4.56
   6   1  -6  172.46    5.86
  -6  -1   6  192.00    5.00
   6   1  -6  169.42    5.21
   6   1  -6  177.36    6.68
   6   1  -7  638.57    9.88
  -6  -1   7  696.23    5.86
   6   1  -7  670.03    5.92
   6   1  -7  677.65    8.96
  -6  -1   8  617.15    4.95
   6   1  -8  623.09   13.66
   6   1  -8  603.04    5.57
   6   1  -8  614.96   15.25
   6   1  -9  144.33    4.00
  -6  -1   9  167.36    3.99
   6   1 -10   16.80    3.88
  -6  -1  10    9.98    3.34
   6   0  -1 2032.97   10.59
  -6   0   1 2059.80   10.99
   6   0  -1 1875.88   11.07
  -6   0   1 1996.94   11.22
  -6   0   1 1923.88   10.43
   6   0  -2 1161.47    7.25
  -6   0   2 1249.27    8.75
  -6   0   2 1224.93    7.74
  -6   0   2 1251.08    8.78
   6   0  -3   17.43    5.14
  -6   0   3   22.56    3.58
  -6   0   3   16.05    4.05
  -6   0   3   23.37    4.62
   6   0  -3   40.71    6.94
   6   0  -4  659.08    5.67
  -6   0   4  783.74    7.71
  -6   0   4  716.20    5.86
   6   0  -4  674.23    8.54
  -6   0   5  360.60    4.50
   6   0  -5  336.84    7.87
   6   0  -5  344.62    4.60
  -6   0   5  390.30    6.57
   6   0  -6  498.56    8.68
  -6   0   6  533.14    4.83
   6   0  -6  514.29    5.98
   6   0  -6  535.63    7.82
  -6   0   7   94.16    4.45
   6   0  -7   80.25    7.15
   6   0  -7   91.58    6.08
   6   0  -7   87.90    4.19
  -6   0   8   38.22    4.22
   6   0  -8   28.08    3.80
   6   0  -9   28.77    4.15
  -6   0   9   44.68    2.74
  -6   0  10   35.00    3.93
   6   0 -10   12.43    3.13
  -6   1   0 2682.51   13.02
  -6   1   0 2551.34   11.72
   6  -1   0 2744.40   13.18
   6  -1   0 2489.47   13.02
  -6   1   0 2581.61   12.84
   6  -1  -1   93.16    4.05
  -6   1   1  117.28    4.37
   6  -1  -1  114.14    6.83
  -6   1   1  107.63    5.77
  -6   1   1  101.12    4.87
  -6   1   2   13.30    4.89
  -6   1   2    7.71    5.67
  -6   1   2   10.30    5.13
   6  -1  -2   11.76    5.38
  -6   1   3  122.41    5.75
  -6   1   3  125.07    5.25
   6  -1  -3   94.20    6.50
   6  -1  -3   98.98    4.04
  -6   1   3  102.58    5.25
   6  -1  -4  800.37    9.88
  -6   1   4  808.69    6.07
  -6   1   4  823.38    8.02
   6  -1  -4  738.65    5.77
   6  -1  -5  453.87    5.81
  -6   1   5  452.95    7.01
  -6   1   5  504.17    5.98
   6  -1  -5  424.99    8.25
   6  -1  -6  454.38    8.30
  -6   1   6  483.13    7.44
   6  -1  -6  466.38    5.84
  -6   1   6  460.74    5.46
  -6   1   7  262.88    4.73
   6  -1  -7  261.31    8.08
   6  -1  -7  243.39    8.68
   6  -1  -7  257.62    3.93
   6  -1  -8   82.70    4.26
  -6   1   8   68.84    4.21
  -6   1   9  532.81    4.72
   6  -1  -9  461.39    5.46
   6  -1 -10  206.59    4.69
  -6   1  10  248.30    4.25
  -6   2   0    4.95    4.78
  -6   2   0   21.72    5.08
  -6   2   0    8.78    5.22
   6  -2   0    0.48    6.55
   6  -2  -1  199.89    6.93
  -6   2   1  216.65    4.23
  -6   2   1  231.86    5.94
   6  -2  -1  214.13    5.67
  -6   2   1  224.53    6.04
  -6   2   2 1075.00    8.22
  -6   2   2 1033.49    7.10
  -6   2   2  989.58    7.25
   6  -2  -2 1027.68    7.86
  -6   2   3  947.42    7.53
   6  -2  -3  872.43    9.71
  -6   2   3  927.84    7.92
  -6   2   3  928.36    7.89
   6  -2  -3  996.13    7.49
  -6   2   4  789.74    6.91
   6  -2  -4  759.44    8.92
  -6   2   4  797.36    7.86
   6  -2  -4  731.69    5.72
   6  -2  -5  542.79    5.81
  -6   2   5  556.07    6.98
  -6   2   5  565.42    6.08
   6  -2  -5  535.17    8.52
   6  -2  -6   40.41    5.73
  -6   2   6   38.89    4.70
  -6   2   6   38.24    5.10
   6  -2  -6   51.39    4.33
  -6   2   7  250.44    4.83
   6  -2  -7  198.35    4.54
   6  -2  -7  223.85    8.34
   6  -2  -8  108.43    3.40
  -6   2   8  110.63    4.25
   6  -2  -9   61.60    4.47
  -6   2   9   29.95    4.40
  -6   2  10   11.78    3.31
   6  -2 -10   17.34    4.17
  -6   3   0  162.21    6.40
  -6   3   0  162.79    5.43
  -6   3   0  162.58    5.92
   6  -3   0  156.09    5.05
  -6   3   1  387.21    5.82
  -6   3   1  415.94    6.56
   6  -3  -1  401.24    7.43
  -6   3   1  407.70    6.66
  -6   3   2 1063.46    8.73
  -6   3   2 1065.06    8.26
  -6   3   2 1107.74    8.13
   6  -3  -2 1052.65    9.33
  -6   3   3  892.45    7.15
  -6   3   3  857.11    8.16
  -6   3   3  878.66    7.48
   6  -3  -3  825.08    8.85
   6  -3  -3  814.12    6.75
   6  -3  -4   70.48    4.72
  -6   3   4   54.38    4.46
  -6   3   4   81.07    5.75
   6  -3  -4   67.63    6.25
  -6   3   4   54.01    5.01
  -6   3   5   89.43    4.99
   6  -3  -5   80.17    4.92
  -6   3   5   90.96    3.55
   6  -3  -5   75.93    5.23
  -6   3   6  123.11    4.74
   6  -3  -6  104.48    5.77
   6  -3  -6  118.69    4.48
  -6   3   6  125.26    5.46
   6  -3  -7  378.39    5.28
  -6   3   7  359.33    7.74
   6  -3  -7  348.36    7.87
  -6   3   7  380.72    5.29
   6  -3  -8   73.09    4.38
  -6   3   8   80.82    3.27
  -6   3   9   29.20    3.17
   6  -3  -9   16.13    4.01
  -6   3  10   21.99    3.60
   6  -3 -10   52.32    3.86
  -6   4   0   14.30    4.55
  -6   4   0   26.40    3.91
   6  -4   0   19.54    6.81
  -6   4   0   29.37    4.74
  -6   4   1  870.60    7.93
  -6   4   1  838.87    6.24
  -6   4   1  857.35    7.88
   6  -4  -1  847.38    8.47
  -6   4   2  120.51    4.06
  -6   4   2  127.39    5.65
   6  -4  -2  116.78    5.94
  -6   4   2  113.07    5.24
  -6   4   3  172.23    4.90
  -6   4   3  161.31    5.80
  -6   4   3  164.55    4.15
  -6   4   4  191.40    5.14
   6  -4  -4  163.73    5.84
  -6   4   4  190.46    5.04
  -6   4   4  187.45    5.89
  -6   4   5  394.57    5.52
  -6   4   5  412.39    5.71
   6  -4  -5  392.53    7.18
  -6   4   5  406.03    6.59
  -6   4   6   51.58    5.27
   6  -4  -6   49.95    5.27
  -6   4   6   58.32    4.34
  -6   4   7  100.81    4.46
  -6   4   7   84.32    5.34
   6  -4  -7   79.93    5.36
  -6   4   8   47.14    3.97
  -6   4   9   85.84    3.94
  -6   5   0  237.06    5.52
  -6   5   0  233.07    4.90
  -6   5   0  226.90    3.85
  -6   5   0  226.61    5.75
   6  -5   0  241.10    5.98
  -6   5   1   70.35    5.89
  -6   5   1   72.56    4.92
   6  -5  -1   74.13    5.27
  -6   5   1   76.24    4.90
   6  -5  -2  123.25    5.37
  -6   5   2  134.63    5.30
  -6   5   2  135.01    5.52
  -6   5   2  125.04    5.16
  -6   5   3  497.19    6.08
  -6   5   3  492.97    6.42
  -6   5   3  499.20    6.55
   6  -5  -4   80.70    5.30
  -6   5   4  100.21    4.90
  -6   5   4   74.90    4.67
  -6   5   4   68.41    5.22
  -6   5   5  114.76    5.20
  -6   5   5   98.16    4.08
   6  -5  -5   88.90    4.75
  -6   5   5  103.50    4.37
  -6   5   6   37.95    4.49
  -6   5   6   51.70    3.17
   6  -5  -6   25.38    4.97
  -6   5   6   22.13    4.67
  -6   5   7   93.77    5.88
   6  -5  -7   82.77    5.64
  -6   5   7   91.93    4.58
   6  -5  -8  157.07    7.27
  -6   5   8  154.53    3.75
  -6   5   8  164.66    7.39
  -6   5   9   70.95    4.43
  -6   6   0  551.79    6.16
  -6   6   0  561.61    4.89
   6  -6   0  521.52    5.51
  -6   6   0  543.36    6.46
  -6   6   0  563.05    7.36
  -6   6   1  438.60    4.46
  -6   6   1  454.35    5.89
  -6   6   1  422.20    6.61
  -6   6   1  437.91    6.33
   6  -6  -1  426.97    5.25
  -6   6   2   70.66    4.39
  -6   6   2   63.58    5.51
  -6   6   2   64.55    4.61
   6  -6  -2   65.53    5.25
  -6   6   3   91.25    5.55
   6  -6  -3   98.58    4.70
  -6   6   3  101.39    4.69
  -6   6   3   97.08    4.52
  -6   6   4   18.49    4.22
   6  -6  -4   22.52    4.46
  -6   6   4   21.95    5.05
  -6   6   4   20.57    3.27
  -6   6   5  101.89    4.82
  -6   6   5  102.44    5.00
   6  -6  -5  107.85    4.45
  -6   6   5   96.73    4.26
  -6   6   6  434.01    6.84
   6  -6  -6  394.09    6.21
  -6   6   6  401.97    5.60
  -6   6   6  437.78    5.45
   6  -6  -7   88.30    4.86
  -6   6   7   89.79    4.15
  -6   6   7  109.22    4.14
  -6   6   7   88.63    5.31
  -6   6   8   56.35    5.68
   6  -6  -8   52.62    4.72
  -6   6   8   46.41    3.25
  -6   6   8   56.85    3.42
  -6   7   0  301.72    6.10
  -6   7   0  291.60    4.24
   6  -7   0  310.88    4.56
  -6   7   0  326.54    4.71
   6  -7  -1   42.65    3.42
  -6   7   1   37.07    4.35
  -6   7   1   34.07    4.10
  -6   7   1   37.65    4.99
  -6   7   2    5.31    5.05
  -6   7   2   28.41    4.22
   6  -7  -2   28.23    4.61
  -6   7   2   -0.54    3.90
  -6   7   2    9.51    4.88
  -6   7   3   71.12    4.94
  -6   7   3   62.87    3.95
  -6   7   3   83.81    5.07
  -6   7   3   90.59    4.50
   6  -7  -3   65.66    4.16
  -6   7   4  211.26    5.71
  -6   7   4  231.75    4.75
  -6   7   4  216.85    5.76
  -6   7   5  272.00    4.02
  -6   7   5  287.92    5.77
   6  -7  -5  306.61    5.56
  -6   7   5  289.06    5.93
  -6   7   6  225.08    4.80
  -6   7   6  203.87    5.63
   6  -7  -6  192.81    5.18
  -6   7   6  229.64    4.43
  -6   7   7   16.31    4.23
  -6   7   7   14.98    4.04
   6  -7  -7   22.18    3.89
  -6   7   7   16.09    5.14
  -6   8   0    3.43    4.93
   6  -8   0    2.42    4.58
  -6   8   0    5.42    3.33
  -6   8   0   -0.11    4.21
  -6   8   1  107.41    4.31
   6  -8  -1  119.45    4.78
  -6   8   1   81.54    5.39
  -6   8   1   85.10    4.05
  -6   8   2  412.85    5.06
   6  -8  -2  424.67    5.00
  -6   8   2  452.25    5.98
  -6   8   2  431.48    5.28
   6  -8  -3  229.30    4.61
  -6   8   3  270.30    4.80
  -6   8   3  250.81    3.64
  -6   8   3  241.53    5.52
  -6   8   4  153.24    4.10
  -6   8   4  145.68    4.11
  -6   8   4  141.85    4.95
  -6   8   4  140.92    6.68
  -6   8   5  158.83    3.98
  -6   8   5  161.45    6.01
   6  -8  -5  137.66    4.51
  -6   8   5  162.17    3.63
  -6   8   5  162.56    5.48
  -6   8   6   63.28    3.56
   6  -8  -6   31.65    4.19
  -6   8   6   27.66    4.77
  -6   8   6   42.59    4.20
  -6   8   6   46.67    4.69
  -6   9   0    1.28    3.68
  -6   9   0   19.94    4.25
  -6   9   0   -1.34    3.75
   6  -9   0   15.98    4.33
  -6   9   1   46.81    4.38
   6  -9  -1   39.10    4.32
  -6   9   1   31.88    3.72
  -6   9   1   38.33    3.87
  -6   9   2  404.25    6.13
   6  -9  -2  370.77    5.35
  -6   9   2  416.04    5.01
  -6   9   2  432.48    5.25
  -6   9   3  312.70    3.78
  -6   9   3  283.58    5.36
   6  -9  -3  299.56    5.04
  -6   9   3  309.88    4.62
  -6   9   4   -2.51    3.48
   6  -9  -4    8.67    3.72
  -6   9   4    8.13    4.33
  -6   9   4   18.25    3.20
  -6  10   0  295.82    5.34
   6 -10   0  318.43    5.29
  -6  10   0  330.83    4.85
  -6  10   0  353.51    3.92
  -6  10   1  216.85    4.02
   6 -10  -1  233.31    4.51
  -6  10   1  260.91    4.51
  -6  10   1  224.28    4.96
  -6  10   2   10.14    2.67
   6 -10  -2   14.49    3.78
  -6  10   2    0.55    4.49
  -6  10   2    6.27    2.34
   5  11  -1   85.18    3.24
   5  11  -1   85.32    3.81
  -5 -11   1   79.69    3.52
   5  11  -1   87.40    3.61
  -5 -11   1   74.61    4.02
  -5 -10   1   23.18    3.20
   5  10  -1   14.48    2.57
  -5 -10   1   16.58    3.84
   5  10  -1    4.44    3.74
   5  10  -1   31.33    3.69
  -5 -10   2   13.19    3.89
  -5 -10   2   19.17    2.99
   5  10  -2   11.36    3.51
   5  10  -2   22.44    2.63
   5  10  -2   24.54    3.48
   5  10  -3   46.74    3.84
   5  10  -3   51.22    3.89
  -5 -10   3   64.11    2.69
   5  10  -3   47.15    3.63
   5  10  -4   42.76    3.52
  -5 -10   4   37.12    3.42
   5  10  -4   32.94    3.10
  -5 -10   4   28.71    3.19
   5  10  -4   26.87    3.66
   5   9  -1  408.35    4.78
   5   9  -1  417.79    5.60
   5   9  -1  376.89    4.69
  -5  -9   1  404.27    4.33
   5   9  -2  276.86    4.31
   5   9  -2  264.98    4.54
  -5  -9   2  271.04    4.87
   5   9  -2  279.33    4.70
  -5  -9   2  277.06    4.56
   5   9  -3   29.57    3.08
  -5  -9   3   10.45    3.93
   5   9  -3   20.88    3.74
  -5  -9   3   18.93    2.69
   5   9  -3    6.06    3.50
  -5  -9   4  240.02    3.99
  -5  -9   4  230.93    4.43
   5   9  -4  247.81    4.90
   5   9  -4  206.61    3.96
   5   9  -4  232.05    4.43
  -5  -9   5  315.64    3.89
   5   9  -5  290.32    4.75
   5   9  -5  273.00    4.11
   5   9  -5  282.93    4.31
  -5  -9   5  297.17    5.04
   5   8  -1    8.04    2.87
   5   8  -1    3.19    3.24
   5   8  -1   19.71    4.07
  -5  -8   1    3.95    3.84
  -5  -8   1   20.43    3.93
   5   8  -2   95.98    3.13
   5   8  -2  112.93    4.34
  -5  -8   2  105.53    3.26
  -5  -8   2   99.04    4.22
   5   8  -2  102.61    4.42
  -5  -8   3   39.21    3.87
   5   8  -3   41.70    4.10
  -5  -8   3   15.21    4.21
   5   8  -3   33.49    3.77
   5   8  -3   32.36    3.06
   5   8  -4   30.32    4.16
  -5  -8   4   19.97    2.89
   5   8  -4   12.10    4.36
  -5  -8   4   34.96    3.71
   5   8  -4   27.25    3.74
   5   8  -5   34.39    3.64
   5   8  -5   39.76    3.59
   5   8  -5   39.79    4.10
  -5  -8   5   32.63    3.70
  -5  -8   5   34.53    3.10
   5   8  -6   29.03    3.43
   5   8  -6   22.30    3.69
  -5  -8   6   11.49    3.30
   5   8  -6   47.76    3.57
   5   8  -7   37.92    3.61
  -5  -8   7   30.95    3.17
   5   8  -7   19.80    3.58
   5   8  -7   13.95    3.66
   5   7  -1  312.16    4.23
   5   7  -1  315.45    4.93
  -5  -7   1  314.41    5.45
  -5  -7   1  325.57    3.90
   5   7  -1  307.38    5.13
  -5  -7   2  835.17    7.71
   5   7  -2  835.21    6.90
   5   7  -2  750.97    6.46
  -5  -7   2  832.21    5.84
   5   7  -2  788.95    6.40
  -5  -7   3  693.00    6.70
   5   7  -3  669.80    6.27
   5   7  -3  697.29    5.44
  -5  -7   3  741.03    5.84
   5   7  -3  677.82    6.51
   5   7  -4  397.09    5.02
   5   7  -4  387.76    4.95
  -5  -7   4  377.16    5.48
  -5  -7   4  416.44    4.84
   5   7  -4  387.06    5.64
   5   7  -5  126.24    4.06
  -5  -7   5  138.02    3.40
   5   7  -5  165.23    4.47
   5   7  -5  174.49    4.10
   5   7  -6   98.00    3.92
   5   7  -6  108.29    4.24
  -5  -7   6  113.52    4.01
   5   7  -6  112.97    3.87
  -5  -7   7  526.96    4.69
   5   7  -7  471.83    6.04
   5   7  -7  482.12    5.14
   5   7  -8  225.27    4.24
  -5  -7   8  240.43    3.57
   5   7  -8  207.00    4.73
   5   7  -8  212.10    4.97
   5   6  -1  581.24    6.20
  -5  -6   1  612.71    6.90
   5   6  -1  612.72    5.08
  -5  -6   1  620.74    6.05
   5   6  -1  609.80    6.30
   5   6  -2  638.88    6.24
  -5  -6   2  679.09    6.10
   5   6  -2  638.46    5.37
   5   6  -2  651.54    5.63
  -5  -6   2  650.96    6.92
   5   6  -3  281.77    5.01
   5   6  -3  269.45    5.26
  -5  -6   3  267.77    4.85
  -5  -6   3  287.44    4.76
   5   6  -3  251.07    5.02
  -5  -6   4   27.63    2.94
   5   6  -4   23.08    4.23
   5   6  -4   31.96    4.32
   5   6  -4   29.77    4.68
  -5  -6   5    9.49    2.89
   5   6  -5   21.49    3.79
   5   6  -5   28.40    4.16
   5   6  -5    9.05    4.21
   5   6  -6  155.40    4.25
   5   6  -6  130.24    4.77
  -5  -6   6  133.00    4.15
  -5  -6   7  150.62    3.99
   5   6  -7  116.37    4.43
   5   6  -7  119.85    4.02
   5   6  -7  136.81    4.71
   5   6  -8   14.10    4.38
   5   6  -8   20.13    3.65
  -5  -6   8   18.16    3.61
   5   6  -8   -2.23    4.11
   5   6  -9   -1.60    2.81
   5   6  -9   11.22    4.69
   5   6  -9    6.18    3.37
  -5  -6   9   -1.20    2.66
   5   5  -1  693.57    6.90
  -5  -5   1  714.37    7.08
   5   5  -1  686.05    6.66
  -5  -5   1  734.34    5.61
   5   5  -1  741.21    7.13
   5   5  -2  346.81    5.82
  -5  -5   2  327.20    4.56
   5   5  -2  356.48    5.61
  -5  -5   2  339.52    5.33
   5   5  -2  339.18    5.71
   5   5  -3  821.92    6.25
   5   5  -3  725.80    6.60
  -5  -5   3  793.15    6.46
   5   5  -3  814.33    7.43
   5   5  -4 1025.95    7.12
  -5  -5   4 1140.07    7.41
   5   5  -4 1132.34    8.63
   5   5  -4 1082.52    7.83
   5   5  -5  566.07    6.81
  -5  -5   5  594.21    5.56
   5   5  -5  539.83    4.86
   5   5  -6  348.37    5.10
  -5  -5   6  375.60    4.96
   5   5  -6  347.51    5.66
   5   5  -6  357.19    5.78
   5   5  -7    9.86    4.02
  -5  -5   7    7.52    3.76
   5   5  -7   21.28    4.22
   5   5  -7   16.75    4.16
  -5  -5   8   80.75    3.05
   5   5  -8   76.23    4.93
   5   5  -8  115.24    3.81
   5   5  -8   93.04    4.77
   5   5  -9  103.93    3.19
   5   5  -9  103.29    4.40
  -5  -5   9  104.11    3.71
   5   5  -9  106.96    5.50
  -5  -4   1    7.25    5.05
   5   4  -1    3.19    5.01
   5   4  -1   17.78    3.69
   5   4  -1   18.62    4.86
  -5  -4   1   13.94    4.74
   5   4  -2   78.07    5.35
  -5  -4   2   89.20    4.92
   5   4  -2   93.16    5.66
   5   4  -2   63.91    5.46
  -5  -4   2   75.64    3.89
  -5  -4   3 1424.48    7.70
   5   4  -3 1327.88    8.16
   5   4  -3 1387.77    9.46
   5   4  -3 1361.85    8.99
  -5  -4   4   -9.87    4.57
   5   4  -4    8.24    4.52
   5   4  -4   10.63    4.77
   5   4  -5  290.59    5.48
  -5  -4   5  315.47    4.05
   5   4  -5  295.22    5.01
   5   4  -5  295.04    5.68
   5   4  -6   59.61    4.54
   5   4  -6   36.40    4.74
   5   4  -6   37.87    5.27
  -5  -4   6   39.88    3.14
  -5  -4   7   17.38    4.00
   5   4  -7   16.06    4.90
   5   4  -7   26.71    4.44
   5   4  -7    9.86    3.94
   5   4  -8   27.11    4.80
   5   4  -8   15.87    4.65
   5   4  -8   22.63    3.69
  -5  -4   8   29.32    3.76
  -5  -4   9   24.22    3.40
   5   4  -9   18.42    5.60
   5   4  -9   17.71    4.95
   5   4  -9    4.43    3.95
   5   4 -10    3.54    3.11
   5   4 -10    4.48    6.01
   5   4 -10    2.07    3.00
  -5  -4  10   14.52    3.75
   5   3  -1  662.62    6.95
  -5  -3   1  668.02    6.91
  -5  -3   1  698.27    6.75
  -5  -3   1  703.73    5.84
   5   3  -1  680.36    7.21
  -5  -3   2  259.41    5.87
   5   3  -2  264.26    5.78
   5   3  -2  261.30    5.84
   5   3  -3   11.54    3.95
  -5  -3   3    5.98    4.93
   5   3  -3   21.90    5.01
  -5  -3   4  142.50    5.33
   5   3  -4  159.73    5.28
   5   3  -4  149.90    5.48
   5   3  -4  160.02    5.19
   5   3  -5  249.62    5.89
  -5  -3   5  281.91    4.28
   5   3  -5  256.91    5.87
   5   3  -5  268.78    5.25
   5   3  -6  764.30    7.69
  -5  -3   6  795.36    6.49
   5   3  -6  753.75    6.56
   5   3  -6  774.55    8.18
  -5  -3   7  296.81    5.01
   5   3  -7  283.28    5.20
   5   3  -7  270.94    5.74
   5   3  -7  282.87    6.49
  -5  -3   8   66.25    4.08
   5   3  -8   56.01    3.23
   5   3  -8   49.96    5.17
   5   3  -8   39.89    5.74
  -5  -3   9    6.75    3.60
   5   3  -9   -4.30    4.14
   5   3  -9   15.43    6.49
   5   3  -9    8.96    6.68
   5   3 -10  438.88    5.47
  -5  -3  10  440.71    4.90
  -5  -2   1   32.44    4.76
  -5  -2   1   36.05    3.64
   5   2  -1   35.64    5.86
  -5  -2   1   20.36    5.60
   5   2  -1   35.36    5.08
   5   2  -2   10.12    5.39
  -5  -2   2    1.62    3.88
   5   2  -2    8.04    3.94
  -5  -2   2   -1.94    4.96
  -5  -2   3   61.28    4.90
   5   2  -3   31.33    5.34
  -5  -2   3   80.53    3.95
   5   2  -4  574.77    6.62
   5   2  -4  607.94    7.24
  -5  -2   4  570.62    6.60
   5   2  -4  591.75    8.22
   5   2  -5  208.55    7.13
   5   2  -5  224.30    6.25
   5   2  -5  219.06    4.37
  -5  -2   5  225.27    5.72
   5   2  -6   72.62    5.65
   5   2  -6   67.59    5.47
   5   2  -6   62.28    4.90
  -5  -2   6   81.11    4.84
  -5  -2   7  119.55    3.43
   5   2  -7  107.07    5.85
   5   2  -7  110.65    6.14
   5   2  -7  104.59    4.96
   5   2  -8  537.81    9.64
   5   2  -8  510.44   10.38
  -5  -2   8  545.97    5.51
   5   2  -8  540.50    5.77
  -5  -2   9  276.82    3.71
   5   2  -9  253.63    4.86
   5   2 -10  182.32    4.37
  -5  -2  10  156.03    3.58
  -5  -2  11   46.53    3.57
   5   2 -11   37.79    3.07
   5   1  -1  745.14    7.89
  -5  -1   1  736.03    6.39
  -5  -1   1  752.91    6.71
   5   1  -1  723.04    7.60
  -5  -1   1  765.19    6.42
   5   1  -2 2187.05   10.36
  -5  -1   2 2341.58   11.49
  -5  -1   2 2435.05   13.13
  -5  -1   3 1099.52    7.14
  -5  -1   3 1130.10    8.74
   5   1  -3 1045.35    9.27
   5   1  -3 1055.24    6.99
   5   1  -4  999.35    7.90
  -5  -1   4 1044.07    9.40
   5   1  -4  950.69    9.25
  -5  -1   4 1005.98    7.86
  -5  -1   5  275.15    4.49
   5   1  -5  223.48    5.85
   5   1  -5  243.64    6.31
   5   1  -5  258.37    7.87
  -5  -1   6  251.49    5.27
   5   1  -6  225.53    4.17
   5   1  -6  256.72    6.50
   5   1  -6  253.54    7.52
   5   1  -7 1182.48    7.75
   5   1  -7 1140.72   13.51
  -5  -1   7 1206.53    7.74
   5   1  -7 1201.22   12.31
  -5  -1   8  527.89    5.64
   5   1  -8  569.74    5.70
  -5  -1   9  407.29    5.24
   5   1  -9  399.70    5.33
   5   1 -10   30.31    4.24
  -5  -1  10   20.96    3.97
   5   1 -11   60.70    4.08
  -5  -1  11   64.65    3.52
   5   0  -1 1257.74    9.17
  -5   0   1 1348.93    9.80
  -5   0   1 1299.60    9.11
   5   0  -1 1153.03    9.61
  -5   0   1 1273.48    8.87
  -5   0   2 1307.38    9.46
  -5   0   2 1240.52    8.82
   5   0  -2 1233.97    8.46
   5   0  -3 1292.34    8.61
  -5   0   3 1230.47    7.60
   5   0  -3 1157.97   10.25
  -5   0   3 1306.29    9.74
  -5   0   4  126.62    4.25
   5   0  -4  110.23    5.79
  -5   0   4  108.06    6.22
   5   0  -4  105.76    6.58
   5   0  -5  672.39   10.15
  -5   0   5  714.97    6.87
   5   0  -5  703.58    6.75
  -5   0   5  722.70    8.75
   5   0  -6  500.20    9.58
   5   0  -6  543.95    8.46
   5   0  -6  504.85    6.21
  -5   0   6  558.44    6.05
   5   0  -7  548.81    6.15
   5   0  -7  589.72   11.61
   5   0  -7  561.78   12.96
  -5   0   7  579.12    5.06
  -5   0   8    8.30    4.27
   5   0  -8    1.04    4.45
   5   0  -9   60.33    4.13
  -5   0   9   76.07    3.17
   5   0 -10   10.08    3.87
  -5   0  10   19.80    4.02
  -5   0  11   46.41    2.79
   5   0 -11   38.89    3.05
  -5   1   0 3233.02   15.83
   5  -1   0 3224.19   15.21
   5  -1   0 3160.36   15.70
  -5   1   0 3230.48   14.96
  -5   1   0 3252.12   14.89
  -5   1   1 3020.66   15.75
  -5   1   1 3023.33   14.16
   5  -1  -1 2671.43   14.52
   5  -1  -1 2769.37   12.37
  -5   1   1 2983.52   13.75
  -5   1   2   50.28    5.49
  -5   1   2   33.99    5.22
   5  -1  -2   46.45    5.40
  -5   1   2   28.94    4.01
   5  -1  -3  991.70   10.63
  -5   1   3 1084.99    8.01
  -5   1   3  969.55    8.59
   5  -1  -3 1062.54    7.98
  -5   1   4 1381.29   10.42
  -5   1   4 1441.43    8.96
   5  -1  -4 1290.84   12.36
   5  -1  -4 1354.86    8.63
  -5   1   5 1439.61    8.53
   5  -1  -5 1303.87   13.08
   5  -1  -5 1351.50    7.65
  -5   1   5 1458.01   12.10
  -5   1   6  236.06    7.33
  -5   1   6  209.71    4.07
   5  -1  -6  218.35    8.54
   5  -1  -6  229.85    4.13
   5  -1  -7    3.64   11.03
   5  -1  -7    2.13   10.56
  -5   1   7   11.43    3.22
  -5   1   8   10.45    4.08
   5  -1  -8   33.13    4.23
   5  -1  -9   97.38    4.39
  -5   1   9  101.21    4.44
  -5   1  10  209.54    4.69
   5  -1 -10  183.62    4.87
  -5   1  11   37.59    3.57
   5  -1 -11   30.12    3.72
  -5   2   0   44.67    6.29
   5  -2   0   12.78    7.02
  -5   2   0   27.23    4.88
  -5   2   0    8.80    5.44
   5  -2  -1  391.11    6.13
  -5   2   1  369.62    6.85
  -5   2   1  417.02    6.05
  -5   2   1  410.06    6.51
   5  -2  -1  374.42    7.42
  -5   2   2  615.33    5.93
   5  -2  -2  603.98    6.87
  -5   2   2  580.10    7.55
  -5   2   2  663.84    7.10
  -5   2   3  453.73    6.93
  -5   2   3  438.20    6.59
   5  -2  -3  458.63    5.32
   5  -2  -3  460.40    7.82
   5  -2  -4   15.55    6.10
   5  -2  -4   38.30    5.46
  -5   2   4   10.92    3.94
  -5   2   4   14.68    5.37
  -5   2   5   24.39    5.94
   5  -2  -5   18.83    6.86
   5  -2  -5   28.62    5.40
  -5   2   5   36.78    5.34
  -5   2   6    5.84    5.84
  -5   2   6    4.18    3.45
   5  -2  -6    8.86    3.48
   5  -2  -6   14.75    7.04
   5  -2  -7   77.30    3.40
  -5   2   7   67.39    4.33
   5  -2  -7   77.12    9.67
  -5   2   8  230.49    4.89
   5  -2  -8  225.32    4.75
   5  -2  -9   19.09    4.12
  -5   2   9   17.39    4.27
  -5   2  10   14.76    4.28
   5  -2 -10  -17.68    4.53
   5  -2 -11   64.53    3.81
  -5   2  11   72.67    3.75
  -5   3   0   11.63    4.71
   5  -3   0    8.77    6.59
  -5   3   0   12.07    5.51
  -5   3   0   10.29    4.51
  -5   3   1  826.54    7.52
  -5   3   1  827.79    7.87
   5  -3  -1  825.04    8.58
  -5   3   1  869.18    8.43
  -5   3   2 1209.70    8.40
  -5   3   2 1246.39    8.21
  -5   3   2 1201.93    9.63
  -5   3   3   59.80    4.94
   5  -3  -3   43.51    4.06
  -5   3   3   58.06    5.65
  -5   3   3   52.36    5.73
   5  -3  -3   61.09    6.10
  -5   3   4   41.66    5.67
   5  -3  -4   42.88    3.87
   5  -3  -4   35.15    6.52
  -5   3   4   49.81    5.40
   5  -3  -5  110.85    6.49
   5  -3  -5  122.07    5.34
  -5   3   5  122.20    5.24
  -5   3   5  122.43    6.56
   5  -3  -6  814.27   10.23
   5  -3  -6  834.67    6.95
  -5   3   6  881.28    9.86
  -5   3   6  885.49    7.02
  -5   3   7  118.05    3.61
   5  -3  -7  118.11    7.52
   5  -3  -7  118.83    4.70
  -5   3   7  121.49    7.33
   5  -3  -8   16.40    4.14
  -5   3   8   34.01    4.33
   5  -3  -9   30.63    4.77
  -5   3   9   21.45    3.34
   5  -3 -10  297.73    4.31
  -5   3  10  320.35    4.66
   5  -3 -11  167.26    4.07
  -5   3  11  165.44    4.49
  -5   4   0  130.75    5.36
  -5   4   0  157.97    5.79
   5  -4   0  132.83    4.91
  -5   4   0  142.06    6.35
   5  -4  -1   12.74    5.95
  -5   4   1   30.66    4.30
  -5   4   1   30.98    4.98
  -5   4   1   15.95    5.36
  -5   4   2   43.82    5.34
  -5   4   2   -0.40    4.99
   5  -4  -2   13.89    5.77
  -5   4   2    8.86    6.17
  -5   4   3  678.35    7.25
  -5   4   3  662.33    7.59
  -5   4   3  651.52    5.54
   5  -4  -4  148.83    6.43
  -5   4   4  129.98    5.25
  -5   4   4  152.51    6.20
  -5   4   5   49.62    5.43
   5  -4  -5   44.64    4.89
  -5   4   5   43.64    4.95
  -5   4   6   59.56    5.86
  -5   4   6   47.55    4.85
   5  -4  -6   55.45    5.37
  -5   4   7   23.47    5.40
   5  -4  -7   20.77    6.18
  -5   4   7   36.53    4.18
   5  -4  -8  314.35    4.42
  -5   4   8  553.84    5.16
   5  -4  -9  240.33    4.00
  -5   4   9  330.02    5.43
  -5   4  10  125.76    4.06
  -5   5   0   -0.85    5.43
  -5   5   0    7.00    4.51
  -5   5   0    2.87    5.71
  -5   5   0   -4.57    5.95
   5  -5   0    4.78    4.42
   5  -5  -1  184.75    5.05
  -5   5   1  181.17    5.53
  -5   5   1  176.93    5.58
  -5   5   1  174.78    6.75
   5  -5  -2  432.55    6.52
  -5   5   2  439.73    6.94
  -5   5   2  451.37    4.79
  -5   5   2  431.70    7.38
  -5   5   3  896.52    8.42
  -5   5   3  919.86    7.27
  -5   5   3  883.29    8.34
  -5   5   4  707.51    7.68
  -5   5   4  743.81    6.43
   5  -5  -4  699.50    7.92
  -5   5   4  706.27    7.25
   5  -5  -5   72.77    4.89
  -5   5   5   77.75    3.71
  -5   5   5   65.96    6.14
  -5   5   6  580.22    8.18
  -5   5   6  593.54    5.90
   5  -5  -6  603.64    7.90
  -5   5   7  563.65    8.19
   5  -5  -7  553.89    7.83
  -5   5   7  605.35    5.86
  -5   5   8  361.67    4.48
   5  -5  -8  321.41    8.16
  -5   5   8  345.77    9.27
  -5   5   9  307.23    4.89
  -5   5  10    8.79    3.98
  -5   6   0 1180.34    9.07
  -5   6   0 1283.97    7.30
   5  -6   0 1248.12    8.72
  -5   6   0 1355.91    8.26
  -5   6   1  947.28    8.46
  -5   6   1 1033.21    7.01
  -5   6   1 1037.17    6.40
   5  -6  -1  995.28    7.40
  -5   6   1 1047.22   10.15
  -5   6   2 1085.13    7.23
  -5   6   2 1008.57    8.65
   5  -6  -2 1037.99    8.58
  -5   6   2 1042.15    6.19
  -5   6   2 1000.02   10.02
   5  -6  -3   90.72    4.90
  -5   6   3   84.40    5.90
  -5   6   3   93.44    5.05
  -5   6   3   95.91    3.55
  -5   6   4  553.93    7.37
  -5   6   4  596.33    5.84
  -5   6   4  533.30    7.11
  -5   6   5  552.12    7.05
   5  -6  -5  509.49    7.26
  -5   6   5  600.80    6.01
  -5   6   5  544.95    7.24
   5  -6  -6  309.78    5.72
  -5   6   6  326.45    5.29
  -5   6   6  317.39    7.02
  -5   6   6  315.39    5.68
  -5   6   7  109.61    4.70
  -5   6   7  121.43    5.45
   5  -6  -7  129.90    4.69
  -5   6   8   23.47    5.45
   5  -6  -8   21.80    4.53
  -5   6   8   22.46    4.40
  -5   6   9    8.35    4.08
  -5   7   0  490.19    5.78
  -5   7   0  455.05    5.36
   5  -7   0  461.99    5.99
  -5   7   0  463.12    5.49
  -5   7   1  174.39    3.83
   5  -7  -1  174.18    5.10
  -5   7   1  175.31    4.58
  -5   7   1  187.23    5.50
  -5   7   2   11.66    3.27
  -5   7   2    5.34    3.74
   5  -7  -2   22.01    4.67
  -5   7   2   13.09    5.19
  -5   7   2    6.36    6.12
   5  -7  -3   70.74    4.63
  -5   7   3   48.67    3.76
  -5   7   3   51.17    5.71
  -5   7   3   51.79    4.93
  -5   7   3   46.71    4.46
  -5   7   4  199.64    5.95
  -5   7   4  220.56    4.81
  -5   7   4  197.64    4.15
  -5   7   4  188.88    5.50
   5  -7  -5  642.56    7.13
  -5   7   5  664.36    7.90
  -5   7   5  646.16    7.58
  -5   7   5  678.95    5.96
  -5   7   6  251.03    5.86
  -5   7   6  269.44    5.80
   5  -7  -6  259.65    5.25
  -5   7   6  275.74    4.53
   5  -7  -7   14.66    4.40
  -5   7   7   16.19    4.45
  -5   7   7   17.92    5.49
  -5   7   7    4.17    4.11
  -5   7   8   16.27    5.01
   5  -7  -8   21.74    4.17
  -5   7   8   10.07    3.83
  -5   8   0   83.65    3.71
   5  -8   0   78.03    5.05
  -5   8   0   69.87    4.45
  -5   8   0   63.33    5.40
  -5   8   1  162.41    4.56
   5  -8  -1  146.79    4.71
  -5   8   1  180.99    5.17
  -5   8   1  158.45    4.21
   5  -8  -2  389.15    5.87
  -5   8   2  422.51    6.38
  -5   8   2  408.12    5.06
  -5   8   2  441.21    4.06
  -5   8   3  561.21    5.59
   5  -8  -3  571.01    6.59
  -5   8   3  539.28    5.77
  -5   8   3  552.28    5.06
  -5   8   4   45.89    5.25
   5  -8  -4   45.65    4.18
  -5   8   4   54.52    3.46
  -5   8   4   45.57    6.95
  -5   8   4   60.02    3.99
  -5   8   5   20.35    4.02
  -5   8   5   18.28    5.80
   5  -8  -5   18.53    3.97
  -5   8   5    5.68    3.71
  -5   8   5   15.45    4.76
  -5   8   6   13.34    5.01
  -5   8   6   -6.09    2.85
  -5   8   6    9.28    4.24
  -5   8   6   -2.80    4.84
   5  -8  -6   -7.97    3.87
  -5   8   7   75.14    5.19
  -5   8   7   88.60    4.23
  -5   8   7   82.60    5.56
   5  -8  -7   77.43    4.33
  -5   8   7  108.23    4.28
   5  -9   0   56.18    4.24
  -5   9   0   52.04    3.05
  -5   9   0   44.80    3.78
  -5   9   0   37.28    4.80
  -5   9   1   27.56    4.48
  -5   9   1   27.80    3.42
  -5   9   1   37.66    3.74
   5  -9  -1   41.39    3.29
   5  -9  -2    9.46    4.18
  -5   9   2    8.92    4.48
  -5   9   2    3.19    2.47
  -5   9   2   22.09    3.77
  -5   9   3    4.98    4.80
  -5   9   3   24.10    3.60
  -5   9   3   25.89    3.51
   5  -9  -3   15.75    3.66
  -5   9   4   93.82    4.98
   5  -9  -4   82.17    4.27
  -5   9   4   82.58    2.74
  -5   9   4   78.41    3.71
  -5   9   5    4.84    2.80
  -5   9   5    1.90    4.58
  -5   9   5   17.80    3.40
  -5   9   6  100.97    3.39
  -5   9   6   68.80    4.89
   5  -9  -6   91.96    4.21
  -5   9   6   70.53    2.95
  -5  10   0   97.46    4.40
  -5  10   0   73.45    2.98
   5 -10   0   82.49    4.21
  -5  10   0   94.51    3.22
  -5  10   1  121.16    4.54
   5 -10  -1  126.40    4.55
  -5  10   1  124.65    4.43
  -5  10   1  128.07    4.10
  -5  10   2   55.83    4.72
  -5  10   2   67.57    3.02
  -5  10   2   52.80    3.65
   5 -10  -2   61.06    4.21
  -5  10   3   14.60    3.45
   5 -10  -3   24.15    3.87
  -5  10   3   30.99    3.80
  -5  10   3   21.51    2.53
  -5  10   4  168.59    3.67
  -5  10   4  166.57    4.10
  -5  10   4  188.66    4.72
   5 -10  -4  168.94    4.54
   5 -11   0   29.95    3.55
  -5  11   0   25.44    4.55
  -5  11   0   44.32    3.15
  -5  11   0   15.69    3.66
  -4 -11   1   17.93    3.72
   4  11  -1   12.08    3.37
  -4 -11   1   13.91    2.92
   4  11  -1    4.72    4.21
   4  11  -1   11.75    3.55
   4  11  -2   11.89    3.42
  -4 -11   2   12.90    3.17
   4  11  -2   -9.04    3.72
  -4 -11   2   11.84    4.01
   4  11  -2    5.52    3.33
   4  11  -3   29.88    3.40
  -4 -11   3   32.07    2.99
   4  11  -3   43.47    3.66
   4  11  -3   33.45    3.06
  -4 -11   3   34.98    3.80
   4  10  -1   31.02    3.14
  -4 -10   1   55.08    3.40
   4  10  -1   14.47    2.83
  -4 -10   1   18.99    4.37
   4  10  -1   35.08    3.49
   4  10  -2   91.06    3.61
   4  10  -2   97.39    4.02
  -4 -10   2   84.24    3.00
  -4 -10   2   94.07    4.44
   4  10  -2  105.82    3.95
  -4 -10   3   87.06    4.19
   4  10  -3   75.61    2.87
   4  10  -3   80.55    4.34
  -4 -10   3   73.43    3.81
   4  10  -3   88.84    3.83
   4  10  -4    6.00    3.45
   4  10  -4   16.44    3.31
  -4 -10   4   10.59    3.33
   4  10  -4   10.22    4.21
  -4 -10   4   24.62    3.54
   4  10  -5    7.46    3.57
  -4 -10   5   -2.81    2.48
   4  10  -5    9.91    3.17
   4  10  -5   15.17    3.39
   4   9  -1  266.12    4.37
  -4  -9   1  285.55    5.55
   4   9  -1  282.88    4.83
  -4  -9   1  298.99    4.44
   4   9  -1  288.79    4.92
   4   9  -2  454.39    5.66
  -4  -9   2  467.72    4.96
   4   9  -2  415.55    4.81
  -4  -9   2  469.71    6.52
   4   9  -2  466.91    5.10
  -4  -9   3  188.34    4.24
   4   9  -3  141.91    4.46
   4   9  -3  154.67    4.10
   4   9  -3  157.19    3.89
  -4  -9   4   87.56    4.03
   4   9  -4   68.49    4.27
  -4  -9   4   90.81    4.10
   4   9  -4   88.36    4.10
   4   9  -4   86.88    3.81
   4   9  -5  360.35    4.92
  -4  -9   5  346.95    5.40
   4   9  -5  345.95    5.45
  -4  -9   5  381.83    4.02
   4   9  -5  331.55    4.55
   4   9  -6  247.47    4.24
   4   9  -6  240.02    5.11
  -4  -9   6  263.30    3.72
   4   9  -6  236.16    4.29
   4   9  -7   36.84    3.86
  -4  -9   7   44.54    3.28
   4   9  -7   46.07    3.44
   4   9  -7   12.27    3.83
  -4  -8   1   98.08    3.10
   4   8  -1   83.37    3.93
   4   8  -1   94.20    4.84
   4   8  -1   97.41    3.17
   4   8  -2   58.06    3.80
   4   8  -2   62.80    3.98
   4   8  -2   62.82    4.28
  -4  -8   2   61.15    2.96
   4   8  -3  700.09    6.78
   4   8  -3  684.27    5.74
   4   8  -3  680.07    5.33
  -4  -8   3  705.07    7.28
  -4  -8   3  693.72    5.91
   4   8  -4  592.30    5.76
  -4  -8   4  627.54    6.69
   4   8  -4  580.92    6.01
  -4  -8   4  630.99    5.59
   4   8  -4  561.07    5.25
   4   8  -5  235.32    5.02
  -4  -8   5  254.22    4.19
   4   8  -5  245.48    3.62
   4   8  -5  235.87    4.43
   4   8  -6    5.90    3.84
   4   8  -6   10.98    3.84
  -4  -8   6   15.57    3.28
   4   8  -6   15.15    3.32
   4   8  -7   25.48    3.17
  -4  -8   7   21.42    2.66
   4   8  -7   21.13    3.43
   4   8  -7   25.74    4.16
  -4  -8   8   14.72    3.06
   4   8  -8    3.68    3.29
   4   8  -8   -1.58    4.00
   4   7  -1  748.29    5.41
   4   7  -1  768.40    6.52
  -4  -7   1  773.14    6.22
   4   7  -1  738.51    6.33
  -4  -7   1  807.77    8.04
   4   7  -2  702.00    5.99
   4   7  -2  707.47    6.45
  -4  -7   2  746.19    5.87
  -4  -7   2  724.11    7.43
   4   7  -2  703.62    6.02
  -4  -7   3  812.75    6.31
  -4  -7   3  767.35    7.39
   4   7  -3  722.98    5.37
   4   7  -3  735.80    5.48
   4   7  -3  766.61    6.90
   4   7  -4  150.16    4.36
  -4  -7   4  173.03    4.30
   4   7  -4  153.20    4.55
   4   7  -4  136.01    4.31
   4   7  -5   37.79    4.75
  -4  -7   5   41.74    3.75
   4   7  -5   28.26    3.79
   4   7  -5   28.27    2.87
   4   7  -6   -0.26    3.73
  -4  -7   6    5.60    3.34
   4   7  -6   12.59    3.90
   4   7  -6    1.33    3.62
   4   7  -7  165.50    3.99
   4   7  -7  196.74    5.08
  -4  -7   7  194.22    4.19
   4   7  -8   74.02    3.86
   4   7  -8   78.58    3.13
  -4  -7   8   84.26    3.91
   4   7  -8   98.40    4.81
   4   7  -9   39.98    3.78
   4   7  -9   52.86    4.05
   4   7  -9   78.88    4.45
  -4  -7   9   44.42    3.58
   4   6  -1  395.99    6.04
  -4  -6   1  403.30    5.14
   4   6  -1  383.37    4.42
  -4  -6   1  396.30    6.10
   4   6  -1  387.18    5.33
   4   6  -2   94.75    3.89
  -4  -6   2   87.39    4.25
  -4  -6   2   84.66    3.83
   4   6  -2   85.50    4.84
   4   6  -2   83.51    3.49
   4   6  -3   -1.60    4.37
   4   6  -3   -0.79    4.63
   4   6  -3   13.01    4.08
  -4  -6   3   23.75    4.11
   4   6  -4   51.95    4.13
   4   6  -4   40.57    4.50
  -4  -6   4   53.66    4.01
   4   6  -4   50.77    4.07
   4   6  -5   18.31    4.21
   4   6  -5   11.41    3.52
  -4  -6   5   13.77    3.69
   4   6  -5   30.33    4.01
  -4  -6   6  558.26    5.41
   4   6  -6  511.02    4.51
   4   6  -6  507.26    6.45
   4   6  -7  184.99    4.91
  -4  -6   7  214.42    3.44
   4   6  -7  207.10    4.41
   4   6  -7  202.08    4.33
   4   6  -8   13.42    3.98
  -4  -6   8   14.66    2.59
   4   6  -8   12.29    3.77
   4   6  -8   13.45    4.63
   4   6  -9    1.31    3.73
  -4  -6   9   -8.77    3.75
   4   6  -9   26.39    3.74
   4   6  -9    5.12    4.80
   4   6 -10   54.38    4.69
  -4  -6  10   35.45    2.94
   4   6 -10   43.53    3.00
   4   6 -10   54.18    4.11
  -4  -5   1  154.16    5.24
  -4  -5   1  166.64    3.69
   4   5  -1  152.80    5.63
   4   5  -1  138.99    3.86
   4   5  -1  163.71    3.86
   4   5  -2   85.89    4.69
  -4  -5   2   96.96    4.69
   4   5  -2   87.53    4.64
   4   5  -2   88.76    5.21
   4   5  -3  171.02    5.69
   4   5  -3  165.28    4.83
   4   5  -3  152.59    5.06
  -4  -5   3  174.93    4.84
   4   5  -4  349.02    5.16
   4   5  -4  377.88    5.90
   4   5  -4  388.29    5.46
  -4  -5   4  437.08    5.43
   4   5  -5   36.68    3.24
  -4  -5   5   26.51    4.22
   4   5  -5   27.35    4.84
   4   5  -6  268.35    5.71
   4   5  -6  268.34    4.94
   4   5  -6  286.57    5.60
  -4  -5   6  303.66    4.61
   4   5  -7   52.94    4.31
  -4  -5   7   76.61    2.97
   4   5  -7   63.62    4.27
   4   5  -7   58.67    4.78
   4   5  -8  593.79    6.31
  -4  -5   8  635.02    5.66
   4   5  -8  583.89    5.64
   4   5  -8  591.93    7.56
   4   5  -9  277.03    5.51
   4   5  -9  285.96    4.52
  -4  -5   9  318.47    4.39
   4   5  -9  271.31    5.89
   4   5 -10   82.96    5.73
  -4  -5  10   91.71    3.83
   4   5 -10   78.69    3.95
   4   5 -10   88.47    5.01
   4   4  -1    4.90    5.05
  -4  -4   1    9.33    3.64
   4   4  -1    9.59    4.95
  -4  -4   1   11.21    4.72
   4   4  -1   -0.09    4.84
   4   4  -2  229.02    5.69
   4   4  -2  207.69    4.04
   4   4  -2  225.22    5.06
  -4  -4   2  224.63    5.03
   4   4  -3  404.21    6.10
   4   4  -3  356.44    5.93
   4   4  -3  375.59    5.65
  -4  -4   3  387.59    5.73
   4   4  -4  103.65    5.04
  -4  -4   4   95.48    4.59
   4   4  -4   80.59    5.33
   4   4  -5   44.20    5.17
  -4  -4   5   56.57    4.75
   4   4  -5   75.70    4.99
   4   4  -5   64.61    4.82
   4   4  -6  621.91    7.25
   4   4  -6  625.29    6.09
   4   4  -6  633.98    6.97
  -4  -4   6  666.27    6.02
   4   4  -7  852.01    7.84
  -4  -4   7  961.97    6.43
   4   4  -7  884.22    6.69
   4   4  -7  891.54    8.45
   4   4  -8  268.46    4.76
   4   4  -8  257.71    5.81
  -4  -4   8  276.68    4.61
   4   4  -8  237.79    5.84
   4   4  -9   68.11    4.22
   4   4  -9   48.89    6.09
  -4  -4   9   51.05    3.66
   4   4  -9   50.99    4.62
   4   4 -10   15.87    5.27
  -4  -4  10   10.12    3.52
   4   4 -10    8.49    3.80
   4   4 -10   21.93    6.11
  -4  -4  11   86.82    3.93
   4   4 -11   48.46    3.74
   4   3  -1 3764.42   15.90
   4   3  -1 3703.39   15.51
  -4  -3   1 3947.41   20.87
  -4  -3   1 3912.60   15.90
  -4  -3   2 2865.71   11.94
   4   3  -2 2935.26   13.42
   4   3  -2 2826.30   12.57
   4   3  -2 2894.80   14.30
   4   3  -3  248.66    6.01
   4   3  -3  228.63    5.90
  -4  -3   3  252.91    5.72
  -4  -3   4 1267.85    7.17
   4   3  -4 1248.71    9.56
   4   3  -4 1205.00    9.04
   4   3  -4 1178.06    7.89
  -4  -3   5 1392.83    7.42
   4   3  -5 1388.12   10.29
   4   3  -5 1354.25    9.66
   4   3  -5 1303.31    7.23
   4   3  -6  414.50    6.49
  -4  -3   6  452.05    5.64
   4   3  -6  406.84    5.75
   4   3  -6  420.58    7.45
   4   3  -7  205.76    6.22
   4   3  -7  219.07    6.68
  -4  -3   7  221.74    3.97
   4   3  -7  202.76    4.86
   4   3  -8   -1.20    5.38
   4   3  -8    3.04    5.92
   4   3  -8   -6.52    4.16
  -4  -3   8    6.53    2.95
   4   3  -9   58.59    6.89
  -4  -3   9   57.06    4.09
   4   3  -9   46.02    6.74
   4   3  -9   47.57    4.51
  -4  -3  10  283.07    4.34
   4   3 -10  256.39    4.67
   4   3 -11  418.88    4.88
  -4  -3  11  429.45    4.95
  -4  -2   1   71.96    6.23
  -4  -2   1   40.53    6.10
   4   2  -1   58.83    6.44
  -4  -2   1   51.82    5.66
   4   2  -1   41.49    4.56
   4   2  -2 2465.28   12.10
  -4  -2   2 2674.39   13.96
  -4  -2   2 2679.36   12.63
  -4  -2   3 2019.96    9.62
   4   2  -3 1869.34    9.86
   4   2  -3 2079.55   12.84
   4   2  -4  883.57    8.43
   4   2  -4  831.13    6.29
  -4  -2   4  882.66    7.47
   4   2  -4  864.70    8.58
   4   2  -5 1030.09   10.10
  -4  -2   5 1014.98    6.64
   4   2  -5  979.65    7.43
   4   2  -5 1017.84    9.69
   4   2  -6   69.43    5.42
  -4  -2   6   78.27    3.81
   4   2  -6   80.81    6.43
   4   2  -6   73.74    6.74
   4   2  -7    3.30    5.83
   4   2  -7    2.27    5.54
  -4  -2   7   15.35    4.34
   4   2  -7   -7.78    4.90
   4   2  -8   47.85    7.95
  -4  -2   8   63.70    4.07
   4   2  -8   56.24    7.11
   4   2  -8   46.06    3.46
  -4  -2   9  324.78    5.00
   4   2  -9  305.40    4.84
   4   2 -10  442.42    5.59
  -4  -2  10  441.53    5.10
   4   2 -11   20.57    3.05
  -4  -2  11   30.45    2.81
   4   2 -12    9.43    3.70
   4   1  -1  288.03    8.10
   4   1  -1  313.89    8.08
  -4  -1   1  297.80    6.32
  -4  -1   1  304.79    7.41
  -4  -1   1  295.36    7.39
  -4  -1   2 4221.60   19.31
  -4  -1   2 4109.33   17.19
   4   1  -2 4073.57   16.68
  -4  -1   3 4645.51   22.16
   4   1  -3 4129.24   18.46
   4   1  -3 4297.04   16.28
  -4  -1   3 4383.91   16.69
   4   1  -4 1209.65    8.17
   4   1  -4 1203.75   10.37
  -4  -1   4 1302.94    7.55
   4   1  -5   41.35    5.94
   4   1  -5   52.74    6.99
   4   1  -5   50.94    5.48
  -4  -1   5   65.23    5.55
   4   1  -6    0.49    6.47
   4   1  -6   10.12    3.93
   4   1  -6    3.62    7.98
  -4  -1   6   -2.63    5.33
   4   1  -7  548.12    6.46
   4   1  -7  548.51   11.00
   4   1  -7  535.11   11.77
  -4  -1   7  572.76    5.93
   4   1  -8  605.22    6.25
  -4  -1   8  621.64    5.86
  -4  -1   9   41.49    4.35
   4   1  -9   63.16    4.74
  -4  -1  10   12.22    4.31
   4   1 -10   35.65    4.39
  -4  -1  11   99.94    3.71
   4   1 -11   95.50    4.35
  -4  -1  12  189.29    3.98
   4   1 -12  147.28    3.33
   4   0  -1  780.24    9.65
  -4   0   1  778.60    8.02
  -4   0   1  780.49    8.97
   4   0  -1  793.56   10.30
  -4   0   1  716.91    9.24
  -4   0   2  219.95    7.46
   4   0  -2  194.89    5.48
  -4   0   2  211.70    6.70
   4   0  -3   49.56    7.10
  -4   0   3   54.26    5.95
  -4   0   3   49.33    5.64
   4   0  -3   58.59    4.39
  -4   0   4   11.27    6.26
   4   0  -4    5.19    3.83
  -4   0   4   24.12    5.48
   4   0  -4   24.97    6.54
  -4   0   5  441.26    6.39
   4   0  -5  421.60    9.29
   4   0  -5  426.47    6.39
   4   0  -6  637.03   10.44
   4   0  -6  565.97    6.93
  -4   0   6  629.97    6.60
   4   0  -6  600.97   12.05
  -4   0   7  241.89    5.21
   4   0  -7  195.81    5.83
  -4   0   8  133.50    4.78
   4   0  -8  141.95    5.30
   4   0  -9   29.50    4.19
  -4   0   9   47.03    4.29
   4   0 -10  235.49    4.78
  -4   0  10  236.71    3.96
   4   0 -11   54.65    4.04
  -4   0  11   36.18    4.03
  -4   0  12    9.43    3.44
   4   0 -12   34.48    3.68
  -4   1   0  531.23    8.07
   4  -1   0  488.91    6.99
  -4   1   0  557.48    9.77
  -4   1   0  496.65    9.08
   4  -1   0  487.84   10.54
   4  -1  -1 1631.62   11.38
   4  -1  -1 1542.84   12.90
  -4   1   1 1671.92   11.23
  -4   1   1 1678.63   12.28
  -4   1   1 1669.92   10.22
  -4   1   2 3697.20   17.27
   4  -1  -2 3630.20   15.53
  -4   1   2 3702.04   15.87
   4  -1  -3   11.94    5.90
  -4   1   3   12.24    5.78
  -4   1   3   12.99    5.86
   4  -1  -3    8.11    7.20
   4  -1  -4 1403.07    8.68
   4  -1  -4 1464.85   13.15
  -4   1   4 1477.50    8.83
  -4   1   4 1552.75   12.32
   4  -1  -5 1340.23   14.36
  -4   1   5 1445.14   12.69
   4  -1  -5 1351.48    8.69
  -4   1   5 1385.55    7.90
   4  -1  -6  271.98    4.63
   4  -1  -6  311.49   10.23
  -4   1   6  319.99    5.95
  -4   1   7  220.26    5.65
   4  -1  -7  234.30    5.82
  -4   1   8  556.46    6.15
   4  -1  -8  534.57    5.29
  -4   1   9  296.12    5.16
   4  -1  -9  276.51    4.21
  -4   1  10   43.84    4.51
   4  -1 -10   48.95    4.63
   4  -1 -11   -0.99    2.89
  -4   1  11  -13.96    3.96
   4  -1 -12   61.64    4.16
  -4   1  12   65.00    3.99
  -4   2   0  141.02    5.99
  -4   2   0  145.69    7.04
   4  -2   0  120.14    8.76
  -4   2   0  136.18    6.55
  -4   2   1  744.78    9.37
  -4   2   1  765.26    8.30
   4  -2  -1  782.12   10.00
  -4   2   1  792.31    8.05
   4  -2  -1  752.32    7.98
  -4   2   2 1688.46   11.87
   4  -2  -2 1679.71    8.96
  -4   2   2 1834.76   10.56
   4  -2  -3  180.65    7.71
  -4   2   3  165.83    5.71
  -4   2   3  172.22    6.91
   4  -2  -3  172.56    5.67
  -4   2   4    7.45    6.61
   4  -2  -4    8.11    7.43
  -4   2   4   -5.12    5.37
   4  -2  -4    7.49    5.38
   4  -2  -5   84.01    4.31
   4  -2  -5   86.22    7.08
  -4   2   5   80.76    5.96
  -4   2   5   80.52    6.88
   4  -2  -6 2168.32   19.59
   4  -2  -6 2218.13   10.85
  -4   2   6 2316.01   11.01
  -4   2   6 2307.14   18.77
   4  -2  -7  232.49    5.63
  -4   2   7  231.39    4.21
   4  -2  -8   30.53    4.78
  -4   2   8   42.26    4.60
   4  -2  -9  148.59    4.75
  -4   2   9  158.55    3.85
  -4   2  10   23.67    4.61
   4  -2 -10   25.48    4.31
   4  -2 -11   88.73    4.13
  -4   2  11   69.06    4.19
  -4   2  12  149.18    4.04
   4  -2 -12  139.24    4.63
  -4   3   0  863.70    8.10
   4  -3   0  871.54    9.48
  -4   3   0  796.03    8.08
  -4   3   0  858.49    9.16
  -4   3   1  497.19    6.93
  -4   3   1  509.67    6.73
   4  -3  -1  527.00    8.36
  -4   3   1  523.66    7.81
  -4   3   2 1701.91   11.95
  -4   3   2 1708.03   10.57
  -4   3   2 1773.83    9.74
  -4   3   3   25.22    6.20
  -4   3   3    9.52    5.39
   4  -3  -3    5.46    3.78
   4  -3  -3   20.16    6.31
   4  -3  -4  122.30    5.86
  -4   3   4  146.94    5.61
  -4   3   4  132.93    7.24
   4  -3  -4  135.90    6.21
   4  -3  -5  107.73    4.26
  -4   3   5  116.94    7.29
   4  -3  -5  104.60    7.08
  -4   3   5  116.74    4.37
   4  -3  -6 1516.37   14.13
  -4   3   6 1578.88   13.22
   4  -3  -6 1483.62    7.87
  -4   3   6 1603.67    9.10
   4  -3  -7  438.39   11.74
   4  -3  -7  423.10    5.99
  -4   3   7  443.31   12.18
  -4   3   7  454.09    6.08
  -4   3   8   13.28    4.27
   4  -3  -8   16.14    4.47
  -4   3   9  119.34    3.63
   4  -3  -9  138.04    4.96
   4  -3 -10  312.63    4.37
  -4   3  10  324.72    5.27
  -4   3  11  545.02    5.57
   4  -3 -11  517.23    5.60
   4  -3 -12  176.61    4.31
  -4   3  12  172.92    4.46
   4  -4   0 2319.02   11.74
  -4   4   0 2416.60   11.75
  -4   4   0 2339.93   12.83
  -4   4   0 2285.19   14.70
  -4   4   1   91.82    5.57
   4  -4  -1   90.84    6.50
  -4   4   1   89.12    5.60
  -4   4   1   71.19    6.68
  -4   4   2 2046.23   12.52
  -4   4   2 2190.19   14.25
  -4   4   2 2182.01   10.61
   4  -4  -2 2172.17   13.37
  -4   4   3 3288.42   13.13
  -4   4   3 3098.36   15.98
  -4   4   4  668.23    7.20
  -4   4   4  701.72    8.96
   4  -4  -4  651.82    8.03
   4  -4  -5  652.73    8.73
  -4   4   5  661.51    6.77
  -4   4   5  651.34    9.28
  -4   4   6    2.27    5.27
   4  -4  -6    4.39    5.33
  -4   4   6    8.20    3.67
   4  -4  -7   57.81    3.75
   4  -4  -7  113.57    6.95
  -4   4   7  140.64    4.90
  -4   4   7  129.79    7.63
   4  -4  -8  113.38    5.16
  -4   4   8  108.19    5.12
   4  -4  -9  568.82    6.40
  -4   4   9  606.83    6.11
   4  -4 -10  212.24    5.25
  -4   4  10  273.89    4.84
  -4   4  11   21.98    3.01
  -4   5   0  701.17    6.55
   4  -5   0  684.65    6.43
  -4   5   0  638.47    5.58
  -4   5   0  663.27    7.91
  -4   5   0  703.65    9.21
  -4   5   1  355.56    6.94
  -4   5   1  339.72    4.53
  -4   5   1  345.56    6.01
  -4   5   1  319.88    7.19
   4  -5  -1  314.72    6.55
   4  -5  -2  525.71    7.23
  -4   5   2  551.10    7.56
  -4   5   2  555.94    6.31
  -4   5   2  552.36    8.19
  -4   5   3  911.77    8.87
  -4   5   3  940.99    8.77
  -4   5   3  945.71    6.36
  -4   5   4  298.48    4.50
   4  -5  -4  263.58    5.89
  -4   5   4  269.65    6.84
  -4   5   5  419.46    8.17
   4  -5  -5  397.53    6.63
  -4   5   5  428.26    5.61
   4  -5  -6  108.28    5.59
  -4   5   6  111.38    5.02
  -4   5   6  105.69    5.80
  -4   5   7  625.02    8.93
   4  -5  -7  594.77    8.03
  -4   5   7  647.97    6.10
  -4   5   8  813.68    6.10
  -4   5   8  802.37   11.89
  -4   5   9  299.41    5.18
  -4   5  10   22.72    3.80
  -4   5  11   66.09    4.09
   4  -6   0  406.54    6.48
  -4   6   0    7.98    3.63
  -4   6   0  385.50    5.53
  -4   6   0  382.73    7.16
  -4   6   1 1574.05    8.75
   4  -6  -1 1429.52    9.01
  -4   6   1 1511.19    9.42
  -4   6   1 1561.33   13.90
  -4   6   1 1539.73    8.50
  -4   6   2  742.93    6.04
   4  -6  -2  742.34    7.71
  -4   6   2  803.83    6.70
  -4   6   2  751.79   10.21
  -4   6   2  748.29    7.87
   4  -6  -3  273.41    5.77
  -4   6   3  308.91    7.04
  -4   6   3  290.84    5.11
  -4   6   3  324.31    5.46
  -4   6   4   24.62    5.99
  -4   6   4   20.01    4.69
  -4   6   4   31.62    5.44
  -4   6   5 1143.00    9.75
  -4   6   5 1154.35    6.77
   4  -6  -5 1117.95    9.56
   4  -6  -6  735.37    7.80
  -4   6   6  797.73    8.78
  -4   6   6  788.30    6.69
  -4   6   7   79.01    6.33
  -4   6   7   91.66    3.39
   4  -6  -7   87.41    5.12
  -4   6   8   31.53    4.60
  -4   6   8   28.39    5.99
  -4   6   9   23.50    8.18
  -4   6   9   31.60    7.42
  -4   6   9   19.99    4.46
  -4   6  10  150.38    4.13
  -4   7   0  400.99    5.17
  -4   7   0  409.05    6.48
   4  -7   0  398.62    6.16
  -4   7   1  372.91    5.28
  -4   7   1  388.38    6.32
  -4   7   1  392.79    4.23
   4  -7  -1  396.32    6.20
  -4   7   2  111.49    3.19
   4  -7  -2  126.34    4.69
  -4   7   2  104.06    5.74
  -4   7   2  139.38    4.78
  -4   7   3   54.75    7.32
  -4   7   3   47.25    3.42
   4  -7  -3   53.55    4.86
  -4   7   3   55.81    5.69
  -4   7   3   59.85    3.95
  -4   7   4  200.46    6.36
  -4   7   4  233.86    6.80
   4  -7  -4  227.54    5.27
  -4   7   4  236.67    4.35
  -4   7   4  246.82    4.92
  -4   7   5   92.32    5.49
  -4   7   5   89.60    4.21
  -4   7   5   90.40    6.11
   4  -7  -5   94.82    4.60
  -4   7   6  203.60    4.66
   4  -7  -6  197.14    5.00
  -4   7   6  181.56    5.79
  -4   7   6  196.40    5.71
   4  -7  -7    2.09    4.60
  -4   7   7   10.20    3.97
  -4   7   7   -3.69    5.03
  -4   7   8   27.08    4.49
   4  -7  -8   17.33    4.39
  -4   7   8   16.57    5.75
  -4   7   9   14.13    5.83
  -4   7   9   11.78    4.45
  -4   7   9   31.30    3.83
  -4   8   0  566.55    4.84
  -4   8   0  543.28    6.43
   4  -8   0  567.81    6.29
  -4   8   1   -1.48    2.75
   4  -8  -1   -0.54    4.65
  -4   8   1   -1.74    5.27
  -4   8   1    2.21    4.01
  -4   8   2  354.69    4.10
   4  -8  -2  377.96    5.34
  -4   8   2  380.83    4.85
  -4   8   2  373.21    6.17
  -4   8   3  351.27    5.00
  -4   8   3  335.38    6.27
  -4   8   3  339.82    4.47
   4  -8  -3  366.81    5.22
   4  -8  -4  171.04    4.93
  -4   8   4  185.37    4.17
  -4   8   4  184.15    4.06
  -4   8   4  183.70    5.68
  -4   8   5   21.78    2.96
  -4   8   5   21.05    6.77
  -4   8   5   45.85    4.62
  -4   8   5   14.50    3.66
  -4   8   6  321.04    7.56
   4  -8  -6  328.55    5.43
  -4   8   6  344.32    5.12
  -4   8   6  309.05    6.18
  -4   8   6  335.54    4.64
  -4   8   7  124.46    4.36
  -4   8   7  134.57    5.76
   4  -8  -7  133.56    4.62
  -4   8   7  138.04    4.46
  -4   8   7  141.78    5.95
  -4   8   8   65.78    4.10
  -4   8   8   69.71    4.64
  -4   8   8   64.58    5.43
   4  -8  -8   74.38    4.02
  -4   8   8   72.56    3.07
  -4   8   9    7.13    4.96
  -4   8   9   14.20    4.18
  -4   8   9   14.63    3.99
  -4   9   0  203.81    5.22
   4  -9   0  217.41    5.21
  -4   9   0  202.30    4.21
  -4   9   1  246.47    4.40
   4  -9  -1  281.40    4.92
  -4   9   1  293.76    4.64
  -4   9   1  243.77    4.28
  -4   9   2  130.92    4.91
  -4   9   2  137.21    4.04
  -4   9   2  133.66    3.82
   4  -9  -2  133.63    4.66
  -4   9   3   38.42    4.63
  -4   9   3   65.60    4.01
  -4   9   3   39.07    3.57
   4  -9  -3   58.86    3.89
  -4   9   4  144.02    4.22
  -4   9   4  142.11    5.35
   4  -9  -4  132.62    4.50
  -4   9   4  113.98    3.88
   4  -9  -5   16.32    3.97
  -4   9   5   12.93    4.50
  -4   9   5   40.53    4.06
  -4   9   5   31.09    3.75
  -4   9   6   16.55    2.99
   4  -9  -6   25.65    3.79
  -4   9   6   45.01    3.80
  -4   9   6   26.60    4.49
  -4   9   7   29.68    2.74
  -4   9   7   23.15    4.70
  -4   9   7   26.03    3.02
  -4   9   7   29.89    7.58
   4  -9  -7   39.99    3.99
  -4   9   7   31.21    7.77
   4 -10   0   65.97    4.24
  -4  10   0   76.17    3.78
  -4  10   0   61.50    3.74
  -4  10   1   -9.84    4.22
  -4  10   1    6.73    2.38
   4 -10  -1    3.17    3.98
  -4  10   1   -5.60    3.77
  -4  10   2   50.01    2.96
  -4  10   2   39.12    2.60
   4 -10  -2   60.31    4.25
  -4  10   2   61.99    4.55
  -4  10   3   41.62    4.31
   4 -10  -3   32.80    3.68
  -4  10   3   33.69    2.56
  -4  10   3   46.92    2.74
  -4  10   4  140.38    4.11
  -4  10   4  132.66    4.03
   4 -10  -4  143.85    4.10
  -4  10   4  143.62    5.27
  -4  10   5  277.64    4.57
   4 -10  -5  265.88    4.75
  -4  10   5  273.20    4.42
  -4  10   5  285.50    5.73
  -4  10   6   17.66    3.80
  -4  10   6   18.98    3.51
  -4  10   6   14.46    3.34
   4 -11   0   51.33    3.67
  -4  11   0   34.01    3.20
  -4  11   0   14.56    4.55
  -4  11   1   38.91    4.66
  -4  11   1   49.23    2.52
   4 -11  -1   74.19    4.13
  -4  11   1   31.30    2.67
  -4  11   2  133.60    4.54
   4 -11  -2  143.07    4.46
  -4  11   2  155.20    3.52
  -4  11   2  148.91    3.75
  -4  11   3   82.28    3.63
  -4  11   3   77.69    2.93
   4 -11  -3   91.72    3.71
  -4  11   3   94.61    4.21
   3  11  -1    8.59    2.47
   3  11  -1    7.25    3.17
   3  11  -1   17.65    3.14
  -3 -11   1    5.90    3.95
  -3 -11   1    6.05    2.98
  -3 -11   2  177.65    5.33
   3  11  -2  186.62    3.37
   3  11  -2  163.24    3.67
  -3 -11   2  214.34    4.07
   3  11  -2  163.31    3.61
  -3 -11   3  277.15    6.04
   3  11  -3  259.79    3.92
   3  11  -3  251.30    4.09
   3  11  -3  259.06    4.63
  -3 -11   3  278.73    3.63
   3  11  -4   88.87    3.57
  -3 -11   4   84.08    4.38
  -3 -11   4  102.05    2.70
   3  11  -4   72.62    3.87
   3  11  -4   93.12    3.81
   3  10  -1  350.73    3.98
   3  10  -1  343.71    5.29
   3  10  -1  327.48    3.75
  -3 -10   1  357.42    4.59
  -3 -10   1  365.32    5.98
  -3 -10   2  295.56    5.83
   3  10  -2  281.90    4.56
   3  10  -2  311.85    5.22
   3  10  -2  301.79    4.62
  -3 -10   2  317.64    4.26
  -3 -10   3  290.87    5.90
   3  10  -3  263.54    4.09
   3  10  -3  267.11    4.25
   3  10  -3  273.55    3.78
  -3 -10   3  325.78    4.57
  -3 -10   4   22.71    4.08
   3  10  -4   21.30    3.27
   3  10  -4   23.42    3.92
  -3 -10   4   24.36    3.57
   3  10  -4   19.56    3.63
  -3 -10   5    8.17    3.82
   3  10  -5   19.57    2.46
   3  10  -5    7.11    3.66
   3  10  -5    5.40    2.62
  -3 -10   5    2.22    3.47
   3  10  -6    7.47    3.06
  -3 -10   6    1.90    3.43
   3  10  -6    0.11    3.64
   3  10  -6   -8.60    3.63
  -3 -10   6   15.99    3.46
  -3  -9   1  420.80    4.82
   3   9  -1  387.86    5.08
  -3  -9   1  402.92    6.88
   3   9  -1  377.04    4.66
   3   9  -1  427.80    5.19
   3   9  -2   51.17    3.98
  -3  -9   2   71.87    3.78
   3   9  -2   33.70    2.88
   3   9  -2   41.65    4.19
  -3  -9   2   42.18    4.36
  -3  -9   3   15.34    2.41
  -3  -9   3   -9.58    4.46
   3   9  -3    1.96    2.77
   3   9  -3    8.77    3.51
   3   9  -3    4.14    4.24
  -3  -9   4  130.34    3.81
   3   9  -4   99.93    4.37
  -3  -9   4  108.78    4.13
   3   9  -4  104.85    3.79
   3   9  -4  121.18    3.66
   3   9  -5  178.67    3.88
  -3  -9   5  195.36    3.17
   3   9  -5  159.67    3.90
   3   9  -5  170.47    3.87
   3   9  -6  318.07    4.73
  -3  -9   6  340.32    4.47
   3   9  -6  336.10    5.36
   3   9  -6  319.77    4.19
   3   9  -7  148.63    3.89
  -3  -9   7  196.40    4.13
   3   9  -7  168.98    4.78
   3   9  -7  144.11    3.83
   3   8  -1   57.99    3.08
   3   8  -1   50.63    4.46
  -3  -8   1   48.94    5.30
  -3  -8   1   51.08    3.63
   3   8  -1   47.03    2.87
  -3  -8   2  204.10    4.36
   3   8  -2  161.32    4.99
   3   8  -2  167.47    3.39
  -3  -8   2  167.70    5.17
   3   8  -2  174.46    4.29
   3   8  -3   72.17    3.95
   3   8  -3   68.72    3.74
  -3  -8   3   67.62    3.69
   3   8  -3   56.82    4.86
  -3  -8   4  535.72    5.24
   3   8  -4  455.49    4.95
   3   8  -4  490.51    4.55
   3   8  -4  544.02    6.10
   3   8  -5  288.82    4.54
   3   8  -5  297.03    5.48
  -3  -8   5  292.66    4.32
   3   8  -5  283.99    4.57
   3   8  -6  105.39    3.58
  -3  -8   6   94.63    3.87
   3   8  -6   94.04    3.52
   3   8  -6  101.43    4.66
   3   8  -7   35.47    3.24
   3   8  -7   12.88    2.78
   3   8  -7   33.51    4.52
  -3  -8   7   55.15    3.49
   3   8  -8   69.99    3.93
   3   8  -8   75.62    4.55
  -3  -8   8   80.10    2.95
   3   8  -8   54.82    3.34
  -3  -8   9   32.59    3.53
   3   8  -9   25.97    3.37
   3   8  -9   35.24    3.14
   3   8  -9   14.45    4.48
   3   7  -1   37.95    3.99
   3   7  -1   55.77    4.14
   3   7  -1   51.49    4.98
  -3  -7   1   51.80    3.04
   3   7  -2  899.31    5.80
  -3  -7   2 1015.81    6.87
   3   7  -2  912.12    7.34
   3   7  -2  889.40    6.68
   3   7  -3  530.84    5.26
  -3  -7   3  607.13    5.58
   3   7  -3  557.11    5.69
   3   7  -3  544.55    6.40
  -3  -7   4   41.60    2.89
   3   7  -4   30.42    4.84
   3   7  -4   52.51    4.04
   3   7  -4   33.33    3.67
   3   7  -5  237.54    4.26
  -3  -7   5  272.95    4.27
   3   7  -5  242.68    5.34
   3   7  -5  268.76    4.35
   3   7  -6  586.59    5.86
   3   7  -6  577.60    4.66
  -3  -7   6  633.56    4.83
   3   7  -6  567.16    5.56
   3   7  -7  346.58    5.58
  -3  -7   7  354.68    3.98
   3   7  -7  332.72    4.97
   3   7  -7  352.44    4.52
  -3  -7   8   14.90    3.66
   3   7  -8   12.46    4.54
   3   7  -8    8.89    3.83
  -3  -7   9   42.18    3.74
   3   7  -9   45.18    2.96
   3   7  -9   41.38    4.62
   3   7  -9   32.13    3.86
   3   7 -10   12.99    3.39
  -3  -7  10   -3.39    3.20
   3   7 -10   -1.07    4.39
   3   6  -1  395.89    5.16
   3   6  -1  444.24    5.61
  -3  -6   1  444.75    4.54
   3   6  -1  441.56    5.98
   3   6  -2  228.10    3.85
  -3  -6   2  252.60    4.58
   3   6  -2  239.96    4.52
   3   6  -2  225.10    4.92
   3   6  -3    0.00    4.27
   3   6  -3   -4.30    4.45
   3   6  -3    5.77    5.05
  -3  -6   3   -1.87    2.99
  -3  -6   4  236.78    4.51
   3   6  -4  195.56    4.83
   3   6  -4  216.48    4.39
   3   6  -4  198.16    4.71
   3   6  -5   64.33    4.27
   3   6  -5   64.21    5.00
  -3  -6   5   86.52    3.81
   3   6  -5   70.64    4.14
  -3  -6   6   67.77    3.02
   3   6  -6   70.27    4.43
   3   6  -6   78.43    5.24
   3   6  -6   78.92    4.29
   3   6  -7   60.18    4.90
   3   6  -7   55.11    3.91
  -3  -6   7   59.35    3.84
  -3  -6   8   78.60    3.58
   3   6  -8   68.99    4.93
   3   6  -8   75.85    3.96
   3   6  -8   83.58    3.05
  -3  -6   9   23.77    3.37
   3   6  -9   23.47    4.80
   3   6  -9   15.04    4.08
   3   6  -9   21.34    3.87
   3   6 -10  131.01    4.09
   3   6 -10  127.96    3.30
   3   6 -10  116.75    5.48
  -3  -6  10  137.25    4.00
  -3  -5   1  411.22    5.35
   3   5  -1  406.95    5.49
  -3  -5   1  437.70    5.20
   3   5  -1  392.82    5.41
   3   5  -1  398.21    4.90
   3   5  -2 1018.82    7.37
  -3  -5   2 1065.45    6.35
   3   5  -2 1031.39    7.01
   3   5  -2 1080.75    7.26
   3   5  -3 1138.95    7.24
   3   5  -3 1153.12    7.89
   3   5  -3 1161.31    8.40
  -3  -5   3 1171.35    6.61
   3   5  -4 1015.40    8.39
   3   5  -4  978.44    7.63
  -3  -5   4 1044.98    6.21
   3   5  -4  967.30    6.10
   3   5  -5  288.95    5.19
  -3  -5   5  303.25    5.07
   3   5  -5  290.16    4.05
   3   5  -5  314.72    5.86
  -3  -5   6   11.46    4.09
   3   5  -6   10.31    3.95
   3   5  -6   14.68    5.07
  -3  -5   7  382.95    4.81
   3   5  -7  341.27    4.99
   3   5  -7  338.86    5.38
   3   5  -7  342.56    5.82
   3   5  -8  546.97    7.13
   3   5  -8  538.14    6.22
  -3  -5   8  548.13    5.41
   3   5  -8  510.93    4.66
  -3  -5   9  468.12    5.05
   3   5  -9  435.87    6.98
   3   5  -9  448.60    6.28
   3   5  -9  448.52    5.47
   3   5 -10  274.09    4.71
  -3  -5  10  297.77    4.66
   3   5 -10  277.95    5.72
   3   5 -10  285.36    6.34
   3   5 -11   25.94    5.57
  -3  -5  11   22.13    3.17
   3   5 -11    3.58    3.54
   3   5 -11   16.47    4.24
  -3  -4   1 3906.14   15.56
   3   4  -1 3906.37   16.49
   3   4  -1 4018.11   15.98
   3   4  -1 3721.88   14.71
   3   4  -2 1187.19    8.30
  -3  -4   2 1245.84    7.05
   3   4  -2 1206.90    8.58
   3   4  -2 1201.76    7.80
  -3  -4   3  485.24    4.73
   3   4  -3  483.34    5.87
   3   4  -3  517.30    5.54
   3   4  -3  497.36    5.84
  -3  -4   4   73.99    4.58
   3   4  -4   71.14    5.13
   3   4  -4   79.60    4.81
   3   4  -5   16.52    5.10
   3   4  -5   19.27    5.15
  -3  -4   5   21.04    4.51
  -3  -4   6   12.74    4.21
   3   4  -6   12.95    5.32
   3   4  -6   13.46    3.36
   3   4  -6   12.14    4.27
   3   4  -7  558.52    7.02
   3   4  -7  544.01    5.68
  -3  -4   7  563.35    5.39
   3   4  -7  541.07    7.19
  -3  -4   8  550.19    4.71
   3   4  -8  491.55    4.73
   3   4  -8  541.49    6.91
   3   4  -8  541.59    7.97
  -3  -4   9   55.05    3.75
   3   4  -9   53.31    4.01
   3   4  -9   32.83    5.75
   3   4  -9   36.19    4.50
  -3  -4  10    3.95    3.56
   3   4 -10   14.17    4.20
   3   4 -10    1.91    5.77
   3   4 -10    0.99    4.57
   3   4 -11  120.17    4.46
  -3  -4  11  120.47    3.74
   3   4 -11  130.10    7.11
   3   4 -11  126.74    7.47
  -3  -4  12  122.55    3.66
   3   4 -12  113.42    3.74
   3   3  -1 2328.06   12.61
  -3  -3   1 2455.75   12.71
   3   3  -1 2364.71   13.41
   3   3  -1 2161.20   12.31
   3   3  -2 1095.22    7.55
   3   3  -2 1138.20    9.16
   3   3  -2 1103.44    8.83
  -3  -3   2 1091.78    7.42
  -3  -3   3  434.54    5.05
   3   3  -3  378.67    5.08
   3   3  -3  434.61    6.87
   3   3  -4   22.76    4.82
   3   3  -4   29.56    5.52
  -3  -3   4   34.65    4.78
  -3  -3   5 3635.90   13.50
   3   3  -5 3390.82   12.54
   3   3  -5 3487.65   18.68
   3   3  -5 3577.48   17.66
   3   3  -6 3313.79   17.01
  -3  -3   6 3485.41   13.22
   3   3  -6 3187.17   12.75
   3   3  -6 3274.40   18.62
   3   3  -7  505.02    7.31
   3   3  -7  505.53    6.22
  -3  -3   7  557.37    5.69
   3   3  -7  512.99    7.51
  -3  -3   8   36.09    4.37
   3   3  -8   23.36    4.92
   3   3  -8   20.19    6.31
   3   3  -8   22.69    4.66
   3   3  -9  274.59    8.45
  -3  -3   9  288.18    4.89
   3   3  -9  267.38    7.01
   3   3  -9  300.29    5.28
  -3  -3  10  301.80    3.92
   3   3 -10  297.11    5.15
   3   3 -10  267.87   10.26
   3   3 -10  271.94   11.18
  -3  -3  11   93.37    4.04
   3   3 -11   93.46    4.37
  -3  -3  12   29.56    3.24
   3   3 -12   16.93    3.88
  -3  -2   1   38.30    7.11
   3   2  -1   44.37    7.04
   3   2  -1   35.19    8.00
  -3  -2   1   53.86    7.63
   3   2  -2  160.89    7.79
  -3  -2   2  170.54    5.55
  -3  -2   3 3591.70   14.98
   3   2  -3 3646.73   19.42
   3   2  -3 3428.34   14.82
   3   2  -4 1166.89    8.37
   3   2  -4 1261.57   10.57
  -3  -2   4 1278.51    7.71
   3   2  -4 1254.44   10.10
  -3  -2   5  663.98    6.61
   3   2  -5  615.41    7.86
   3   2  -5  654.72    8.92
   3   2  -5  631.65    5.50
   3   2  -6  158.27    5.83
   3   2  -6  148.59    6.89
   3   2  -6  151.47    5.66
  -3  -2   6  161.21    5.58
   3   2  -7   21.80    5.19
  -3  -2   7    4.77    4.95
   3   2  -7   23.66    6.81
   3   2  -7   28.96    7.11
   3   2  -8   87.72    7.78
   3   2  -8   96.91    3.93
   3   2  -8   90.16    7.90
  -3  -2   8   97.71    4.55
   3   2  -9   12.41    4.75
  -3  -2   9   23.00    4.47
   3   2 -10   24.40    4.60
  -3  -2  10   41.07    2.97
  -3  -2  11   15.40    3.78
   3   2 -11   28.35    4.08
   3   2 -12   65.30    3.77
  -3  -2  12   66.88    3.50
   3   1  -1  193.93    7.13
   3   1  -1  189.03    8.58
  -3  -1   1  205.28    8.58
  -3  -1   1  188.78    6.83
  -3  -1   2 2559.08   15.57
   3   1  -2 2325.88   14.16
  -3  -1   2 2194.04   13.83
  -3  -1   3 1386.46   10.65
   3   1  -3 1347.74   10.66
   3   1  -3 1262.95   11.28
  -3  -1   3 1432.04   11.52
   3   1  -4  656.20    8.62
   3   1  -4  624.03    7.72
  -3  -1   4  660.63    7.74
   3   1  -4  647.25    9.68
   3   1  -5   76.90    6.80
  -3  -1   5   65.78    3.89
   3   1  -5   88.58    4.08
   3   1  -5   85.81    7.21
   3   1  -6  843.27    6.43
   3   1  -6  872.66   11.96
   3   1  -6  855.65   12.31
  -3  -1   6  923.40    6.48
  -3  -1   7  753.26    6.76
   3   1  -7  679.70    5.80
   3   1  -7  712.60   15.70
   3   1  -7  708.89   15.69
  -3  -1   8  721.68    6.55
   3   1  -8  692.82    6.54
  -3  -1   9  152.32    4.74
   3   1  -9  136.77    5.55
   3   1 -10  109.67    4.54
  -3  -1  10   93.40    3.41
  -3  -1  11  142.10    4.07
   3   1 -11  128.22    4.41
   3   1 -12  147.57    4.67
  -3  -1  12  168.67    4.43
  -3  -1  13  110.19    3.11
  -3   0   1 3758.02   19.06
   3   0  -1 3793.59   17.57
  -3   0   1 3784.31   17.72
  -3   0   2 4364.39   22.25
  -3   0   2 4111.35   17.69
   3   0  -2 4053.35   22.18
   3   0  -2 4126.46   17.83
   3   0  -3  881.86   11.35
  -3   0   3  887.23    8.19
  -3   0   3  943.04   11.02
   3   0  -3  850.84   10.16
   3   0  -4 2556.98   18.43
   3   0  -4 2565.65   12.74
  -3   0   4 2883.46   18.98
  -3   0   4 2577.02   11.88
   3   0  -5   25.78    5.37
   3   0  -5   25.56    7.26
   3   0  -5   22.17    9.02
  -3   0   5   28.56    5.54
   3   0  -6   37.69   11.36
  -3   0   6   45.89    5.40
   3   0  -6   38.67    5.25
   3   0  -6   37.29   13.42
   3   0  -7    4.26    5.36
  -3   0   7   10.15    3.55
  -3   0   8   64.06    5.16
   3   0  -8   73.37    3.88
   3   0  -9   92.80    5.20
  -3   0   9  124.51    4.89
   3   0 -10  293.56    5.64
  -3   0  10  304.78    4.30
   3   0 -11  133.87    4.93
  -3   0  11  151.13    4.51
   3   0 -12   32.01    4.31
  -3   0  12   38.26    4.07
   3   0 -13   -0.45    3.56
  -3   0  13   -5.05    3.21
   3  -1   0  526.97    8.22
  -3   1   0  463.46    7.42
  -3   1   0  466.92    8.54
   3  -1   0  485.05   10.01
  -3   1   0  477.07    9.45
  -3   1   1   14.22    8.13
   3  -1  -1   11.73    7.92
  -3   1   1   27.71    7.58
   3  -1  -2  128.95    6.43
   3  -1  -2  149.30    9.62
  -3   1   2  143.63    8.82
  -3   1   2  137.59    8.51
   3  -1  -3    5.57    8.05
  -3   1   3   15.08    7.92
   3  -1  -3    7.56    7.80
  -3   1   3    4.77    6.60
  -3   1   4  236.73    6.98
   3  -1  -4  199.69    7.07
   3  -1  -4  219.79    9.32
  -3   1   4  216.16    6.93
   3  -1  -5  814.69   13.42
   3  -1  -5  767.14    7.46
  -3   1   5  813.12    7.45
  -3   1   5  846.74   12.51
   3  -1  -6   64.57    5.58
  -3   1   6   60.76    4.04
  -3   1   7  107.94    5.47
   3  -1  -7   92.93    5.72
   3  -1  -8  341.25    5.72
  -3   1   8  360.41    5.58
  -3   1   9 2689.45   12.86
   3  -1  -9 2580.82   12.89
   3  -1 -10  617.89    6.66
  -3   1  10  648.78    5.58
   3  -1 -11    4.99    4.15
  -3   1  11   26.92    3.82
  -3   1  12   35.44    3.57
   3  -1 -12   32.04    3.22
   3  -1 -13  216.95    4.34
  -3   1  13  245.09    4.47
  -3   2   0 1639.85   11.13
  -3   2   0 1606.27   12.54
   3  -2   0 1770.26   14.63
  -3   2   0 1717.17   14.24
  -3   2   1 1936.51   13.90
   3  -2  -1   24.74    5.84
   3  -2  -1 2031.11   15.31
  -3   2   1 1922.63   11.63
  -3   2   1 1895.31   13.07
  -3   2   2 2894.51   14.74
  -3   2   2 2956.79   18.37
   3  -2  -2 2858.19   13.63
  -3   2   3 4042.26   16.65
   3  -2  -3 4138.41   16.63
   3  -2  -3 4205.77   25.15
  -3   2   3 3861.09   21.20
   3  -2  -4   85.42    6.38
   3  -2  -4   94.35    6.60
  -3   2   4   96.60    6.55
  -3   2   4  115.88    4.66
  -3   2   5  104.86    7.16
   3  -2  -5  111.19    5.57
  -3   2   5  114.42    4.17
   3  -2  -5  108.82    6.99
  -3   2   6 1923.03   24.09
   3  -2  -6 1785.08   10.06
  -3   2   6 1901.81   10.26
   3  -2  -6 1892.88   23.26
   3  -2  -7 1839.25    9.89
  -3   2   7 1985.84   10.58
  -3   2   8   68.49    4.80
   3  -2  -8   73.62    5.34
  -3   2   9   65.14    4.67
   3  -2  -9   64.56    3.92
  -3   2  10   64.75    4.75
   3  -2 -10   53.86    3.58
   3  -2 -11  224.55    4.05
  -3   2  11  231.07    4.58
  -3   2  12  138.56    4.44
   3  -2 -12   99.73    4.67
  -3   2  13   51.46    3.85
   3  -2 -13   55.53    3.16
  -3   3   0  563.89   10.36
   3  -3   0  570.90   10.04
  -3   3   0  628.97    9.16
  -3   3   0  548.26    8.48
   3  -3  -1 1034.75   10.84
  -3   3   1  998.38   10.93
  -3   3   1 1039.40    8.25
  -3   3   1 1037.38   10.43
  -3   3   2   49.91    4.92
  -3   3   2   41.76    7.31
  -3   3   3  116.51    6.50
  -3   3   3  104.67    7.21
   3  -3  -3  111.73    7.42
  -3   3   4   71.44    8.08
   3  -3  -4   78.91    5.77
   3  -3  -4   80.35    6.34
  -3   3   4   73.87    4.16
   3  -3  -5 1686.77    8.46
  -3   3   5 2060.14   10.35
  -3   3   5 1891.89   14.43
   3  -3  -5 1910.83   15.24
   3  -3  -6 2272.70   18.09
   3  -3  -6 2175.83   10.49
  -3   3   6 2242.77   17.38
  -3   3   6 2265.58   11.02
  -3   3   7  313.26    4.75
   3  -3  -7  315.73    4.81
  -3   3   8  284.20    5.39
   3  -3  -8  297.55    5.98
   3  -3  -9   16.02    4.51
  -3   3   9    5.27    4.49
  -3   3  10  463.22    5.72
   3  -3 -10  458.93    5.64
   3  -3 -11  264.90    4.16
  -3   3  11  288.43    4.07
   3  -3 -12  244.74    3.99
  -3   3  12  247.22    4.85
  -3   4   0 1882.35   10.82
  -3   4   0 1861.05   11.83
   3  -4   0 1902.58   10.68
  -3   4   0 1918.27   14.36
  -3   4   1  720.30    8.79
  -3   4   1  740.79    6.55
  -3   4   1  721.98    9.49
   3  -4  -1  751.43    8.61
   3  -4  -2   13.73    5.56
  -3   4   2    7.14    5.72
  -3   4   2   -1.96    6.52
  -3   4   2    7.87    6.24
  -3   4   3 3921.66   19.50
  -3   4   3 3854.32   14.45
  -3   4   4 3381.80   13.51
   3  -4  -4 3304.79   19.87
  -3   4   4 3406.52   18.27
  -3   4   5 1591.41    9.03
   3  -4  -5 1518.74   11.90
  -3   4   5 1448.89   11.79
  -3   4   6  371.91    6.17
   3  -4  -6  329.99    7.68
  -3   4   6  318.22    8.78
  -3   4   7  383.44    9.78
   3  -4  -7  383.53    8.04
  -3   4   7  379.14    5.80
   3  -4  -8  448.72    6.39
  -3   4   8  416.22    5.95
  -3   4   9   18.69    4.56
   3  -4  -9   44.06    5.30
  -3   4  10   70.06    4.58
   3  -4 -10   71.15    4.72
  -3   4  11   20.44    4.08
   3  -4 -11   -5.80    3.27
  -3   4  12   17.00    4.01
  -3   5   0  271.92    4.16
   3  -5   0  275.73    6.36
  -3   5   0  260.06    6.42
   3  -5  -1 1016.57    7.61
  -3   5   1 1022.77    7.85
  -3   5   1  927.37    6.40
  -3   5   1  996.95    6.40
  -3   5   1 1036.56   12.31
  -3   5   2 1239.34   12.25
  -3   5   2 1216.51    8.77
   3  -5  -2 1210.99    9.39
  -3   5   2 1201.85    7.03
  -3   5   3  313.04    6.63
  -3   5   3  301.90    7.19
  -3   5   3  311.82    4.78
  -3   5   4  271.14    7.02
  -3   5   4  277.95    5.66
   3  -5  -4  249.25    5.95
  -3   5   5   28.47    6.20
  -3   5   5   25.69    5.18
   3  -5  -5   28.97    5.03
  -3   5   6   17.29    6.98
   3  -5  -6   10.79    5.74
  -3   5   6   29.24    5.23
  -3   5   7   12.66    6.23
   3  -5  -7    8.83    5.26
  -3   5   7    3.36    4.93
  -3   5   8  354.57    5.54
  -3   5   8  333.73    7.72
  -3   5   8  328.20    9.15
  -3   5   9  246.47    5.59
  -3   5  10    2.05    4.01
  -3   5  11   21.47    4.11
  -3   5  12   81.70    4.14
  -3   6   0 1585.36    8.87
  -3   6   0 1503.51    9.83
   3  -6   0 1570.30    8.78
   3  -6  -1 1053.54    8.18
  -3   6   1  982.31    8.68
  -3   6   1 1042.45    7.13
  -3   6   2  758.38    8.39
  -3   6   2  774.10    6.68
   3  -6  -2  723.79    6.49
  -3   6   2  751.81    6.48
  -3   6   2  773.03   13.81
  -3   6   3   32.37    7.39
   3  -6  -3   25.40    5.34
  -3   6   3   28.77    4.65
  -3   6   3   24.69    6.35
  -3   6   3   34.26    5.22
  -3   6   4    4.14    6.02
  -3   6   4   18.12    4.64
  -3   6   5   91.08    6.34
   3  -6  -5  110.39    5.61
  -3   6   5  101.07    5.07
  -3   6   6  528.52    6.24
   3  -6  -6  447.49    7.02
  -3   6   6  438.63    7.31
   3  -6  -7  293.25    5.69
  -3   6   7  365.93    5.66
  -3   6   7  303.49    6.74
  -3   6   8   48.83    6.57
  -3   6   8   55.98    4.69
  -3   6   8   83.34    4.76
  -3   6   9  132.95    6.54
  -3   6   9  136.10    3.65
  -3   6   9  136.69    7.96
  -3   6  10  361.21    5.37
  -3   6  11  138.97    4.04
   3  -7   0  455.77    6.54
  -3   7   0  387.76    6.38
  -3   7   0  435.57    5.37
  -3   7   1   50.68    5.51
   3  -7  -1   50.82    5.38
  -3   7   1   68.03    4.37
   3  -7  -2   86.37    3.90
  -3   7   2   75.29    4.46
  -3   7   2   91.55    6.10
  -3   7   2   83.83    4.96
  -3   7   3   14.02    5.29
  -3   7   3    9.81    4.62
   3  -7  -3    1.54    5.05
  -3   7   3    1.25    4.28
  -3   7   4  157.53    4.72
   3  -7  -4  133.98    5.08
  -3   7   4  130.24    6.04
  -3   7   4  140.28    7.87
  -3   7   4  126.11    4.36
  -3   7   5  165.12    6.59
  -3   7   5  160.33    5.68
  -3   7   5  158.25    4.45
  -3   7   5  174.09    4.82
  -3   7   6   41.95    4.49
   3  -7  -6    6.60    4.73
  -3   7   6   23.42    5.33
  -3   7   7   69.56    4.61
   3  -7  -7   57.42    5.06
  -3   7   7   42.77    5.45
  -3   7   8  166.19    4.55
  -3   7   8  130.68    6.52
  -3   7   9  300.55    7.66
  -3   7   9  315.65    4.97
  -3   7   9  284.22    6.32
  -3   7  10   60.26    4.30
  -3   7  10   44.94    8.88
  -3   7  10   47.71    7.46
   3  -8   0   69.08    3.71
  -3   8   0   79.33    4.00
  -3   8   0   73.06    5.08
  -3   8   1  101.69    5.19
  -3   8   1   84.37    4.18
   3  -8  -1   86.20    3.67
  -3   8   2  508.01    5.74
   3  -8  -2  500.33    5.99
  -3   8   2  459.66    5.22
  -3   8   2  457.87    6.15
  -3   8   3  298.31    3.95
  -3   8   3  301.74    3.62
   3  -8  -3  283.52    5.43
  -3   8   3  282.77    5.81
   3  -8  -4   40.48    4.33
  -3   8   4   60.18    5.64
  -3   8   4   44.77    2.89
  -3   8   4   46.37    4.05
  -3   8   5   16.55    4.19
  -3   8   5   14.19    5.27
  -3   8   5   -5.55    3.84
   3  -8  -6  295.94    5.40
  -3   8   6  280.14    5.02
  -3   8   6  283.99    6.45
  -3   8   6  301.48    4.47
  -3   8   6  297.74    7.78
  -3   8   7  754.08    5.76
   3  -8  -7  766.38    7.43
  -3   8   7  761.14    8.15
  -3   8   7  753.29    6.42
  -3   8   8  232.89    4.93
  -3   8   8  189.66    3.69
  -3   8   8  225.46    6.02
  -3   8   9   13.22    3.57
  -3   8   9   10.41    2.83
  -3   8   9   14.46    5.24
  -3   8   9    9.26    4.10
  -3   8  10   31.94    5.68
  -3   8  10   19.19    4.70
   3  -9   0   30.45    4.74
  -3   9   0   15.71    3.52
  -3   9   0   23.16    3.71
  -3   9   1  268.74    4.66
   3  -9  -1  282.50    4.36
  -3   9   1  293.56    3.63
  -3   9   2  143.44    3.31
   3  -9  -2  165.04    4.52
  -3   9   2  174.53    5.52
  -3   9   2  163.83    4.12
  -3   9   3    9.64    3.45
   3  -9  -3    4.65    3.07
  -3   9   3   -8.61    3.90
  -3   9   3    3.98    2.55
  -3   9   4  228.88    5.66
   3  -9  -4  211.42    4.54
  -3   9   4  223.32    4.33
  -3   9   4  227.92    3.96
   3  -9  -5  681.61    6.70
  -3   9   5  706.78    7.03
  -3   9   5  676.06    6.04
  -3   9   5  619.52    5.43
  -3   9   6  205.44    5.67
  -3   9   6  199.27    4.40
  -3   9   6  211.70    4.44
  -3   9   7   27.50    4.84
  -3   9   7   25.00    4.07
   3  -9  -7   44.45    4.27
  -3   9   7   43.06    3.43
  -3   9   8   26.33    3.54
  -3   9   8   30.87    3.50
  -3   9   8   37.08    5.14
  -3   9   8   24.86    5.25
  -3   9   8   26.44    5.08
  -3   9   8   17.43    3.57
   3 -10   0  383.37    5.57
  -3  10   0  331.00    4.66
  -3  10   0  322.49    5.86
  -3  10   1   66.20    5.13
   3 -10  -1   79.52    3.43
  -3  10   1   94.23    2.70
  -3  10   2   91.02    3.77
  -3  10   2   85.60    3.63
   3 -10  -2   92.97    3.27
  -3  10   2  108.93    4.58
  -3  10   3  655.98    5.69
   3 -10  -3  677.62    6.88
  -3  10   3  640.14    6.99
  -3  10   3  602.55    5.33
  -3  10   4  312.22    4.81
  -3  10   4  303.43    3.72
  -3  10   4  319.64    5.64
   3 -10  -4  332.37    5.19
  -3  10   5  168.85    4.55
  -3  10   5  183.38    3.78
   3 -10  -5  175.97    4.30
  -3  10   5  181.61    5.24
  -3  10   6   20.95    3.45
   3 -10  -6   15.74    3.39
  -3  10   6   28.05    3.54
  -3  10   6   31.47    4.49
  -3  10   7    5.95    3.30
   3 -10  -7   14.82    3.40
  -3  10   7    6.89    4.42
  -3  10   7   -0.45    2.48
  -3  11   0   -2.74    4.67
   3 -11   0    2.84    3.02
  -3  11   0   21.04    3.17
  -3  11   1  100.33    4.76
  -3  11   1  106.85    2.94
   3 -11  -1  101.81    4.37
  -3  11   2  102.89    3.89
   3 -11  -2  109.60    4.30
  -3  11   2  147.22    4.55
  -3  11   2  103.34    3.52
   3 -11  -3   80.17    3.91
  -3  11   3  108.66    4.81
  -3  11   3  100.77    4.16
  -3  11   3  108.47    2.97
   3 -11  -4  118.09    4.30
  -3  11   4   80.46    4.22
  -3  11   4   87.71    3.72
  -3  11   4  100.44    4.98
  -3  11   5   10.14    3.24
   3 -11  -5    2.37    3.15
  -3  11   5    4.02    3.73
  -3  11   5    0.86    3.98
   2  12  -1   18.71    3.11
  -2 -12   1   46.56    3.36
   2  12  -1    7.93    3.13
   2  12  -1   24.06    3.35
   2  12  -2   19.10    2.52
   2  12  -2    5.68    3.07
   2  12  -2    5.29    3.72
  -2 -12   2    8.94    3.12
   2  11  -1    9.53    3.11
   2  11  -1   20.86    3.24
  -2 -11   1   12.77    5.17
  -2 -11   1   -0.10    3.25
  -2 -11   2   85.19    5.01
   2  11  -2   70.78    3.93
  -2 -11   2  106.95    3.40
   2  11  -2   97.85    4.16
  -2 -11   3  453.73    7.25
  -2 -11   3  466.78    4.66
   2  11  -3  420.70    5.31
   2  11  -3  399.56    4.16
   2  11  -4  413.38    4.84
  -2 -11   4  456.86    7.08
   2  11  -4  420.11    4.60
  -2 -11   4  457.53    4.33
  -2 -11   5  101.19    4.35
   2  11  -5  107.22    3.39
   2  11  -5   93.85    4.36
  -2 -11   5  109.04    3.27
   2  11  -5   74.94    3.35
   2  10  -1   82.78    2.89
   2  10  -1   54.39    3.95
  -2 -10   1   73.17    2.78
  -2 -10   1   71.41    4.81
   2  10  -2  158.93    4.10
   2  10  -2  187.48    4.78
  -2 -10   2  173.20    5.56
  -2 -10   2  154.78    3.10
   2  10  -3  124.04    3.95
  -2 -10   3  124.19    4.63
   2  10  -3  120.88    3.70
  -2 -10   3  144.48    3.56
  -2 -10   4   11.09    4.55
   2  10  -4   13.10    4.45
  -2 -10   4   25.57    3.13
   2  10  -4   20.96    3.26
  -2 -10   5   21.56    4.11
   2  10  -5   24.41    2.60
   2  10  -5   23.67    4.08
  -2 -10   5   34.80    2.98
  -2 -10   6   62.94    3.61
   2  10  -6   66.82    3.21
   2  10  -6   73.85    4.51
   2  10  -7  107.46    3.51
  -2 -10   7  114.69    2.91
   2  10  -7   90.54    3.88
   2  10  -7  107.60    4.14
  -2  -9   1 1163.31   11.08
   2   9  -1 1104.60    6.36
  -2  -9   1 1296.09    7.61
   2   9  -1 1219.32    7.90
  -2  -9   1 1212.38    7.28
   2   9  -2  393.92    3.99
   2   9  -2  424.53    5.52
  -2  -9   2  403.09    6.96
  -2  -9   2  421.79    4.62
  -2  -9   2  412.61    5.30
   2   9  -3   10.21    3.19
  -2  -9   3   15.23    3.81
   2   9  -3    1.51    3.32
  -2  -9   3   -1.75    4.97
  -2  -9   3   17.54    3.16
  -2  -9   4  375.79    5.31
   2   9  -4  395.27    5.39
  -2  -9   4  408.92    4.53
   2   9  -4  361.07    4.45
   2   9  -5  171.99    4.53
  -2  -9   5  203.51    3.86
   2   9  -5  150.88    3.76
  -2  -9   6   79.38    3.72
   2   9  -6   73.52    4.78
   2   9  -6   79.95    2.86
   2   9  -7   32.15    2.77
  -2  -9   7   30.16    3.67
   2   9  -7   34.42    4.17
   2   9  -8   18.42    3.39
   2   9  -8    2.21    3.39
   2   9  -8   22.39    3.77
  -2  -9   8   16.37    3.43
   2   8  -1   37.54    3.61
  -2  -8   1   46.33    5.02
   2   8  -1   51.64    3.99
  -2  -8   1   41.03    4.45
  -2  -8   1   46.84    2.95
   2   8  -2  134.50    3.44
  -2  -8   2  148.63    4.38
  -2  -8   2  151.29    5.40
   2   8  -2  144.15    5.03
  -2  -8   2  141.27    3.97
   2   8  -3   -4.81    3.87
  -2  -8   3    0.65    4.03
   2   8  -3   -2.16    3.42
  -2  -8   3   -5.68    2.76
   2   8  -4   32.16    3.86
  -2  -8   4   29.53    4.22
  -2  -8   4   24.40    3.80
   2   8  -4   17.53    4.47
   2   8  -5   -0.47    2.60
  -2  -8   5    4.54    3.60
   2   8  -5   11.72    4.52
  -2  -8   5    4.99    3.90
  -2  -8   6    4.39    3.29
   2   8  -6  -14.55    4.74
   2   8  -6    1.84    2.67
   2   8  -7   36.63    4.48
  -2  -8   7   11.83    3.60
   2   8  -7   13.27    2.70
   2   8  -8  197.49    3.54
  -2  -8   8  197.12    4.01
   2   8  -8  188.29    4.41
   2   8  -8  177.68    4.92
   2   8  -9  266.11    4.36
  -2  -8   9  287.82    4.43
   2   8  -9  240.31    5.48
   2   7  -1  123.46    4.49
  -2  -7   1  126.60    4.64
  -2  -7   1  137.06    6.14
  -2  -7   1  136.28    4.39
   2   7  -1  106.46    4.84
  -2  -7   2  713.45    6.52
  -2  -7   2  806.45    6.05
   2   7  -2  705.55    5.77
   2   7  -2  714.23    5.95
   2   7  -3 1026.71    6.96
   2   7  -3 1042.87    6.99
  -2  -7   3 1039.85    7.60
  -2  -7   3 1154.98    7.03
   2   7  -4  294.97    4.52
   2   7  -4  302.32    5.80
  -2  -7   4  311.65    3.79
  -2  -7   4  322.20    5.24
   2   7  -5   27.33    5.05
  -2  -7   5   31.95    4.29
  -2  -7   5   15.70    2.94
   2   7  -5   19.39    3.93
  -2  -7   6  575.05    6.24
   2   7  -6  504.87    6.51
   2   7  -6  510.84    5.37
  -2  -7   6  540.96    5.39
  -2  -7   7  865.35    6.05
   2   7  -7  751.82    6.07
   2   7  -7  789.05    7.27
   2   7  -8  165.26    5.00
  -2  -7   8  153.82    4.21
   2   7  -8  147.17    4.34
   2   7  -9   15.21    3.49
   2   7  -9   16.62    4.06
   2   7  -9   14.22    4.87
  -2  -7   9   23.18    3.31
   2   7 -10   78.02    3.86
   2   7 -10   91.33    3.98
  -2  -7  10   71.53    3.47
   2   7 -10   87.86    4.96
  -2  -6   1  415.52    5.11
   2   6  -1  395.05    5.22
  -2  -6   1  386.61    4.60
   2   6  -1  387.45    4.77
  -2  -6   1  406.40    6.92
  -2  -6   2   54.23    4.80
  -2  -6   2   44.73    4.33
   2   6  -2   49.30    3.36
   2   6  -2   39.59    5.13
   2   6  -3  171.70    5.32
  -2  -6   3  170.64    5.26
   2   6  -3  153.15    3.64
  -2  -6   3  190.79    3.72
  -2  -6   4  355.45    6.01
   2   6  -4  352.43    5.13
  -2  -6   4  379.47    5.05
   2   6  -4  348.33    6.51
  -2  -6   5  978.41    7.89
   2   6  -5  929.06    7.80
  -2  -6   5  967.22    5.86
   2   6  -5  911.87    6.64
   2   6  -6  156.94    5.24
  -2  -6   6  180.76    4.31
   2   6  -6  162.25    4.35
  -2  -6   6  186.67    5.08
   2   6  -7    9.59    2.90
   2   6  -7   19.72    5.05
  -2  -6   7   13.08    3.85
  -2  -6   8   37.51    2.80
   2   6  -8   17.89    4.54
   2   6  -8   22.86    3.04
   2   6  -8   33.27    4.16
   2   6  -9   90.84    3.21
  -2  -6   9  110.20    3.14
   2   6  -9  100.10    5.06
   2   6  -9  108.95    4.28
   2   6 -10  188.90    4.66
   2   6 -10  200.60    4.18
  -2  -6  10  183.35    3.44
   2   6 -10  186.56    5.80
   2   6 -11  193.03    6.14
   2   6 -11  187.76    4.88
   2   6 -11  200.22    4.37
  -2  -6  11  191.37    4.08
  -2  -5   1  103.23    3.89
   2   5  -1   96.34    4.71
   2   5  -1  100.57    5.58
  -2  -5   1  104.24    3.48
   2   5  -2  314.20    5.15
  -2  -5   2  300.39    4.00
  -2  -5   2  281.74    4.54
   2   5  -2  263.44    4.61
  -2  -5   3 2930.63   13.94
  -2  -5   3 2964.81   11.84
   2   5  -3 2763.98   13.78
   2   5  -3 2643.89   10.90
   2   5  -4 3913.16   13.85
  -2  -5   4 4146.12   18.95
  -2  -5   4 4050.56   14.57
   2   5  -4 3985.80   18.23
   2   5  -5 1502.25   10.15
  -2  -5   5 1529.46    9.26
  -2  -5   5 1518.90    8.31
   2   5  -5 1520.06    8.36
  -2  -5   6  172.64    4.51
   2   5  -6  188.91    5.90
   2   5  -6  177.29    3.72
  -2  -5   7  167.86    4.55
   2   5  -7  150.74    5.93
   2   5  -7  144.74    4.30
   2   5  -8  520.26    6.02
  -2  -5   8  527.83    5.19
   2   5  -8  507.96    7.00
   2   5  -8  524.15    5.61
   2   5  -9  257.69    6.75
  -2  -5   9  263.79    4.45
   2   5  -9  272.14    5.18
   2   5  -9  279.60    4.67
  -2  -5  10  119.44    4.05
   2   5 -10   98.28    3.49
   2   5 -10   93.26    6.21
   2   5 -10  100.82    4.55
   2   5 -11    3.98    3.81
  -2  -5  11    8.40    3.41
   2   5 -11   -3.49    3.85
   2   5 -11   10.18    5.08
   2   5 -12   68.56    3.67
  -2  -5  12   75.51    3.64
   2   5 -12   67.27    3.98
   2   5 -12   74.00    6.20
   2   4  -1 7348.94   28.16
   2   4  -1 6770.00   24.58
  -2  -4   1 7553.36   27.35
   2   4  -2 3387.42   13.97
  -2  -4   2 3297.68   14.75
  -2  -4   2 3351.64   13.28
   2   4  -2 3135.50   14.80
   2   4  -3  351.28    4.61
  -2  -4   3  391.95    5.90
  -2  -4   3  390.26    6.32
   2   4  -3  389.95    6.52
  -2  -4   4   31.59    4.32
  -2  -4   4   30.33    3.64
   2   4  -4   24.71    4.43
   2   4  -4   31.71    5.21
  -2  -4   5  922.19    5.93
   2   4  -5  848.18    5.75
   2   4  -5  905.69    8.28
   2   4  -6  549.14    7.23
  -2  -4   6  570.71    5.80
   2   4  -6  570.56    6.01
  -2  -4   7   11.20    4.49
   2   4  -7   28.60    4.41
   2   4  -7   30.63    5.67
   2   4  -7   21.83    4.64
  -2  -4   8  201.94    4.38
   2   4  -8  159.44    4.94
   2   4  -8  160.56    4.78
   2   4  -8  175.75    5.96
   2   4  -9  180.15    5.05
   2   4  -9  177.76    6.65
  -2  -4   9  186.52    4.36
   2   4  -9  185.46    3.86
   2   4 -10    0.72    3.95
   2   4 -10   -8.28    4.24
  -2  -4  10    7.71    2.82
   2   4 -10   -4.34    5.50
   2   4 -11   12.31    5.80
   2   4 -11   20.22    4.52
   2   4 -11   24.50    3.72
  -2  -4  11   15.26    2.70
  -2  -4  12  111.13    3.50
   2   4 -12   97.07    4.27
   2   3  -1 2774.96   14.65
  -2  -3   1 2885.25   14.48
   2   3  -1 2734.91   14.57
   2   3  -1 2856.98   14.56
  -2  -3   2 1743.14    9.66
   2   3  -2 1703.33   12.39
   2   3  -2 1686.28   10.61
   2   3  -2 1677.98    9.80
  -2  -3   3  191.24    4.85
   2   3  -3  170.89    6.89
   2   3  -3  162.62    6.63
  -2  -3   4  101.31    4.05
   2   3  -4   98.49    5.85
   2   3  -4   92.14    5.60
   2   3  -5  198.67    6.15
   2   3  -5  205.21    6.53
   2   3  -5  190.75    5.04
  -2  -3   5  220.03    5.17
   2   3  -6 2028.71   14.45
  -2  -3   6 2139.33   10.02
   2   3  -6 1957.01    9.74
   2   3  -6 2022.85   12.80
   2   3  -7  906.17    8.46
   2   3  -7  922.87    7.05
   2   3  -7  871.04    9.51
  -2  -3   7  912.44    6.85
  -2  -3   8  100.10    3.47
   2   3  -8  111.14    5.39
   2   3  -8  100.28    6.85
   2   3  -8  119.96    4.75
   2   3  -9  102.19    5.04
   2   3  -9  100.07    5.17
   2   3  -9  103.39    7.51
  -2  -3   9   95.34    4.32
   2   3 -10  516.72    8.49
   2   3 -10  524.17   10.82
   2   3 -10  502.29    4.95
  -2  -3  10  549.83    4.71
  -2  -3  11  263.58    4.30
   2   3 -11  250.92    5.25
  -2  -3  12   13.36    3.39
   2   3 -12    8.27    4.17
  -2  -3  13  103.35    3.62
   2   3 -13   73.35    3.24
  -2  -2   1  107.44    6.74
   2   2  -1  112.70    5.88
   2   2  -1  107.77    5.07
   2   2  -1  112.24    4.83
   2   2  -2   40.60    6.28
   2   2  -2   34.64    6.98
  -2  -2   2   31.98    6.86
   2   2  -3  234.84    8.10
   2   2  -3  245.50    8.15
  -2  -2   3  260.44    8.03
  -2  -2   4  433.17    7.37
   2   2  -4  436.90    7.70
   2   2  -4  418.89    7.53
   2   2  -4  451.48    7.35
   2   2  -5  341.26    6.06
  -2  -2   5  362.84    6.18
   2   2  -5  352.06    7.19
   2   2  -5  364.36    6.62
   2   2  -6  373.47    7.29
  -2  -2   6  381.18    5.96
   2   2  -6  364.18    6.28
   2   2  -6  343.90    8.54
   2   2  -7 1123.37   11.19
   2   2  -7 1128.07   12.41
   2   2  -7 1091.69    6.92
  -2  -2   7 1122.51    7.75
   2   2  -8  413.68    5.78
   2   2  -8  372.31   10.33
   2   2  -8  385.98    8.05
  -2  -2   8  404.97    5.71
   2   2  -9  295.87   10.50
   2   2  -9  300.17   11.97
  -2  -2   9  307.14    4.10
   2   2  -9  300.71    5.36
  -2  -2  10    2.73    4.41
   2   2 -10    2.13    4.36
   2   2 -11   29.16    4.20
  -2  -2  11   23.42    3.95
  -2  -2  12   39.63    3.98
   2   2 -12   28.31    4.17
  -2  -2  13  102.37    3.99
   2   2 -13  111.63    4.33
  -2  -1   1  102.57    6.60
   2   1  -1   90.65    7.29
  -2  -1   1   98.61    7.30
  -2  -1   2 1238.52   11.48
   2   1  -2 1216.65   10.78
  -2  -1   2 1233.66   10.97
   2   1  -3 2243.23   16.00
   2   1  -3 2300.69   17.50
   2   1  -3 2115.24   11.98
  -2  -1   3 2200.93   13.18
   2   1  -4  202.60    7.95
   2   1  -4  196.08    8.13
   2   1  -4  199.57    8.65
  -2  -1   4  195.74    8.05
   2   1  -5  507.39    7.43
   2   1  -5  511.04    9.54
  -2  -1   5  573.94    5.99
   2   1  -5  527.84    9.31
   2   1  -6  491.48    5.52
   2   1  -6  535.98   10.50
   2   1  -6  528.28   11.37
  -2  -1   6  538.63    6.61
   2   1  -7 2082.13   10.75
  -2  -1   7 2222.46   10.60
   2   1  -7 2121.86   25.11
   2   1  -7 2119.36   26.86
   2   1  -8  262.16    4.65
  -2  -1   8  282.23    4.43
   2   1  -9   37.00    5.23
  -2  -1   9   26.50    3.56
   2   1 -10   76.99    3.69
  -2  -1  10   79.15    4.27
   2   1 -11  460.20    5.86
  -2  -1  11  493.58    5.58
   2   1 -12  397.29    5.89
  -2  -1  12  464.92    5.28
  -2  -1  13  215.46    4.11
   2   1 -13  201.92    3.90
  -2   0   1 3654.28   22.01
  -2   0   1 3599.46   19.83
   2   0  -1 3611.85   19.63
  -2   0   2  331.69    8.86
   2   0  -2  310.05    8.41
  -2   0   2  328.49    8.16
   2   0  -2  337.52   10.96
   2   0  -3  127.94   10.70
  -2   0   3  130.63    6.19
  -2   0   3  124.14    8.65
   2   0  -3  120.60    8.65
   2   0  -4 2155.11   12.07
   2   0  -4 2401.14   21.89
   2   0  -4 2178.58   22.86
  -2   0   4 2150.83   11.88
   2   0  -5 4627.67   18.47
  -2   0   5 4677.35   17.82
   2   0  -6  892.00    7.79
  -2   0   6  912.26    7.62
  -2   0   7   39.61    5.36
   2   0  -7   31.13    5.73
   2   0  -8  543.89    6.98
  -2   0   8  534.84    6.30
   2   0  -9 1037.91    8.21
  -2   0   9 1107.31    7.09
   2   0 -10  627.51    6.72
  -2   0  10  602.24    6.19
  -2   0  11   26.97    4.26
   2   0 -11   24.83    4.61
  -2   0  12  189.58    4.49
   2   0 -12  188.18    4.72
  -2   0  13   12.64    3.41
   2   0 -13   24.00    3.72
  -2   1   0   94.43    9.74
  -2   1   0   98.26    6.07
   2  -1   0   52.00    5.74
  -2   1   0   98.19    7.32
   2  -1   0  104.56    7.40
  -2   1   1   68.14    5.30
   2  -1  -1   64.64    5.23
  -2   1   1   73.49    8.44
   2  -1  -2 4806.70   28.89
  -2   1   2 4530.53   26.57
  -2   1   2 4367.12   20.24
   2  -1  -2 4344.72   20.19
   2  -1  -3 6683.25   26.25
  -2   1   3 6940.48   27.22
   2  -1  -4 2695.18   25.48
  -2   1   4 2650.15   24.00
  -2   1   4 2484.49   14.22
   2  -1  -4 2492.73   14.21
  -2   1   5  425.87    7.14
   2  -1  -5  426.61    6.04
  -2   1   6  398.00    6.30
   2  -1  -6  392.23    5.37
   2  -1  -7   84.37    5.78
  -2   1   7   74.46    4.22
   2  -1  -8  195.99    6.22
  -2   1   8  216.55    5.87
   2  -1  -9  721.89    7.02
  -2   1   9  770.73    6.22
  -2   1  10 1002.11    7.47
   2  -1 -10  930.34    7.60
  -2   1  11   33.00    4.40
   2  -1 -11    7.18    4.31
  -2   1  12   12.43    4.09
   2  -1 -12    5.40    4.34
   2  -1 -13  208.72    4.90
  -2   1  13  201.84    4.33
  -2   2   0   -0.43    4.64
  -2   2   0  322.96    7.62
  -2   2   0  328.19    9.22
   2  -2   0  357.94    9.23
  -2   2   1 8718.71   40.32
  -2   2   1 8906.59   38.09
  -2   2   2 2796.60   14.32
   2  -2  -2 2891.78   15.78
  -2   2   2 2667.90   18.52
   2  -2  -3 1090.79   13.30
  -2   2   3 1010.59    8.72
  -2   2   3 1006.02   12.69
   2  -2  -3 1087.18   10.55
  -2   2   4  480.42   11.01
   2  -2  -4  493.20    6.62
  -2   2   4  529.73    8.54
   2  -2  -4  500.29   10.22
  -2   2   5  692.59    7.42
   2  -2  -5  667.27    6.27
  -2   2   5  661.20   12.87
   2  -2  -5  699.52   11.98
   2  -2  -6 1083.96    7.30
  -2   2   6 1181.96    8.57
   2  -2  -7 1151.30    8.75
  -2   2   7 1158.93    7.63
  -2   2   8 1272.38    8.74
   2  -2  -8 1192.02    8.53
  -2   2   9  313.05    5.61
   2  -2  -9  310.60    6.02
  -2   2  10  291.49    4.40
   2  -2 -10  296.30    5.34
   2  -2 -11  210.47    5.14
  -2   2  11  193.85    4.86
  -2   2  12   58.22    4.01
   2  -2 -12   53.58    4.35
   2  -2 -13   60.42    4.56
  -2   2  13   60.46    3.69
  -2   3   0 4513.82   21.82
  -2   3   0 4605.80   22.26
   2  -3   0 4756.08   22.59
  -2   3   1 2106.44   14.01
  -2   3   1 2068.01   13.83
   2  -3  -1 2043.00   14.81
  -2   3   1 1974.11   17.48
  -2   3   2 1663.78   12.16
  -2   3   2 1650.05   13.66
  -2   3   3    8.15    8.03
   2  -3  -3   11.12    6.91
  -2   3   3   19.31    7.55
  -2   3   4  544.20    7.66
   2  -3  -4  514.31    8.71
  -2   3   4  544.26   10.01
   2  -3  -4  169.45    5.01
   2  -3  -5  295.64    7.72
  -2   3   5  311.53    6.27
   2  -3  -5  297.20    6.35
  -2   3   5  293.06    9.45
   2  -3  -6 1790.02   15.99
  -2   3   6 1793.91   10.12
  -2   3   6 1723.10   16.92
   2  -3  -6 1752.40    9.98
   2  -3  -7  751.42    7.63
  -2   3   7  735.53    7.55
  -2   3   8   57.38    5.53
   2  -3  -8   61.92    5.12
   2  -3  -9   30.38    4.98
  -2   3   9   19.89    3.58
   2  -3 -10  221.10    5.17
  -2   3  10  220.86    4.84
   2  -3 -11  268.17    5.02
  -2   3  11  229.42    4.70
   2  -3 -12   10.20    4.21
  -2   3  12   12.77    3.78
  -2   3  13    3.57    2.77
   2  -3 -13    0.42    3.31
  -2   4   0 4007.71   19.22
  -2   4   0 4057.96   17.63
   2  -4   0 4356.43   19.65
  -2   4   1    2.14    8.42
   2  -4  -1   -9.25    6.80
  -2   4   1    6.04    6.53
  -2   4   1   10.28    7.75
  -2   4   2   83.67    5.41
  -2   4   2   96.00    5.01
   2  -4  -2   81.79    6.23
  -2   4   3   61.03    6.79
  -2   4   3   61.03    6.16
  -2   4   4 1530.47   12.30
   2  -4  -4 1518.14   11.67
  -2   4   4 1554.18    9.24
  -2   4   5  911.03    7.61
   2  -4  -5  913.99    9.78
  -2   4   5  927.91   10.28
  -2   4   6   -2.89    7.44
   2  -4  -6    1.04    4.69
  -2   4   6    7.28    5.40
  -2   4   7   76.27    6.81
  -2   4   7   63.23    9.03
  -2   4   7   66.34    5.77
  -2   4   8  817.35   17.69
  -2   4   8  800.15   19.37
  -2   4   8  892.22    7.64
   2  -4  -9  559.64    5.43
  -2   4   9  635.32    6.65
  -2   4  10    9.41    4.23
   2  -4 -10    4.02    3.43
  -2   4  11   35.07    4.44
  -2   4  12  147.16    4.55
  -2   4  13  185.48    4.61
   2  -5   0   40.52    4.21
  -2   5   0   37.93    4.58
  -2   5   0   18.72    4.76
  -2   5   1   16.84    6.12
  -2   5   1   34.91    5.14
   2  -5  -1   18.20    5.61
  -2   5   2 1399.59    8.59
  -2   5   2 1428.17   16.59
  -2   5   2  509.71    5.56
  -2   5   2 1307.66    9.04
   2  -5  -2 1355.22    8.95
  -2   5   3 1923.56   10.08
   2  -5  -3 1830.42   11.76
  -2   5   3 1786.61   11.83
  -2   5   4  191.29    5.61
  -2   5   4  193.76    6.87
  -2   5   5    7.74    6.24
  -2   5   5   12.68    5.27
   2  -5  -5   -3.05    5.08
  -2   5   6  634.81    9.43
  -2   5   6  663.70    7.09
   2  -5  -6  635.56    8.26
  -2   5   7  406.69    4.85
  -2   5   7  408.00    8.48
  -2   5   8   10.10    7.43
  -2   5   8   17.28    5.80
  -2   5   8    2.48    4.95
  -2   5   9    9.04    9.11
  -2   5   9   11.01    9.97
  -2   5   9   33.47    4.75
  -2   5  10    9.95    4.25
  -2   5  11  180.87    4.69
  -2   5  12  116.44    4.23
  -2   6   0 1694.68    9.21
  -2   6   0 1850.17    9.37
   2  -6   0 1830.09   10.30
  -2   6   1 1745.58    9.19
   2  -6  -1 1728.82   10.30
  -2   6   1 1738.84   10.65
  -2   6   2  210.35    6.29
  -2   6   2  202.88    3.81
   2  -6  -2  210.02    5.64
  -2   6   3   59.83    8.78
  -2   6   3   60.09    5.10
  -2   6   3   76.02    6.22
   2  -6  -3   62.08    5.31
  -2   6   3   67.56    4.68
   2  -6  -4  634.06    6.83
  -2   6   4  692.26    6.51
  -2   6   4  654.92    7.86
  -2   6   4  640.49    6.08
  -2   6   5 1251.93    9.83
  -2   6   5 1329.88    8.23
   2  -6  -5 1268.71    9.64
   2  -6  -6   44.18    5.01
  -2   6   6   45.21    6.07
  -2   6   6   50.83    5.01
  -2   6   7   -3.78    6.36
   2  -6  -7   -2.97    4.40
  -2   6   7    8.05    3.35
  -2   6   8    5.48    6.14
  -2   6   8    8.31    4.37
  -2   6   8    2.27    4.55
  -2   6   9  477.84    5.99
  -2   6   9  469.70    7.84
  -2   6   9  443.86    8.85
  -2   6  10  509.92    5.70
  -2   6  11  283.99    4.25
  -2   6  12   92.83    4.16
  -2   7   0   27.35    5.33
   2  -7   0    4.29    3.67
  -2   7   0    8.65    4.41
  -2   7   1    6.45    4.58
   2  -7  -1    8.73    3.94
  -2   7   1   13.98    6.01
  -2   7   2  507.58    5.65
   2  -7  -2  546.26    6.58
  -2   7   2  510.50    7.42
  -2   7   3  965.37    7.01
  -2   7   3  868.75    7.14
   2  -7  -3  866.31    7.60
  -2   7   3  891.95    6.61
  -2   7   4  297.92    5.40
  -2   7   4  293.12    6.20
  -2   7   4  310.40   13.10
  -2   7   4  273.67   13.05
  -2   7   4  291.95    4.74
   2  -7  -4  305.55    5.45
  -2   7   5  356.84    6.36
  -2   7   5  342.30    4.28
  -2   7   5  344.69    4.97
  -2   7   6   20.98    5.46
   2  -7  -6   13.62    4.48
  -2   7   6   26.94    2.90
  -2   7   6   20.98    4.71
   2  -7  -7  252.78    5.69
  -2   7   7  253.62    3.92
  -2   7   7  270.32    5.41
  -2   7   7  252.51    6.26
  -2   7   8  220.64    7.08
  -2   7   8  207.29    4.95
  -2   7   8  221.67    5.03
  -2   7   9  314.67    7.51
  -2   7   9  309.26    4.24
  -2   7   9  291.76    5.90
  -2   7  10  270.41    6.99
  -2   7  10  274.03    8.11
  -2   7  10  306.44    4.75
  -2   7  11    6.74    3.98
  -2   8   0  102.80    5.14
  -2   8   0   81.36    4.17
   2  -8   0  107.69    3.75
  -2   8   1 1296.13    8.59
   2  -8  -1 1329.84    7.89
  -2   8   1 1241.37    7.66
  -2   8   2  785.85    6.27
   2  -8  -2  757.59    6.77
  -2   8   2  740.93    7.19
  -2   8   3   11.49    3.35
   2  -8  -3  251.69    5.08
  -2   8   3  216.48    4.34
  -2   8   3  267.50    5.87
  -2   8   4   86.57    4.48
   2  -8  -4   84.02    4.53
  -2   8   4   62.05    4.23
  -2   8   4   69.23    5.32
  -2   8   5  117.19    3.52
  -2   8   5  132.04    4.30
   2  -8  -5  111.97    4.39
  -2   8   5  130.22    5.19
  -2   8   6  342.14    5.99
  -2   8   6  369.81    4.09
  -2   8   6  332.04    8.51
  -2   8   6  329.16    5.07
  -2   8   7  415.67    6.09
  -2   8   7  449.84    5.14
  -2   8   7  401.64    4.39
   2  -8  -7  425.14    5.80
  -2   8   8  529.76    7.69
  -2   8   8  564.01    5.80
  -2   8   8  561.21    5.63
  -2   8   8  546.34    6.33
  -2   8   9   78.46    4.46
  -2   8   9   85.35    4.08
  -2   8   9   67.88    5.16
  -2   8   9   78.89    3.92
  -2   8  10   25.28    5.89
  -2   8  10   14.51    4.46
  -2   8  10   24.38    3.62
  -2   8  10   37.10    3.58
  -2   9   0  255.19    3.58
  -2   9   0  223.24    4.24
   2  -9   0  253.51    4.90
   2  -9  -1  109.94    5.08
  -2   9   1   97.49    3.11
  -2   9   1  111.67    4.97
   2  -9  -2   33.69    4.47
  -2   9   2   37.48    2.96
  -2   9   2   47.31    4.83
   2  -9  -3   -1.95    3.84
  -2   9   3   18.49    4.17
  -2   9   3   19.32    4.55
  -2   9   3   -3.27    3.89
  -2   9   4   -0.32    3.31
  -2   9   4   15.56    3.75
  -2   9   4   44.19    4.60
   2  -9  -4    3.64    4.27
  -2   9   5  145.86    5.47
   2  -9  -5  145.25    4.39
  -2   9   5  145.94    3.93
  -2   9   5  142.47    3.48
  -2   9   6  765.14    6.16
  -2   9   6  751.41    7.78
   2  -9  -6  753.45    7.20
  -2   9   6  750.22    6.19
  -2   9   7  251.71    4.48
  -2   9   7  265.60    4.71
  -2   9   7  243.20    5.84
  -2   9   8   19.69    3.61
  -2   9   8   20.87    4.20
  -2   9   8   19.69    4.83
  -2   9   8   21.90    3.43
  -2   9   8   14.03    5.39
  -2   9   9   53.00    4.04
  -2   9   9   44.22    3.69
  -2   9   9   54.29    3.90
  -2   9   9   37.80    5.02
  -2   9   9   46.31    5.23
  -2  10   0  592.53    6.55
  -2  10   0  600.56    5.52
   2 -10   0  630.46    6.32
  -2  10   1  226.21    4.25
   2 -10  -1  254.88    3.93
  -2  10   1  243.05    4.28
   2 -10  -2   27.35    3.87
  -2  10   2   26.51    3.33
  -2  10   2   37.62    3.40
   2 -10  -3  239.15    4.40
  -2  10   3  235.05    4.77
  -2  10   3  220.71    3.43
  -2  10   3  230.55    5.42
  -2  10   4  713.79    5.93
   2 -10  -4  688.49    6.02
  -2  10   4  687.84    6.66
  -2  10   4  682.99    5.58
  -2  10   5  239.13    4.32
   2 -10  -5  243.74    4.71
  -2  10   5  258.62    5.30
  -2  10   5  258.39    4.74
  -2  10   6    8.99    3.46
   2 -10  -6   -1.89    3.77
  -2  10   6   -8.72    2.93
  -2  10   6   14.92    4.65
  -2  10   7   22.69    3.39
  -2  10   7    4.86    3.75
  -2  10   7   10.05    4.42
  -2  10   8   87.07    4.89
  -2  10   8   96.51    2.99
  -2  10   8  123.59    3.67
  -2  10   8   96.68    3.97
  -2  11   0   11.42    4.38
   2 -11   0   -5.78    4.03
  -2  11   0    2.49    3.14
  -2  11   1   51.61    4.77
   2 -11  -1   55.97    3.90
  -2  11   1   58.46    3.61
   2 -11  -2  233.54    3.69
  -2  11   2  216.36    3.98
  -2  11   2  221.91    5.18
   2 -11  -3   99.07    3.90
  -2  11   3  109.01    3.68
  -2  11   3   96.73    3.28
  -2  11   3  110.84    4.39
  -2  11   4    0.11    3.37
  -2  11   4   -4.11    4.60
  -2  11   4    0.57    2.83
   2 -11  -4    3.84    3.49
  -2  11   5    4.07    3.98
  -2  11   5    5.32    2.86
   2 -11  -5   -1.98    3.33
  -2  11   5   20.56    3.75
   2 -11  -6   45.31    3.87
  -2  11   6   49.89    4.46
  -2  11   6   35.50    3.01
  -2  11   6   42.33    3.95
   2 -12   0   94.98    3.10
  -2  12   0   77.44    2.73
  -2  12   0   81.06    4.66
  -2  12   1  164.81    4.37
   2 -12  -1  169.47    4.47
  -2  12   1  150.45    3.57
  -2  12   2  129.01    4.43
  -2  12   2  141.36    3.04
   2 -12  -2  146.30    3.41
   1  12  -1   22.01    3.50
  -1 -12   1   51.24    2.66
  -1 -12   1   59.04    4.07
   1  12  -1   38.76    3.27
   1  12  -2    8.19    2.40
  -1 -12   2    3.70    3.54
   1  12  -2   -1.69    4.16
  -1 -12   2    6.11    2.98
   1  11  -1   38.82    3.33
   1  11  -1   33.94    3.92
  -1 -11   1   41.33    3.89
  -1 -11   1   24.66    3.31
   1  11  -2   16.12    3.58
   1  11  -2   10.85    3.85
  -1 -11   2    9.27    2.98
  -1 -11   2   11.75    6.40
  -1 -11   2    6.96    3.54
  -1 -11   3   70.44    2.66
  -1 -11   3   67.57    5.25
  -1 -11   3   77.64    3.81
   1  11  -3   57.85    4.15
   1  11  -3   52.09    3.46
  -1 -11   4  152.72    5.37
   1  11  -4  163.04    3.62
  -1 -11   4  138.39    3.28
  -1 -11   4  137.54    3.81
   1  11  -4  166.37    4.32
  -1 -11   5   77.68    4.89
   1  11  -5   84.39    3.65
  -1 -11   5   74.12    4.03
  -1 -11   5   80.57    3.56
   1  11  -5   72.53    4.08
   1  10  -1  120.81    3.55
   1  10  -1  118.78    4.51
  -1 -10   1  126.49    4.27
  -1 -10   1  115.42    7.04
  -1 -10   1  122.60    3.80
  -1 -10   2   55.97    5.52
   1  10  -2   56.00    2.68
   1  10  -2   62.02    4.09
  -1 -10   2   91.02    3.41
  -1 -10   2   65.86    3.08
   1  10  -3   69.17    2.57
  -1 -10   3   69.42    4.73
  -1 -10   3   62.71    3.85
   1  10  -3   61.31    4.20
  -1 -10   3   78.32    3.29
  -1 -10   4    0.85    4.60
   1  10  -4   10.54    2.45
  -1 -10   4    6.09    2.93
   1  10  -4  -15.07    4.60
  -1 -10   4   14.62    3.40
   1  10  -5   17.81    4.02
   1  10  -5    6.73    2.42
  -1 -10   5   25.65    3.25
  -1 -10   5    2.19    3.84
  -1 -10   6   57.77    3.43
  -1 -10   6   86.00    3.91
   1  10  -6   51.93    3.21
   1  10  -6   41.82    2.74
  -1 -10   7  108.45    3.90
  -1 -10   7  108.67    3.86
   1  10  -7   92.11    2.87
   1  10  -7   78.65    4.10
  -1  -9   1  685.30    9.48
   1   9  -1  654.14    5.45
   1   9  -1  686.77    6.33
  -1  -9   1  725.15    6.17
  -1  -9   1  717.45    4.98
  -1  -9   2  246.37    6.18
   1   9  -2  252.00    3.48
  -1  -9   2  264.06    3.88
   1   9  -2  256.94    5.18
  -1  -9   2  256.43    4.30
   1   9  -3   50.40    3.69
  -1  -9   3   43.30    5.12
   1   9  -3   28.82    4.51
  -1  -9   3   54.12    3.93
  -1  -9   3   33.98    3.35
  -1  -9   4  163.32    3.47
   1   9  -4  170.38    5.11
  -1  -9   4  166.08    3.98
   1   9  -4  132.62    4.08
   1   9  -5  480.43    4.29
  -1  -9   5  494.10    5.67
  -1  -9   5  573.31    5.01
   1   9  -5  496.83    5.92
  -1  -9   6  171.13    4.56
  -1  -9   6  146.94    3.89
   1   9  -6  140.28    5.10
   1   9  -6  146.50    3.72
  -1  -9   7   22.39    3.87
   1   9  -7   14.40    4.14
  -1  -9   7   16.73    2.52
   1   9  -7   28.79    3.63
  -1  -9   8  182.74    3.31
   1   9  -8  157.43    5.17
  -1  -9   8  163.32    4.38
   1   9  -8  163.09    4.23
   1   9  -9  212.78    4.36
  -1  -9   9  230.24    4.64
  -1  -9   9  256.21    3.90
   1   9  -9  225.14    4.82
   1   8  -1  117.60    4.86
  -1  -8   1  107.61    4.58
   1   8  -1  107.55    4.19
  -1  -8   1  105.07    4.17
  -1  -8   1  103.27    6.09
   1   8  -2 1148.03    7.08
  -1  -8   2 1155.71    6.84
   1   8  -2 1123.10    6.98
  -1  -8   2 1214.97   12.22
  -1  -8   2 1182.74    7.25
  -1  -8   3 1518.78    8.27
   1   8  -3 1585.13    9.49
  -1  -8   3 1598.24    7.95
   1   8  -3 1506.94    7.61
  -1  -8   4  226.29    3.85
   1   8  -4  243.56    4.47
   1   8  -4  253.51    5.14
  -1  -8   4  242.66    3.55
   1   8  -5    7.68    3.86
  -1  -8   5   20.76    4.21
   1   8  -5   10.16    4.89
  -1  -8   5   10.51    3.78
  -1  -8   6   70.66    3.66
  -1  -8   6   72.79    4.21
   1   8  -6   59.70    3.59
   1   8  -6   35.36    4.42
   1   8  -7   55.35    4.87
  -1  -8   7   43.29    3.17
  -1  -8   7   41.36    3.75
   1   8  -7   48.94    3.67
  -1  -8   8   48.59    3.46
   1   8  -8   42.80    3.88
  -1  -8   8   37.26    3.70
   1   8  -8   49.32    4.41
  -1  -8   9   42.20    3.48
  -1  -8   9   31.63    3.59
   1   8  -9   34.76    3.82
   1   8  -9   54.37    4.34
   1   8 -10   44.90    3.35
   1   8 -10   60.65    4.60
  -1  -8  10   73.03    3.38
   1   7  -1 1367.57    8.64
  -1  -7   1 1361.89    8.07
  -1  -7   1 1346.83   13.34
  -1  -7   1 1401.56    7.98
   1   7  -1 1289.82    7.39
   1   7  -2  576.90    4.78
   1   7  -2  602.73    6.34
  -1  -7   2  636.93    6.27
  -1  -7   2  652.72    5.01
  -1  -7   3  296.57    5.17
   1   7  -3  276.74    4.99
  -1  -7   3  293.46    5.00
   1   7  -3  253.48    4.51
   1   7  -4   54.47    4.15
  -1  -7   4   59.37    4.87
   1   7  -4   68.04    4.98
  -1  -7   4   52.75    2.90
   1   7  -5  100.38    5.47
  -1  -7   5  110.11    3.57
  -1  -7   5  112.75    4.08
   1   7  -5  116.01    3.94
  -1  -7   6  349.95    5.22
   1   7  -6  336.75    3.93
  -1  -7   6  387.78    4.84
   1   7  -6  351.28    6.04
  -1  -7   7  545.34    6.19
   1   7  -7  496.44    5.32
  -1  -7   7  572.08    5.22
   1   7  -7  506.12    6.27
   1   7  -8  537.64    6.80
  -1  -7   8  579.18    6.18
  -1  -7   8  607.56    5.39
   1   7  -8  544.37    4.86
   1   7  -9    9.00    4.05
   1   7  -9   27.95    4.77
  -1  -7   9   15.23    3.64
  -1  -7   9   16.66    3.83
  -1  -7  10  131.32    3.99
   1   7 -10  125.18    4.10
   1   7 -10  144.05    5.37
   1   7 -11  248.92    4.63
  -1  -7  11  307.09    4.45
   1   7 -11  263.06    6.22
   1   7 -11  267.68    4.99
  -1  -6   1  415.28    8.20
   1   6  -1  395.21    5.07
  -1  -6   1  379.36    4.63
  -1  -6   1  409.66    5.19
   1   6  -1  374.17    5.98
   1   6  -2   -0.23    5.30
   1   6  -2   16.06    4.08
  -1  -6   2   29.71    3.36
  -1  -6   2   13.57    4.02
   1   6  -3  416.53    5.17
  -1  -6   3  393.94    5.74
  -1  -6   3  422.11    4.39
   1   6  -3  393.49    6.42
  -1  -6   4 1425.34    8.48
  -1  -6   4 1575.60    8.49
   1   6  -4 1385.54    7.88
   1   6  -4 1493.44    9.73
   1   6  -5 1171.16    9.10
  -1  -6   5 1158.03    8.71
  -1  -6   5 1209.13    6.63
   1   6  -5 1070.07    6.34
  -1  -6   6  615.35    6.40
  -1  -6   6  618.53    4.86
   1   6  -6  602.10    7.19
   1   6  -6  598.96    4.96
  -1  -6   7  208.10    5.19
  -1  -6   7  224.25    4.78
   1   6  -7  186.72    4.49
   1   6  -7  208.24    5.99
   1   6  -8    9.10    5.17
  -1  -6   8    9.30    4.19
   1   6  -8   10.87    3.84
  -1  -6   8    1.59    3.55
   1   6  -9   58.56    4.19
  -1  -6   9   36.11    4.05
  -1  -6   9   48.45    4.22
   1   6  -9   54.05    5.20
  -1  -6  10   35.29    3.51
   1   6 -10   43.26    3.74
   1   6 -10   20.60    5.00
  -1  -6  11   36.00    3.62
   1   6 -11   17.59    4.83
   1   6 -11   17.34    3.83
   1   6 -11   24.07    2.70
   1   6 -12    7.33    2.83
   1   6 -12    1.70    3.54
   1   6 -12    2.81    4.93
  -1  -5   1    1.96    4.01
   1   5  -1    4.15    3.42
   1   5  -1    7.05    4.29
  -1  -5   1   -2.34    4.60
   1   5  -2    1.90    3.35
  -1  -5   2    0.05    3.58
  -1  -5   2   -5.66    4.57
   1   5  -2   20.74    5.54
   1   5  -3   20.89    4.41
  -1  -5   3    9.09    5.20
  -1  -5   3    9.22    3.11
   1   5  -3    8.30    5.60
   1   5  -4 1838.96   11.15
   1   5  -4 1815.38    9.07
  -1  -5   4 1996.45    9.50
  -1  -5   4 1827.86   10.75
  -1  -5   5 1085.49    7.11
  -1  -5   5  994.66    8.23
   1   5  -5  992.91    8.72
   1   5  -5  940.64    6.73
  -1  -5   6   60.52    4.14
   1   5  -6   42.72    3.27
   1   5  -6   52.73    5.74
  -1  -5   6   55.86    3.57
  -1  -5   7   92.14    4.51
   1   5  -7   96.70    4.23
  -1  -5   7  107.76    4.73
   1   5  -7   94.13    5.46
  -1  -5   8  762.11    7.21
  -1  -5   8  795.03    5.44
   1   5  -8  736.48    6.37
   1   5  -8  712.57    7.63
  -1  -5   9  729.15    7.23
  -1  -5   9  750.38    6.19
   1   5  -9  674.19    7.87
   1   5  -9  700.69    6.08
   1   5 -10   47.83    3.19
  -1  -5  10   68.72    3.52
   1   5 -10   49.48    5.20
   1   5 -11    7.11    3.13
  -1  -5  11    6.81    3.52
   1   5 -11    9.25    2.91
   1   5 -11   12.62    4.75
   1   5 -12   58.36    2.95
  -1  -5  12   52.24    2.78
   1   5 -12   58.23    4.31
   1   5 -12   61.06    5.34
  -1  -4   1 1015.47    8.22
   1   4  -1 1015.66    7.61
   1   4  -1 1032.39    8.39
  -1  -4   1 1055.36    7.72
  -1  -4   2 2614.17   14.00
   1   4  -2 2605.82   14.28
  -1  -4   2 2302.37   12.10
   1   4  -2 2552.75   12.86
   1   4  -3 2177.64   10.27
   1   4  -3 2177.93   11.98
  -1  -4   3 2180.89   11.90
  -1  -4   3 2144.30   10.92
  -1  -4   4  198.93    3.90
   1   4  -4  178.65    5.02
  -1  -4   4  187.40    5.63
   1   4  -4  179.58    6.08
  -1  -4   5  419.12    5.52
  -1  -4   5  391.20    6.36
   1   4  -5  393.23    6.63
   1   4  -5  373.82    4.37
  -1  -4   6 1357.25    9.82
  -1  -4   6 1371.03    7.98
   1   4  -6 1318.02   10.24
   1   4  -6 1335.16    7.95
  -1  -4   7  848.68    5.86
  -1  -4   7  801.22    7.67
   1   4  -7  796.30    5.78
   1   4  -7  771.50    8.72
  -1  -4   8    2.50    4.06
   1   4  -8   30.24    6.59
   1   4  -8   12.82    4.33
  -1  -4   8    8.80    4.83
   1   4  -9   13.09    4.15
  -1  -4   9   28.08    4.83
  -1  -4   9   39.16    4.17
   1   4  -9   29.49    5.31
  -1  -4  10  120.93    3.23
   1   4 -10  128.86    6.43
   1   4 -10  125.74    4.45
   1   4 -11   27.55    5.39
   1   4 -11   33.49    3.94
  -1  -4  11   33.29    3.46
   1   4 -11   36.54    4.07
  -1  -4  12    9.99    3.18
   1   4 -12    4.77    4.37
   1   4 -12    6.87    4.01
   1   4 -12    9.70    5.60
  -1  -4  13   -5.52    3.15
   1   4 -13   11.12    3.89
   1   3  -1 8067.25   33.44
  -1  -3   1 8788.38   35.52
   1   3  -1 8432.48   35.64
  -1  -3   1 8791.24   36.63
  -1  -3   2  677.09    9.04
  -1  -3   2  682.02    7.90
   1   3  -2  645.92    9.24
   1   3  -2  628.46    6.46
  -1  -3   3  194.49    7.52
  -1  -3   3  186.37    6.87
   1   3  -3  186.67    7.82
   1   3  -3  171.20    7.00
  -1  -3   4  358.43    5.21
  -1  -3   4  357.31    7.15
   1   3  -4  337.42    5.24
   1   3  -4  354.38    7.72
   1   3  -5  471.10    5.95
  -1  -3   5  493.98    4.94
  -1  -3   5  473.40    7.11
   1   3  -5  461.54    7.63
  -1  -3   6   23.57    5.21
   1   3  -6   20.74    4.53
  -1  -3   6   22.11    4.33
   1   3  -6   15.72    6.25
  -1  -3   7   17.98    4.80
  -1  -3   7   20.11    5.02
   1   3  -7   25.47    5.05
   1   3  -7    7.61    6.21
  -1  -3   8    9.37    4.60
  -1  -3   8   13.87    5.04
   1   3  -8   12.84    4.93
   1   3  -8    6.61    6.12
  -1  -3   9  359.08    4.24
   1   3  -9  331.63    5.77
   1   3  -9  340.73    8.33
  -1  -3  10  972.96    6.65
   1   3 -10  920.65    7.45
   1   3 -10  890.99   11.36
   1   3 -10  907.04    9.42
   1   3 -11  342.51    7.58
   1   3 -11  347.33    5.37
  -1  -3  11  347.16    3.97
   1   3 -11  341.37    8.84
  -1  -3  12   90.56    4.21
   1   3 -12   89.53    4.22
  -1  -3  13   36.71    3.17
   1   3 -13   26.16    4.19
  -1  -2   1  306.23    7.07
  -1  -2   1  320.46    7.72
   1   2  -1  310.20    7.93
   1   2  -1  306.08    7.11
  -1  -2   2 5239.98   26.31
  -1  -2   2 5424.11   23.72
   1   2  -2 5085.33   26.84
   1   2  -2 5103.25   22.18
   1   2  -3 6493.41   33.03
  -1  -2   3 6869.70   33.22
  -1  -2   3 5929.68   23.80
   1   2  -3 6072.41   24.20
  -1  -2   4  604.60    6.71
  -1  -2   4  627.06    8.95
   1   2  -4  585.24    9.40
   1   2  -4  574.91    8.55
  -1  -2   5  170.33    6.38
  -1  -2   5  164.88    4.63
   1   2  -5  172.11    7.14
   1   2  -5  169.75    6.29
  -1  -2   6   19.69    4.92
  -1  -2   6   21.31    5.30
   1   2  -6   15.74    7.73
   1   2  -6    9.68    4.95
   1   2  -7 1283.08   13.18
  -1  -2   7 1350.81   11.79
   1   2  -7 1242.86    8.55
  -1  -2   7 1301.14    7.42
   1   2  -8  597.67   10.49
  -1  -2   8  655.08    6.25
   1   2  -8  598.29    5.77
   1   2  -9  462.45   10.60
  -1  -2   9  508.93    5.53
   1   2  -9  464.73    8.44
   1   2  -9  471.52    6.42
   1   2 -10  166.68    8.81
   1   2 -10  169.57    4.82
  -1  -2  10  169.70    4.31
   1   2 -10  166.54   10.43
  -1  -2  11  184.29    4.20
   1   2 -11  150.33    4.94
  -1  -2  12  234.19    4.64
   1   2 -12  248.49    4.83
  -1  -2  13  125.04    4.06
   1   2 -13  130.32    4.22
   1   1  -1 5961.12   30.21
   1   1  -1 6423.85   35.97
  -1  -1   1 5886.03   29.97
   1   1  -2  998.00   12.25
   1   1  -2 1000.05   10.67
  -1  -1   2 1027.42   10.75
   1   1  -3  319.37    9.60
   1   1  -3  338.14    6.28
  -1  -1   3  338.19    6.28
  -1  -1   3  333.39    9.30
  -1  -1   4  118.45    5.92
  -1  -1   4  114.13    7.48
   1   1  -4  118.54    8.33
   1   1  -4  105.76    9.72
   1   1  -5  613.08    6.95
  -1  -1   5  628.09    8.22
   1   1  -5  649.38   12.10
   1   1  -6 1073.06    8.56
   1   1  -6 1106.18   12.77
  -1  -1   6 1007.65    8.04
   1   1  -6 1075.90   14.14
   1   1  -7  863.97    7.79
   1   1  -7  828.57   14.01
   1   1  -7  879.39   12.40
  -1  -1   7  874.78    6.39
   1   1  -8 1002.37    8.16
   1   1  -8 1045.67   19.35
  -1  -1   8  982.58    7.51
   1   1  -8  973.31   20.66
   1   1  -9   96.85    5.65
  -1  -1   9   97.64    5.11
   1   1 -10  113.40    5.25
  -1  -1  10  113.10    4.64
   1   1 -11  405.18    5.92
  -1  -1  11  463.16    5.52
  -1  -1  12  619.51    6.18
   1   1 -12  607.94    6.78
   1   1 -13  349.19    5.71
  -1  -1  13  365.95    4.29
   1   1 -14   11.75    3.87
  -1  -1  14   -1.02    3.45
  -1   0   1  174.93    8.46
  -1   0   1  177.45   12.78
   1   0  -1  182.74   11.19
  -1   0   2    7.77    6.54
  -1   0   2    8.77    9.05
   1   0  -2   16.25   12.77
   1   0  -2   12.03    9.28
  -1   0   3 3372.82   17.81
   1   0  -3 3292.45   17.05
  -1   0   4 2161.79   14.13
   1   0  -4 2204.35   13.17
  -1   0   5 4287.02   18.70
   1   0  -5 4398.43   19.43
   1   0  -6 4642.98   19.10
  -1   0   6 4814.23   18.71
   1   0  -7  815.21    7.72
  -1   0   7  865.21    7.33
  -1   0   8  141.45    5.24
   1   0  -8  113.94    5.92
  -1   0   9  422.61    6.25
   1   0  -9  413.32    6.74
  -1   0  10  730.08    6.76
   1   0 -10  723.53    7.39
  -1   0  11  135.75    3.60
   1   0 -11  144.50    3.95
   1   0 -12    3.13    4.40
  -1   0  12   -8.93    4.16
   1   0 -13    8.69    3.24
  -1   0  13   13.41    3.95
  -1   0  14  137.31    4.31
   1   0 -14  142.48    4.66
  -1   1   0 8053.23   43.67
   1  -1   0 7087.00   40.01
   1  -1  -1 1411.72   14.19
  -1   1   1 1323.17   12.48
  -1   1   1 1371.80   17.99
  -1   1   2  162.68    8.61
   1  -1  -2  186.39    9.89
   1  -1  -2  175.41    8.57
  -1   1   2  173.01   10.73
  -1   1   3  943.05   10.15
   1  -1  -3 1062.96   18.45
  -1   1   3  969.66   19.66
   1  -1  -3 1040.70   10.33
  -1   1   4 7250.08   29.10
   1  -1  -4 6858.91   27.03
  -1   1   5 1761.74   12.21
   1  -1  -5 1736.65   10.92
  -1   1   6   31.81    6.17
   1  -1  -6   24.66    4.69
   1  -1  -7  205.73    6.49
  -1   1   7  198.13    6.09
  -1   1   8 1082.64    8.20
   1  -1  -8 1074.23    8.71
  -1   1   9  432.20    6.58
   1  -1  -9  436.69    6.94
  -1   1  10   72.80    4.49
   1  -1 -10   62.06    5.18
  -1   1  11   46.79    4.41
   1  -1 -11   39.78    3.61
  -1   1  12   18.63    4.15
   1  -1 -12    3.42    4.24
   1  -1 -13  174.52    3.84
  -1   1  13  184.91    3.75
   1  -1 -14  181.05    4.39
  -1   1  14  159.73    3.96
  -1   2   0 1202.70   10.27
   1  -2   0 1127.88   18.66
  -1   2   0 1168.12   17.88
   1  -2   0 1156.70   12.86
  -1   2   0 1143.47   13.00
  -1   2   1 2775.69   19.39
  -1   2   3 4572.98   21.10
   1  -2  -3 4612.86   21.76
   1  -2  -3 4836.91   29.71
  -1   2   3 4838.63   29.74
   1  -2  -4   34.75    8.34
  -1   2   4   13.78    8.57
   1  -2  -4   32.71    6.08
  -1   2   4   30.66   10.93
   1  -2  -5  310.57    7.30
  -1   2   5  310.47    7.58
  -1   2   5  300.46   12.88
  -1   2   5  332.21   10.19
   1  -2  -6  940.68    8.67
  -1   2   6 1031.24    8.93
  -1   2   7 1217.43    8.11
   1  -2  -7 1227.48    8.79
  -1   2   8   77.43    5.56
   1  -2  -8  109.43    5.90
  -1   2   9   90.46    5.19
   1  -2  -9   86.78    5.50
   1  -2 -10   14.16    3.93
  -1   2  10   30.87    4.64
   1  -2 -11  324.22    5.52
  -1   2  11  339.68    5.24
  -1   2  12   93.50    4.22
   1  -2 -12   94.48    4.72
   1  -2 -13   20.31    4.16
  -1   2  13   29.27    4.08
   1  -2 -14   16.68    3.86
  -1   2  14   11.99    3.29
  -1   3   0 5146.85   24.79
   1  -3   0 5215.32   25.47
  -1   3   0 5166.28   22.06
   1  -3  -1 1758.22   12.77
  -1   3   1 1754.47   12.25
  -1   3   1 1661.57   12.50
  -1   3   2 1978.73   12.75
  -1   3   2 1965.87   14.09
  -1   3   3 2065.85   15.44
  -1   3   3 2218.72   14.10
   1  -3  -4  658.22    9.80
  -1   3   4  662.51    9.72
  -1   3   4  663.61    7.07
  -1   3   5  261.10    6.51
   1  -3  -5  269.89    5.11
   1  -3  -5  259.65    6.86
  -1   3   5  265.38    8.90
  -1   3   6   34.30    6.57
  -1   3   6   40.43    8.65
   1  -3  -6   38.99    6.01
  -1   3   6   54.03    5.90
  -1   3   7  119.34    5.75
  -1   3   7  112.78   10.26
  -1   3   7  110.97    9.33
   1  -3  -7  102.87    5.95
   1  -3  -8   14.03    5.89
  -1   3   8   28.25    4.29
  -1   3   9  568.25    5.71
   1  -3  -9  600.83    7.16
   1  -3 -10  255.86    5.85
  -1   3  10  247.00    5.66
  -1   3  11  164.61    4.75
   1  -3 -11  151.36    5.50
   1  -3 -12   44.56    4.23
  -1   3  12   56.66    4.35
   1  -3 -13   64.51    4.51
  -1   3  13   46.84    4.25
  -1   3  14   90.67    4.05
   1  -3 -14   81.84    4.05
   1  -4   0 1604.41   10.42
  -1   4   0 1504.74   11.84
  -1   4   0 1351.13    9.58
   1  -4   0 1459.74   10.22
   1  -4  -1  432.81    8.81
  -1   4   1  411.33    7.01
  -1   4   1  406.94    7.55
   1  -4  -2 1654.42   12.10
  -1   4   2 1651.78   12.25
  -1   4   2 1708.56   11.31
  -1   4   3 3708.17   20.16
  -1   4   3 3834.99   17.62
  -1   4   4  400.16    6.76
   1  -4  -4  394.80    6.84
  -1   4   4  374.35    7.48
   1  -4  -5   78.51    6.38
  -1   4   5   77.64    6.46
  -1   4   5   73.92    5.33
  -1   4   6    4.40    5.43
  -1   4   6   15.02    5.87
  -1   4   6    3.60    5.09
  -1   4   7  804.97    9.52
  -1   4   7  779.14   10.95
  -1   4   7  784.18    7.64
  -1   4   8  444.04   10.10
  -1   4   8  430.41   11.72
  -1   4   8  484.92    6.89
  -1   4   9  548.76    6.61
  -1   4  10  120.81    4.83
  -1   4  11   53.62    4.81
  -1   4  12  342.98    5.13
  -1   4  13  252.55    5.22
   1  -5   0  958.62    7.42
  -1   5   0  951.03    7.54
  -1   5   0  957.64    7.52
   1  -5   0 1030.44    7.85
  -1   5   1  727.33    8.10
  -1   5   1  745.09    7.02
   1  -5  -1  761.61    7.83
   1  -5  -2  243.03    4.84
  -1   5   2  232.81    6.39
  -1   5   2  229.80    4.50
  -1   5   3  129.77    3.73
  -1   5   3  138.10    6.08
  -1   5   3   16.01    3.79
   1  -5  -3  134.33    5.50
  -1   5   4  208.72    5.62
  -1   5   4  215.36    6.50
   1  -5  -5   42.74    5.21
  -1   5   5   45.91    5.54
  -1   5   5   46.35    6.64
  -1   5   6  422.32    7.84
   1  -5  -6  449.75    6.78
  -1   5   6  441.11    6.52
  -1   5   7  793.68    7.69
  -1   5   7  785.02    9.86
  -1   5   7  777.59    8.71
  -1   5   8 1110.34   10.40
  -1   5   8 1066.05   11.25
  -1   5   8 1091.04    8.30
  -1   5   9   14.23    7.45
  -1   5   9   25.41    5.01
  -1   5   9   11.39    6.86
  -1   5  10  425.55    6.01
  -1   5  11  224.42    5.10
  -1   5  12  400.79    5.65
  -1   5  13  121.87    3.95
   1  -6   0  476.27    5.05
  -1   6   0  430.25    4.51
  -1   6   0  426.53    6.44
   1  -6   0  455.64    4.66
   1  -6  -1 1252.99    8.42
  -1   6   1 1249.01    7.66
  -1   6   1 1186.67    8.53
  -1   6   2  427.30    4.61
   1  -6  -2  431.20    6.07
  -1   6   2  424.46    5.41
   1  -6  -3  609.18    6.60
  -1   6   3  620.36    5.97
  -1   6   3  597.13    6.05
   1  -6  -4 1533.66   10.40
  -1   6   4 1411.14    8.48
  -1   6   4 1476.63   10.42
  -1   6   4 1438.72    7.93
  -1   6   5 2998.81   13.31
  -1   6   5 3026.91   16.13
  -1   6   5 3076.94   13.10
   1  -6  -6 1884.02   12.15
  -1   6   6 1878.36    9.23
  -1   6   6 1874.92   12.28
  -1   6   7    1.75    5.09
  -1   6   7   14.13    5.03
  -1   6   7   12.65    5.56
  -1   6   8   83.84    4.47
  -1   6   8   88.90    5.51
  -1   6   8   87.90    4.71
  -1   6   9  323.99    7.54
  -1   6   9  304.39    6.39
  -1   6   9  319.17    5.31
  -1   6  10  528.81    5.86
  -1   6  10  523.70   10.51
  -1   6  10  520.35    8.98
  -1   6  11  136.99    4.84
  -1   6  12   58.55    4.12
   1  -7   0  198.41    5.51
  -1   7   0  194.17    4.84
  -1   7   0  197.96    5.79
  -1   7   1   50.36    3.32
   1  -7  -1   35.57    5.24
  -1   7   1   32.01    5.92
   1  -7  -2  209.72    4.40
  -1   7   2  217.49    4.74
  -1   7   2  221.94    3.82
   1  -7  -3  556.96    6.81
  -1   7   3  553.04    5.75
  -1   7   3  546.92    6.96
  -1   7   4  811.10    6.02
   1  -7  -4 1107.46    8.47
  -1   7   4 1098.19    8.75
  -1   7   4 1071.17    7.29
  -1   7   5  188.35    4.34
   1  -7  -5  186.99    5.24
  -1   7   5  191.73    3.87
  -1   7   5  217.75    5.59
  -1   7   5  170.51    7.71
  -1   7   6   10.57    4.04
  -1   7   6    6.12    3.37
  -1   7   6    1.42    4.89
  -1   7   7   15.19    3.07
  -1   7   7   -1.63    4.05
  -1   7   7   22.66    5.17
  -1   7   7   -3.63    4.07
  -1   7   8  302.21    5.36
  -1   7   8  317.42    5.33
  -1   7   8  294.64    4.92
  -1   7   8  286.77    6.25
  -1   7   9  392.58    7.06
  -1   7   9  403.46    5.36
  -1   7   9  383.24    4.40
  -1   7   9  384.98    5.77
  -1   7  10  128.54    5.43
  -1   7  10  122.72    6.84
  -1   7  10  142.56    4.85
  -1   7  11   55.65    4.38
  -1   7  11   46.32    6.21
  -1   7  11   49.58    7.05
  -1   7  12    5.16    3.45
   1  -8   0   11.45    4.52
  -1   8   0   26.60    5.02
  -1   8   0    7.42    3.89
  -1   8   1  490.66    4.61
  -1   8   1  473.48    5.17
   1  -8  -1  511.91    6.20
   1  -8  -2 2507.48   12.66
  -1   8   2 2482.88   11.83
  -1   8   2 2449.52   12.61
  -1   8   3 1197.16    7.57
   1  -8  -3 1143.82    8.40
  -1   8   3 1153.56    8.69
  -1   8   4  172.36    4.61
   1  -8  -4  162.87    3.72
  -1   8   4  167.85    5.52
  -1   8   4  161.21    4.17
   1  -8  -5   88.96    4.32
  -1   8   5   96.07    5.41
  -1   8   5   88.08    4.22
  -1   8   5   85.13    4.92
  -1   8   6  682.37    6.18
  -1   8   6  717.03    5.46
   1  -8  -6  691.48    6.89
  -1   8   6  658.86   10.39
  -1   8   6  682.39    6.11
  -1   8   7  467.98    5.43
  -1   8   7  467.96    5.72
  -1   8   7  488.54    5.52
  -1   8   7  435.88    7.45
  -1   8   7  465.65    6.45
  -1   8   8   70.09    4.14
  -1   8   8   72.23    5.01
  -1   8   8   60.42    4.19
  -1   8   8   69.26    3.30
  -1   8   8   68.52    4.55
  -1   8   9   85.57    5.77
  -1   8   9   79.20    3.99
  -1   8   9   61.41    4.70
  -1   8   9   90.07    3.25
  -1   8  10    5.05    3.89
  -1   8  10   12.64    4.04
  -1   8  10   10.87    5.31
  -1   8  10    4.53    3.51
  -1   8  11   55.17    4.93
  -1   8  11   69.63    3.83
  -1   8  11   60.94    6.16
  -1   8  11   68.29    3.59
   1  -9   0 1839.85    9.21
  -1   9   0 1785.75    9.34
  -1   9   0 1754.26    9.72
  -1   9   1  532.30    5.43
  -1   9   1  574.21    6.35
   1  -9  -1  585.00    6.10
   1  -9  -2   35.27    4.58
  -1   9   2   13.57    3.93
  -1   9   2   18.34    5.23
  -1   9   3   10.21    2.74
  -1   9   3   13.35    4.74
   1  -9  -3   -3.95    3.20
  -1   9   4   86.21    4.85
   1  -9  -4   86.46    3.38
  -1   9   4   96.05    3.76
  -1   9   4   75.53    4.24
  -1   9   5    1.60    4.59
  -1   9   5   11.07    3.55
  -1   9   5   12.97    3.84
   1  -9  -5    7.93    4.36
   1  -9  -6   24.50    4.01
  -1   9   6    7.59    2.83
  -1   9   6    1.24    4.61
  -1   9   6   -7.89    4.23
  -1   9   7   67.28    3.73
  -1   9   7   56.97    3.57
  -1   9   7   73.62    8.68
  -1   9   7   87.33    3.19
  -1   9   7   86.43    4.99
  -1   9   8   12.12    3.90
  -1   9   8   21.06    3.64
  -1   9   8   11.42    5.31
  -1   9   8   15.02    4.59
  -1   9   8   20.75    2.66
  -1   9   9   45.09    5.12
  -1   9   9   36.44    4.14
  -1   9   9   36.01    3.98
  -1   9   9   44.66    3.80
  -1   9   9   36.45    5.43
  -1   9  10   36.55    3.82
  -1   9  10   25.23    4.82
  -1   9  10   42.85    3.95
  -1   9  10   10.10    3.74
  -1   9  10   34.24    4.64
   1 -10   0   89.03    3.30
  -1  10   0   99.80    4.31
  -1  10   0   75.48    3.38
  -1  10   1   36.62    4.87
   1 -10  -1   66.46    4.30
  -1  10   1   38.98    2.64
   1 -10  -2   12.61    3.99
  -1  10   2   -1.21    4.93
  -1  10   2   21.34    3.77
  -1  10   3   64.28    4.89
  -1  10   3   81.22    3.78
   1 -10  -3   76.42    4.30
   1 -10  -4  114.89    4.15
  -1  10   4  115.30    4.64
  -1  10   4  101.10    3.13
  -1  10   4  127.92    4.65
  -1  10   5  311.45    5.17
  -1  10   5  321.87    4.87
   1 -10  -5  288.59    4.99
  -1  10   5  264.77    4.59
  -1  10   6   38.57    3.07
  -1  10   6   33.22    2.75
  -1  10   6   44.68    4.43
  -1  10   7  132.06    4.37
  -1  10   7  121.05    3.64
  -1  10   7  126.74    3.50
  -1  10   7  133.16    3.80
  -1  10   8  167.22    4.12
  -1  10   8  157.08    3.64
  -1  10   8  153.32    4.92
  -1  10   8  165.89    4.04
  -1  10   9  190.53    4.48
  -1  10   9  167.90    4.10
  -1  10   9  190.20    5.50
  -1  10   9  178.33    3.82
  -1  10   9  173.99   10.22
   1 -11   0   50.29    3.37
  -1  11   0   43.53    3.44
  -1  11   0   59.56    4.27
  -1  11   1   52.81    4.84
   1 -11  -1   86.59    3.99
  -1  11   1   74.29    3.58
   1 -11  -2   82.15    3.25
  -1  11   2   84.41    2.99
  -1  11   2   71.16    4.80
  -1  11   3   63.59    2.87
   1 -11  -3   80.93    3.10
  -1  11   3   82.90    4.64
   1 -11  -4  -13.18    3.90
  -1  11   4   11.96    2.74
  -1  11   4   16.43    3.22
  -1  11   4    2.81    3.39
  -1  11   5   61.73    4.19
   1 -11  -5   45.04    3.71
  -1  11   5   37.27    3.13
  -1  11   5   72.02    4.03
  -1  11   6   92.28    3.63
  -1  11   6   94.71    3.12
  -1  11   6   84.99    4.18
  -1  11   7   68.41    3.28
  -1  11   7   77.67    4.02
  -1  11   7   69.08    3.40
  -1  11   7   83.76    4.05
  -1  12   0    4.92    4.39
   1 -12   0    2.73    3.52
  -1  12   0  -11.93    3.42
  -1  12   1    7.96    4.04
   1 -12  -1   19.84    2.75
  -1  12   1   17.42    3.49
  -1  12   2   53.74    3.56
  -1  12   2   83.70    4.40
   1 -12  -2   75.09    3.84
   1 -12  -3   -5.73    3.64
  -1  12   3    4.21    2.83
  -1  12   3   17.08    3.74
   1 -12  -4   68.64    3.64
  -1  12   4   56.82    3.58
  -1  12   4   42.50    3.05
  -1  12   4   47.82    4.09
   0  12  -1  205.04    3.92
   0 -12   1  239.69    3.63
   0  12  -1  231.13    4.89
   0  12  -2   36.27    3.42
   0 -12   2   46.53    4.07
   0 -12   2   49.04    2.77
   0  12  -2   48.32    3.89
   0  12  -3   29.09    2.42
   0 -12   3   29.04    3.88
   0 -12   3   27.85    3.25
   0  12  -3   47.59    3.90
   0  11  -1    6.54    2.56
   0  11  -1    0.54    2.98
   0 -11   1   11.78    3.75
   0 -11   1   -1.39    2.54
   0 -11   2   79.46    3.02
   0 -11   2   86.43    2.62
   0  11  -2   69.62    3.51
   0  11  -2   88.10    4.46
   0  11  -3  204.68    3.71
   0 -11   3  192.80    4.31
   0 -11   3  189.01    3.61
   0  11  -3  186.65    3.91
   0  11  -4   85.36    3.35
   0 -11   4   94.70    6.02
   0 -11   4  115.62    3.87
   0  11  -4   95.04    3.61
   0 -11   4  107.48    3.43
   0  11  -5   -9.98    3.08
   0  11  -5   11.70    3.81
   0 -11   5   17.78    3.27
   0 -11   5   18.60    3.37
   0 -11   5    9.27    4.79
   0  11  -6   16.04    4.17
   0 -11   6   13.54    2.49
   0 -11   6   -7.74    2.92
   0  10  -1  538.21    4.87
   0 -10   1  585.94    4.86
   0  10  -1  586.15    6.01
   0 -10   1  610.91    5.08
   0  10  -2   46.56    3.21
   0 -10   2   43.31    4.13
   0 -10   2   48.69    3.28
   0  10  -2   49.42    4.16
   0 -10   3    1.39    5.25
   0  10  -3    2.28    2.36
   0  10  -3   -2.13    3.20
   0 -10   3    8.54    3.74
   0 -10   3   11.62    3.07
   0 -10   4   11.29    4.28
   0 -10   4    8.31    3.64
   0 -10   4    6.87    2.28
   0  10  -4   -4.89    3.31
   0  10  -4   -8.79    2.95
   0 -10   5  120.31    4.34
   0  10  -5  108.13    3.80
   0 -10   5  117.52    3.45
   0  10  -5  100.04    4.78
   0 -10   6   54.17    4.13
   0  10  -6   65.19    3.58
   0 -10   6   60.65    2.59
   0  10  -6   71.08    3.77
   0 -10   7   16.38    3.67
   0  10  -7   30.15    3.14
   0 -10   7    7.77    3.51
   0  10  -7   16.77    3.25
   0  10  -8   19.49    2.98
   0 -10   8    8.14    3.20
   0  -9   1   23.56    3.78
   0   9  -1   17.11    3.50
   0  -9   1   20.60    4.54
   0   9  -1   27.73    4.74
   0  -9   2  156.15    6.96
   0   9  -2  158.06    3.74
   0  -9   2  189.31    3.99
   0   9  -2  168.00    3.77
   0  -9   2  179.40    4.49
   0  -9   3   57.44    3.43
   0   9  -3   49.82    3.40
   0  -9   3   43.81    5.13
   0  -9   3   50.84    4.40
   0   9  -3   54.36    3.55
   0   9  -4  191.99    5.04
   0  -9   4  221.48    4.96
   0   9  -4  192.33    4.08
   0  -9   4  209.04    4.26
   0  -9   5  533.75    5.09
   0   9  -5  539.18    6.19
   0  -9   5  521.97    4.39
   0   9  -5  519.59    4.99
   0   9  -6  576.81    6.32
   0  -9   6  578.06    5.86
   0  -9   6  623.21    5.32
   0   9  -6  586.62    5.52
   0  -9   7  102.35    3.43
   0  -9   7  114.58    3.70
   0   9  -7  112.55    4.64
   0   9  -7   96.99    3.67
   0   9  -8   45.54    3.41
   0   9  -8   29.96    4.77
   0  -9   8   27.68    2.78
   0  -9   8   55.35    4.04
   0  -9   9  193.24    4.46
   0  -9   9  237.06    3.25
   0   9  -9  204.96    4.67
   0   9  -9  206.65    4.29
   0  -8   1   55.19    7.80
   0   8  -1   54.14    3.05
   0  -8   1   59.76    3.52
   0   8  -1   61.55    3.69
   0  -8   1   73.18    4.12
   0  -8   2  403.03    8.45
   0   8  -2  383.59    3.83
   0   8  -2  363.28    4.85
   0  -8   2  412.78    5.55
   0  -8   2  412.08    4.66
   0   8  -3  389.51    3.91
   0  -8   3  395.64    4.49
   0  -8   3  382.76    4.76
   0   8  -3  386.03    5.71
   0   8  -4  880.57    5.65
   0  -8   4  949.87    6.52
   0   8  -4  921.18    7.49
   0  -8   4  999.20    6.56
   0   8  -5  114.67    5.33
   0   8  -5  105.79    3.78
   0  -8   5  101.70    4.78
   0  -8   5  111.25    3.96
   0  -8   6   89.17    4.37
   0  -8   6   85.35    3.95
   0   8  -6   91.31    5.05
   0   8  -6  101.60    4.07
   0  -8   7  352.42    5.40
   0  -8   7  377.72    4.73
   0   8  -7  341.49    4.82
   0   8  -7  344.81    5.67
   0   8  -8  242.63    3.65
   0  -8   8  303.73    4.56
   0   8  -8  254.36    4.45
   0  -8   8  253.70    4.75
   0  -8   9   21.09    3.69
   0  -8   9   20.52    3.92
   0   8  -9   12.18    4.27
   0   8  -9   29.75    3.67
   0  -8  10    8.41    3.21
   0   8 -10   13.11    3.33
   0  -8  10   -0.86    2.53
   0   8 -10   -9.78    4.49
   0  -7   1 1222.21   13.99
   0   7  -1 1207.12    7.24
   0  -7   1 1303.03    8.29
   0   7  -1 1225.62    7.36
   0  -7   1 1283.12    7.57
   0   7  -2 2001.73    9.71
   0  -7   2 2281.36   10.46
   0   7  -2 2033.76    9.62
   0  -7   2 2186.56   10.66
   0   7  -3  623.78    5.72
   0   7  -3  619.28    6.81
   0  -7   3  581.95    5.66
   0  -7   3  612.50    6.11
   0   7  -4   50.40    3.01
   0  -7   4   45.15    4.80
   0   7  -4   24.01    5.48
   0  -7   4   45.74    2.88
   0   7  -5  365.57    5.05
   0  -7   5  375.00    5.58
   0  -7   5  391.26    4.07
   0   7  -5  370.18    6.34
   0   7  -6  426.84    5.20
   0  -7   6  437.42    5.54
   0  -7   6  501.61    5.11
   0   7  -6  459.78    5.50
   0   7  -7  583.50    6.66
   0  -7   7  578.52    6.08
   0  -7   7  612.76    4.98
   0   7  -7  595.36    5.89
   0   7  -8  300.45    4.82
   0  -7   8  295.80    4.89
   0  -7   8  320.58    4.80
   0   7  -8  259.27    5.69
   0  -7   9   60.86    4.27
   0  -7   9   57.13    3.65
   0   7  -9   48.96    5.15
   0   7  -9   57.55    2.99
   0  -7  10   10.13    3.41
   0  -7  10    9.91    3.48
   0   7 -10    5.48    3.75
   0   7 -10    6.18    4.66
   0   7 -11   90.91    4.47
   0  -7  11   94.07    3.40
   0   7 -11   70.79    2.90
   0  -7  11   66.48    4.16
   0  -6   1 2088.84    9.68
   0   6  -1 1840.32    9.24
   0   6  -1 2020.60    9.70
   0  -6   1 2240.95   10.32
   0   6  -2  282.32    4.55
   0  -6   2  316.66    4.54
   0   6  -2  296.02    6.07
   0  -6   2  319.94    4.80
   0   6  -3    3.76    3.96
   0  -6   3   -5.68    4.94
   0   6  -3   -7.93    5.28
   0  -6   3    8.94    2.96
   0  -6   4  680.29    5.88
   0  -6   4  630.28    6.66
   0   6  -4  628.82    7.16
   0   6  -4  583.25    5.72
   0  -6   5  413.28    4.32
   0   6  -5  405.08    5.24
   0  -6   5  390.76    6.07
   0   6  -5  363.34    5.48
   0  -6   6   16.83    4.93
   0  -6   6    3.22    4.06
   0   6  -6    5.74    4.04
   0   6  -6   12.95    2.86
   0  -6   7    5.23    4.33
   0  -6   7   14.31    3.81
   0   6  -7   20.09    5.38
   0   6  -7    4.11    4.11
   0  -6   8   75.86    4.37
   0   6  -8   77.01    4.24
   0  -6   8   94.44    4.07
   0   6  -8   63.57    5.11
   0   6  -9  270.76    5.87
   0  -6   9  272.33    5.49
   0  -6   9  297.33    4.82
   0   6  -9  246.91    4.49
   0   6 -10  108.03    3.80
   0  -6  10  125.09    4.05
   0  -6  10  114.87    4.64
   0   6 -10  114.21    5.52
   0  -6  11   14.01    3.96
   0  -6  11   24.67    3.61
   0   6 -11   45.38    4.80
   0   6 -11   18.64    3.84
   0  -6  12    1.61    3.10
   0   6 -12    6.69    4.77
   0   6 -12    4.15    3.16
   0  -6  12    5.10    4.20
   0  -5   1  118.22    6.28
   0   5  -1  103.04    5.34
   0  -5   1  108.16    5.49
   0   5  -1  115.86    4.94
   0   5  -2 1021.86    7.51
   0  -5   2 1049.73    7.28
   0   5  -2 1021.40    7.46
   0  -5   2 1110.98    7.75
   0   5  -3 1299.17    8.10
   0  -5   3 1314.86    8.83
   0  -5   3 1378.06    7.68
   0   5  -3 1342.01    9.29
   0   5  -4  489.10    5.51
   0  -5   4  504.32    6.58
   0  -5   4  531.24    5.64
   0   5  -4  479.32    5.69
   0   5  -5   57.36    4.34
   0  -5   5   78.00    4.99
   0   5  -5   70.84    5.49
   0  -5   5   86.66    4.54
   0  -5   6    3.70    4.63
   0  -5   6   -1.30    5.21
   0   5  -6   19.12    5.98
   0   5  -6    4.27    4.60
   0   5  -7  106.30    4.28
   0  -5   7  103.57    5.04
   0  -5   7  104.32    3.31
   0   5  -7  108.95    5.96
   0  -5   8  378.47    4.97
   0  -5   8  356.09    5.50
   0   5  -8  340.28    5.17
   0   5  -8  339.80    6.77
   0  -5   9  390.99    4.87
   0  -5   9  372.69    5.67
   0   5  -9  327.33    6.71
   0   5  -9  353.88    5.13
   0  -5  10  156.30    3.42
   0   5 -10  151.77    3.51
   0  -5  10  183.07    4.90
   0   5 -10  155.80    5.64
   0  -5  11   28.81    4.17
   0   5 -11   19.30    4.99
   0  -5  11   22.56    3.42
   0   5 -11   34.98    4.14
   0  -5  12   97.46    4.34
   0   5 -12   81.97    4.04
   0  -5  12   89.66    3.83
   0   5 -12  105.41    5.53
   0   5 -13  200.44    5.40
   0   5 -13  207.92    3.71
   0  -5  13  231.85    4.11
   0   5 -13  197.82    6.14
   0   4  -1 2278.67   13.59
   0   4  -1 2230.46   12.40
   0  -4   1 2342.42   13.43
   0  -4   1 2413.77   13.15
   0   4  -2  192.49    6.56
   0  -4   2  172.90    5.72
   0  -4   2  177.38    4.97
   0   4  -2  183.52    6.14
   0   4  -3   63.12    4.21
   0  -4   3   77.37    6.31
   0  -4   3   70.54    5.72
   0   4  -3   77.03    5.05
   0   4  -4  306.29    5.72
   0  -4   4  321.16    4.51
   0   4  -4  308.54    7.04
   0  -4   4  324.75    6.45
   0  -4   5  267.26    4.98
   0  -4   5  272.07    5.84
   0   4  -5  286.73    6.55
   0   4  -5  258.45    5.12
   0  -4   6  352.62    5.95
   0  -4   6  347.95    4.39
   0   4  -6  305.99    5.47
   0   4  -6  324.53    7.21
   0  -4   7  415.69    5.63
   0   4  -7  422.75    7.22
   0  -4   7  410.64    6.21
   0   4  -7  430.23    5.80
   0  -4   8   86.85    4.64
   0  -4   8   89.52    5.05
   0   4  -8   77.33    4.94
   0   4  -8  105.67    6.13
   0  -4   9  240.30    3.77
   0  -4   9  241.03    5.54
   0   4  -9  216.93    6.39
   0   4  -9  224.29    5.03
   0  -4  10  793.99    6.10
   0  -4  10  794.42    8.28
   0   4 -10  726.46    5.89
   0   4 -10  762.31    9.40
   0   4 -11  406.21    5.77
   0  -4  11  442.90    5.24
   0   4 -11  437.33    7.93
   0  -4  11  434.19    6.82
   0   4 -12  144.54    4.55
   0  -4  12  141.00    4.92
   0  -4  12  134.78    4.01
   0   4 -12  129.96    6.08
   0   4 -13   48.45    4.69
   0  -4  13   54.36    3.56
   0   4 -13   46.95    5.59
   0   4 -13   38.21    3.84
   0  -3   1  256.32    7.52
   0   3  -1  249.75    5.92
   0  -3   1  230.78    6.43
   0   3  -1  255.04    5.03
   0   3  -2  514.39    7.11
   0  -3   2  502.46    5.99
   0  -3   2  480.43    8.17
   0   3  -2  480.71    8.51
   0   3  -3  710.74    8.27
   0  -3   3  763.01    8.17
   0  -3   3  699.61    7.86
   0   3  -3  712.55   10.19
   0   3  -4 2069.09   11.57
   0  -3   4 2320.89   12.24
   0  -3   4 2275.39   14.18
   0   3  -4 2218.69   14.84
   0   3  -5 3796.60   20.12
   0  -3   5 3926.34   16.19
   0  -3   5 3856.59   20.03
   0   3  -5 3546.02   14.56
   0   3  -6 2482.12   15.64
   0  -3   6 2667.22   12.24
   0  -3   6 2610.68   15.48
   0   3  -6 2569.66   12.26
   0  -3   7    6.05    3.17
   0  -3   7    8.18    4.97
   0   3  -7    3.49    3.31
   0   3  -7   -0.36    6.05
   0  -3   8  385.21    6.56
   0  -3   8  378.03    5.69
   0   3  -8  360.01    4.95
   0   3  -8  365.58    7.46
   0   3  -9  411.79    8.33
   0  -3   9  429.85    5.53
   0  -3   9  412.05    7.01
   0   3  -9  400.53    5.93
   0  -3  10  641.67    5.75
   0   3 -10  564.48    5.40
   0  -3  10  597.92    7.82
   0   3 -10  568.31    9.02
   0   3 -11  131.91    4.51
   0  -3  11  149.59    4.24
   0   3 -11  138.88    6.51
   0  -3  11  140.06    5.68
   0   3 -12   47.53    4.33
   0  -3  12   51.54    3.33
   0   3 -12   31.19    6.11
   0  -3  13   12.33    3.33
   0   3 -13  -10.20    3.76
   0  -3  14  145.51    3.57
   0   3 -14  121.89    4.38
   0   2  -1 3478.45   20.60
   0  -2   1 3407.12   19.84
   0   2  -1 3333.48   20.98
   0  -2   1 3433.87   20.36
   0   2  -2 1521.32   10.69
   0  -2   2 1579.04   11.68
   0   2  -2 1542.01   12.27
   0  -2   2 1598.17   12.65
   0  -2   3 5929.54   25.86
   0   2  -3 5633.29   29.75
   0  -2   3 5900.05   29.60
   0   2  -3 6063.67   25.91
   0   2  -4 4813.93   26.00
   0  -2   4 4753.55   20.26
   0  -2   4 4846.97   25.75
   0   2  -4 4852.00   21.21
   0  -2   5   15.33    5.91
   0   2  -5    2.51    7.76
   0  -2   5    3.05    6.39
   0   2  -5    5.06    6.31
   0   2  -6  623.02    9.33
   0   2  -6  642.71    6.97
   0  -2   6  674.03    8.40
   0  -2   6  686.60    5.99
   0  -2   7  744.39    6.92
   0   2  -7  687.85    9.57
   0   2  -7  723.56    7.34
   0  -2   7  755.64    9.40
   0  -2   8 1063.13    7.71
   0   2  -8  982.67    7.08
   0  -2   8 1057.37   10.38
   0   2  -8 1021.47   11.70
   0  -2   9  566.30    6.07
   0   2  -9  563.94    6.68
   0   2  -9  553.61    9.69
   0  -2   9  577.39    8.43
   0  -2  10   43.19    4.02
   0   2 -10   35.38    4.58
   0  -2  10   36.01    5.83
   0   2 -10   26.29    6.55
   0  -2  11   23.27    3.93
   0   2 -11   12.78    6.36
   0   2 -11    7.25    3.63
   0  -2  12  181.11    4.15
   0   2 -12  179.21    5.16
   0   2 -13  239.98    4.77
   0  -2  13  227.78    4.33
   0  -2  14   87.43    3.79
   0   2 -14   90.16    4.18
   0   1  -1 2178.29   16.66
   0  -1   1 1916.62   16.28
   0  -1   1 2267.08   19.57
   0   1  -1 2205.88   19.79
   0   1  -2 1751.90   13.45
   0  -1   2 1787.25   15.89
   0   1  -2 1767.07   17.81
   0  -1   2 1763.90   13.48
   0  -1   3 4542.38   27.72
   0   1  -3 4391.13   27.61
   0   1  -3 4152.70   21.63
   0  -1   3 4194.58   21.37
   0   1  -4   26.37    7.21
   0  -1   4   27.00    7.22
   0   1  -4   38.35   10.26
   0  -1   4   36.51    6.93
   0   1  -5  830.92   13.45
   0  -1   5  883.54   10.85
   0   1  -5  856.84    9.65
   0  -1   5  903.66    9.61
   0   1  -6 3899.07   25.04
   0   1  -6 3734.67   17.22
   0  -1   6 4067.35   25.00
   0  -1   6 4134.90   17.49
   0   1  -7 2302.85   12.33
   0   1  -7 2272.67   18.33
   0  -1   7 2255.79   11.28
   0  -1   7 2434.05   17.56
   0   1  -8  873.72    7.93
   0  -1   8  894.61   11.58
   0  -1   8  877.02    7.18
   0   1  -8  842.33   12.09
   0   1  -9  321.47    5.05
   0  -1   9  344.08    9.49
   0  -1   9  343.80    5.49
   0   1  -9  337.54    9.74
   0  -1  10   11.84    4.43
   0   1 -10   15.80    5.16
   0   1 -10    2.70    8.38
   0  -1  11  231.78    5.03
   0   1 -11  235.09    5.68
   0  -1  12  140.64    4.42
   0   1 -12  140.92    5.12
   0  -1  13   92.45    3.64
   0   1 -13   89.94    4.31
   0  -1  14   -4.58    3.60
   0   1 -14  -10.34    3.72
   0   0   2   21.27    9.99
   0   0   2   18.86   13.80
   0   0  -2   18.85   16.85
   0   0  -3   25.68    7.93
   0   0   3   19.19    5.45
   0   0   3   29.97   10.92
   0   0  -3   20.81   11.29
   0   0   4 3759.99   19.18
   0   0  -4 3708.85   19.57
   0   0   5 1268.91   16.63
   0   0  -5 1152.65   17.84
   0   0   5 1182.90   11.20
   0   0  -5 1155.55   10.15
   0   0   6  100.76    6.24
   0   0   6   93.31    9.18
   0   0  -6   79.23    7.43
   0   0  -6   92.20   10.33
   0   0  -7  173.05    9.04
   0   0   7  176.02    5.78
   0   0   7  172.56    9.31
   0   0  -7  155.36    6.44
   0   0  -8   26.81    5.91
   0   0  -8   27.01   10.12
   0   0   8   25.53    3.74
   0   0   9  499.55    6.60
   0   0  -9  520.87    7.46
   0   0 -10  286.41    6.34
   0   0  10  293.02    5.38
   0   0 -11  263.01    5.42
   0   0  11  254.38    5.24
   0   0 -12   -6.18    4.76
   0   0  12   -1.97    4.41
   0   0 -13  155.31    4.60
   0   0  13  131.95    4.03
   0   0  14  148.78    3.96
   0   0 -14  150.37    4.55
   0  -1   0 1806.80   16.60
   0   1   0 1528.75   15.20
   0  -1   0 1765.98   16.21
   0   1   0 1733.11   16.92
   0   1   1  865.88   12.26
   0   1   2  228.41    9.48
   0   1   2  215.50   11.77
   0   1   2  217.87    7.99
   0   1   3  418.48   11.54
   0   1   3  399.74   11.25
   0   1   3  390.20    9.05
   0  -1  -3  395.56    7.33
   0   1   4   43.61    5.16
   0  -1  -4   46.77    7.22
   0   1   4   47.18    8.56
   0   1   4   46.10   11.34
   0   1   5 2266.45   14.55
   0  -1  -5 2172.43   13.27
   0   1   5 2398.57   26.25
   0  -1  -6 1065.05   10.12
   0   1   6 1103.62   19.34
   0   1   6 1073.76    9.76
   0   1   6 1198.91   21.57
   0  -1  -7  565.13    6.40
   0   1   7  558.74    7.00
   0   1   8  965.21    7.23
   0  -1  -8  934.26    8.40
   0   1   9  694.39    7.45
   0  -1  -9  636.71    7.97
   0  -1 -10  213.49    5.88
   0   1  10  234.03    5.37
   0  -1 -11  163.26    5.74
   0   1  11  142.54    5.10
   0  -1 -12  178.70    5.36
   0   1  12  202.21    4.69
   0   1  13  109.25    4.12
   0  -1 -13  123.34    4.40
   0  -1 -14   83.87    4.04
   0   1  14   96.00    4.19
   0   2   0  621.79    8.93
   0   2   0  673.12    8.33
   0  -2   0  644.91    9.75
   0  -2   0  630.22   10.49
   0  -2  -1 5060.90   27.78
   0   2   1 4885.87   26.96
   0   2   1 5086.48   26.22
   0   2   2 5125.54   28.66
   0   2   3 6282.58   30.66
   0  -2  -4   36.69    8.13
   0   2   4   32.67    8.12
   0   2   4   41.70    8.42
   0   2   4   36.25    6.57
   0   2   5 1257.50   11.48
   0   2   5 1294.62   14.30
   0  -2  -5 1256.27   10.90
   0   2   5 1322.72   14.27
   0   2   6  426.08    7.45
   0  -2  -6  410.03    7.75
   0   2   6  420.34   10.21
   0   2   6  424.17   11.10
   0   2   7 1231.51    8.48
   0  -2  -7 1239.90    9.45
   0   2   7 1237.43   16.52
   0   2   7 1230.17   17.71
   0   2   8    0.58    5.85
   0  -2  -8   -2.87    6.03
   0   2   9  714.79    6.56
   0  -2  -9  702.29    6.55
   0  -2 -10  525.17    7.05
   0   2  10  529.69    6.64
   0  -2 -11  422.63    6.60
   0   2  11  424.94    6.11
   0  -2 -12  365.47    5.02
   0   2  12  389.85    5.67
   0   2  13   41.56    3.88
   0  -2 -13   26.44    5.02
   0  -2 -14   -5.21    4.42
   0   2  14   14.19    3.52
   0  -3   0 1696.81   11.58
   0  -3   0 1939.25   20.09
   0   3   0 1849.28   11.99
   0   3   0 1799.74   11.76
   0  -3   0 1842.36   12.47
   0   3   1   50.52    9.15
   0  -3  -1   52.61    4.52
   0   3   1   44.50    4.64
   0   3   1   46.59    5.49
   0  -3  -1   56.00    5.63
   0   3   2    7.35    6.22
   0  -3  -2    3.66    4.14
   0   3   2   -5.16    6.21
   0   3   3  610.95    9.60
   0   3   3  553.58    8.34
   0   3   4 1492.81   12.51
   0   3   4 1449.82   10.68
   0   3   5  599.35    8.48
   0   3   5  630.13    8.41
   0   3   5  602.07    8.74
   0   3   6 1180.76   11.52
   0   3   6 1188.73   11.69
   0   3   6 1153.18    8.32
   0   3   7   30.66    4.01
   0   3   7   19.85    7.12
   0  -3  -7   29.65    5.81
   0   3   7   15.54    6.40
   0  -3  -8  238.50    6.21
   0   3   8  194.19    9.56
   0   3   8  211.34    6.33
   0   3   8  204.76   10.15
   0   3   9  335.80    5.94
   0  -3  -9  363.25    6.69
   0   3  10 1047.59    8.31
   0  -3 -10 1083.99    8.68
   0  -3 -11  302.52    6.19
   0   3  11  298.79    5.56
   0  -3 -12   30.97    5.05
   0   3  12   49.15    4.10
   0  -3 -13   44.43    4.59
   0   3  13   37.99    4.31
   0   3  14  165.46    4.43
   0  -3 -14  170.27    5.17
   0   4   0 3300.16   15.74
   0  -4   0 3381.85   16.04
   0   4   0 3405.32   16.77
   0  -4   0 3359.41   16.40
   0  -4  -1   11.56    4.75
   0   4   1   21.28    5.49
   0  -4  -1   14.44    5.36
   0   4   1   10.53    4.69
   0   4   2  677.57   12.18
   0  -4  -2  693.71    9.09
   0   4   2  684.53    9.37
   0   4   2  631.00    8.26
   0  -4  -3 5925.41   27.36
   0   4   3 6034.57   27.76
   0   4   3 6067.69   25.68
   0   4   4 6525.87   27.67
   0   4   4 6537.55   30.64
   0   4   5   11.52    4.83
   0   4   5    9.18    5.61
   0   4   5   10.63    4.16
   0   4   6  709.22    7.58
   0   4   6  692.18    8.34
   0   4   6  717.21    7.96
   0   4   7 1422.33    9.78
   0   4   7 1462.86   12.11
   0   4   7 1405.52   11.65
   0   4   8 1650.14   13.68
   0   4   8 1569.23   13.60
   0   4   8 1654.63   10.71
   0   4   9  473.06   10.28
   0   4   9  484.03   10.31
   0   4   9  486.71    6.90
   0   4  10   21.78    4.92
   0   4  11   12.92    4.64
   0   4  12  248.18    5.15
   0   4  13  396.12    5.33
   0   4  14   60.64    4.12
   0  -5   0  826.97   12.98
   0  -5   0  810.10    6.86
   0   5   0  820.74    6.38
   0   5   0  799.82    8.50
   0  -5   0  844.20    6.48
   0  -5  -1 3599.96   16.61
   0   5   1 3461.40   15.71
   0   5   1 3472.14   14.19
   0  -5  -1 3850.29   16.31
   0   5   2 1265.09    9.33
   0  -5  -2 1266.10    9.16
   0   5   2 1163.67    8.46
   0   5   3  105.01    7.69
   0  -5  -3  114.41    5.55
   0   5   3   94.40    5.75
   0   5   3  101.87    3.81
   0   5   4  575.74    5.54
   0  -5  -4  611.53    6.93
   0   5   4  585.47    6.94
   0   5   4  614.66    6.81
   0   5   5  411.04    6.66
   0   5   5  399.71    4.81
   0   5   5  407.28    6.13
   0   5   6 1163.37    8.95
   0   5   6 1136.78    9.34
   0   5   6 1143.45    7.43
   0   5   7  530.74    7.40
   0   5   7  556.33    7.08
   0   5   7  537.48    7.24
   0   5   8  702.74    7.36
   0   5   8  659.52    8.01
   0   5   8  673.61    7.72
   0   5   9  555.59    6.78
   0   5   9  533.00    8.42
   0   5   9  511.48    8.02
   0   5  10   20.24    6.79
   0   5  10   24.74    7.07
   0   5  10   18.78    5.11
   0   5  11  189.02    4.95
   0   5  12  275.68    5.04
   0   5  13  188.46    4.46
   0  -6   0 4002.75   15.98
   0   6   0 3709.83   14.27
   0   6   0 3706.56   14.47
   0  -6   0 3763.22   15.02
   0   6   1 1388.05    8.75
   0  -6  -1 1365.60    8.65
   0   6   1 1317.69    7.82
   0  -6  -1 1468.31    8.60
   0  -6  -2  796.10    7.02
   0   6   2  813.23    7.24
   0   6   2  767.20    6.51
   0   6   3   32.32    7.94
   0  -6  -3   26.57    3.63
   0   6   3   29.84    3.91
   0   6   3   29.19    3.33
   0  -6  -4  833.93    7.56
   0   6   4  827.67    6.64
   0   6   4  806.53    6.70
   0   6   4  860.69   10.68
   0   6   5 1634.81   12.09
   0   6   5 1719.73   11.17
   0  -6  -5 1740.46   11.08
   0   6   5 1623.40    9.40
   0   6   5 1698.91    9.66
   0   6   6 1314.56    9.11
   0   6   6 1364.80    8.90
   0   6   6 1254.39    9.45
   0   6   6 1307.16    8.76
   0   6   7  689.00    7.12
   0   6   7  708.52    7.08
   0   6   7  667.80    7.49
   0   6   7  677.75    6.57
   0   6   8   71.92    4.58
   0   6   8   84.76    5.14
   0   6   8   78.09    5.08
   0   6   9  874.74    7.57
   0   6   9  841.39    8.49
   0   6   9  843.70    8.16
   0   6  10  270.88    7.18
   0   6  10  261.58    6.29
   0   6  10  287.50    5.76
   0   6  11  100.49    7.13
   0   6  11  115.07    4.36
   0   6  11   99.01    6.75
   0   6  12   16.14    4.07
   0   6  13   63.50    4.13
   0  -7   0    6.25    4.86
   0   7   0   14.78    5.46
   0   7   0    1.84    4.27
   0  -7   0   11.47    4.17
   0  -7  -1    7.75    5.02
   0   7   1   16.39    3.19
   0   7   1   13.98    3.95
   0  -7  -1   21.19    4.49
   0  -7  -2  631.11    5.69
   0   7   2  622.38    5.83
   0   7   2  621.09    5.86
   0  -7  -3  798.76    6.30
   0   7   3  800.03    7.46
   0   7   3  768.00    5.68
   0   7   4  231.99    5.16
   0   7   4  230.09    9.77
   0  -7  -4  248.31    5.66
   0   7   4  233.34    5.85
   0   7   5  344.47    8.43
   0   7   5  368.54    4.72
   0  -7  -5  323.55    4.62
   0   7   5  368.40    6.12
   0   7   5  344.25    5.47
   0   7   6   10.79    4.77
   0   7   6   -3.03    3.90
   0   7   6    4.14    5.03
   0   7   6   -5.02    2.99
   0   7   6    6.33    5.47
   0   7   7   78.18    5.41
   0   7   7   65.39    4.48
   0   7   7   90.78    4.66
   0   7   7   75.21    5.04
   0   7   7   78.14    3.30
   0   7   8   78.56    4.72
   0   7   8   78.58    4.71
   0   7   8   69.11    4.27
   0   7   8   85.93    4.71
   0   7   9  141.91    5.26
   0   7   9  154.83    5.10
   0   7   9  146.65    5.26
   0   7   9  146.88    4.32
   0   7  10   70.33    5.16
   0   7  10   66.55    4.61
   0   7  10   66.26    4.37
   0   7  10   50.35    4.38
   0   7  11   12.18    5.07
   0   7  11   15.66    5.42
   0   7  11   -1.36    3.81
   0   7  11   12.10    3.99
   0   7  12   -4.62    4.05
   0   7  12    5.17    7.21
   0   7  12    3.83    3.38
   0   7  12   13.92    6.78
   0  -8   0  336.84    4.36
   0   8   0  353.69    3.93
   0   8   0  354.39    5.90
   0  -8   0  387.60    4.93
   0  -8  -1    1.11    4.45
   0   8   1    2.11    2.95
   0   8   1    8.83    5.08
   0  -8  -2  516.63    5.04
   0   8   2  536.70    5.62
   0   8   2  521.74    6.20
   0  -8  -3 1618.23   10.01
   0   8   3 1608.28    9.98
   0   8   3 1609.76    8.83
   0   8   4  465.63    6.44
   0   8   4  439.16    5.48
   0  -8  -4  477.85    5.98
   0   8   5   21.78    4.08
   0   8   5   14.83    7.69
   0  -8  -5   14.36    4.31
   0   8   5   28.99    4.66
   0   8   5   19.20    4.51
   0   8   6  161.21    6.92
   0   8   6  182.51    4.21
   0   8   6  192.97    4.86
   0   8   6  162.39    4.34
   0   8   6  159.26    5.55
   0   8   7  547.96    7.86
   0   8   7  553.73    5.66
   0   8   7  545.47    6.33
   0   8   7  533.79    5.46
   0   8   7  572.36    6.27
   0   8   8  112.45    4.60
   0   8   8  130.62    4.39
   0   8   8  114.30    4.97
   0   8   8  115.22    4.28
   0   8   8  121.88    4.77
   0   8   9   61.70    3.94
   0   8   9   62.46    4.45
   0   8   9   75.65    3.66
   0   8   9   59.02    4.93
   0   8   9   62.26    5.22
   0   8  10  145.69    4.14
   0   8  10  137.88    4.87
   0   8  10  153.73    4.59
   0   8  10  145.87    5.65
   0   8  10  151.70    4.93
   0   8  11  200.13    4.39
   0   8  11  212.55    3.89
   0   8  11  200.00    6.04
   0   8  11  185.99    5.27
   0   8  11  194.00    5.25
   0  -9   0  251.28    5.01
   0   9   0  227.38    4.32
   0   9   0  219.53    3.98
   0  -9   0  243.54    4.45
   0  -9  -1  363.16    4.43
   0   9   1  344.15    4.04
   0   9   1  340.42    4.60
   0  -9  -2   90.22    3.50
   0   9   2   99.40    3.15
   0   9   2  109.37    4.91
   0  -9  -3  194.69    4.52
   0   9   3  199.19    4.27
   0   9   3  182.26    4.99
   0   9   4  366.30    5.07
   0  -9  -4  397.92    4.59
   0   9   4  408.89    5.86
   0   9   5  384.13    5.49
   0   9   5  377.63    5.08
   0   9   5  383.10    4.48
   0   9   6   34.77    4.54
   0   9   6   46.01    3.50
   0   9   6   32.41    3.89
   0   9   6   39.32    3.80
   0   9   7  158.64    7.25
   0   9   7  167.21    4.13
   0   9   7  157.32    4.77
   0   9   7  167.38    4.82
   0   9   7  162.83    3.91
   0   9   8   86.18    5.68
   0   9   8  101.64    4.14
   0   9   8   94.17    4.81
   0   9   8   91.93    4.11
   0   9   8   75.11    3.74
   0   9   9   47.06    4.24
   0   9   9   30.96    4.19
   0   9   9   40.30    4.91
   0   9   9   40.21    4.63
   0   9   9   47.65    3.80
   0   9  10  124.45    5.19
   0   9  10  125.04    4.34
   0   9  10  108.99    4.13
   0   9  10  123.99    5.03
   0   9  10  126.81    3.58
   0 -10   0  199.05    3.63
   0  10   0  181.58    3.92
   0  10   0  190.88    4.86
   0 -10  -1   -0.43    3.87
   0  10   1   13.04    2.68
   0  10   1   19.87    4.57
   0  10   2  124.93    4.19
   0  10   2  125.07    3.75
   0 -10  -2  126.46    3.58
   0  10   3  315.94    5.20
   0 -10  -3  308.13    4.31
   0  10   3  317.66    3.71
   0  10   4   91.41    3.51
   0 -10  -4   93.26    4.46
   0  10   4   84.77    3.75
   0  10   5   11.62    4.55
   0  10   5    4.39    2.97
   0  10   5   21.68    3.28
   0  10   6    6.30    3.64
   0  10   6   13.79    3.60
   0  10   6   16.15    4.34
   0  10   6    4.51    3.25
   0  10   7  112.10    3.53
   0  10   7   85.78    4.50
   0  10   7   92.57    4.42
   0  10   7  103.97    3.05
   0  10   8  229.49    4.20
   0  10   8  227.64    4.81
   0  10   8  231.21    4.09
   0  10   8  240.12    4.48
   0  10   9  212.13    3.94
   0  10   9  216.36    7.90
   0  10   9  224.02    4.38
   0  10   9  219.78    5.07
   0  10   9  205.62    4.32
   0 -11   0   46.32    4.11
   0  11   0   52.48    3.78
   0  11   0   54.44    3.35
   0 -11  -1  268.07    5.05
   0  11   1  270.56    4.21
   0  11   1  269.74    4.89
   0 -11  -2  202.85    4.42
   0  11   2  205.23    4.36
   0  11   2  196.21    5.08
   0 -11  -3   -2.31    2.88
   0  11   3   -6.14    3.52
   0  11   3    8.27    4.36
   0  11   4   50.83    3.75
   0  11   4   53.70    4.60
   0  11   5   82.16    3.48
   0  11   5   72.10    4.12
   0  11   5   73.48    2.91
   0  11   5   56.52    4.22
   0  11   6  332.82    4.75
   0  11   6  342.03    4.78
   0  11   6  340.89    4.72
   0  11   6  335.80    5.10
   0  11   7  176.02    3.95
   0  11   7  174.06    3.64
   0  11   7  170.29    3.96
   0  11   7  181.10    4.73
   0  12   0  220.67    3.98
   0 -12   0  243.77    4.43
   0  12   0  223.61    4.96
   0 -12  -1   45.42    3.08
   0  12   1   33.94    3.51
   0  12   1   53.76    4.12
   0 -12  -2   23.03    3.92
   0  12   2   20.55    3.37
   0  12   2   12.65    3.93
   0 -12  -3    9.02    2.78
   0  12   3   28.19    2.99
   0  12   3   24.66    3.99
   0  12   4   82.58    3.21
   0  12   4  111.30    4.51
   0  12   5  101.39    3.23
   0  12   5   83.28    3.18
   0  12   5   75.11    4.11
  -1  12  -1    9.21    2.43
   1 -12   1   -2.84    2.99
  -1  12  -1   17.21    3.14
  -1  12  -2   14.17    3.20
   1 -12   2   16.89    3.54
  -1  12  -2   -3.87    3.90
  -1  12  -3   12.65    2.35
   1 -12   3   18.58    3.10
  -1  12  -3   43.45    4.28
  -1  11  -1   18.09    3.32
   1 -11   1   10.92    2.87
  -1  11  -1    1.60    3.22
  -1  11  -2  117.11    2.75
   1 -11   2  129.68    4.01
  -1  11  -2  118.70    4.29
  -1  11  -3  240.38    3.33
   1 -11   3  285.49    4.12
   1 -11   3  295.15    4.27
  -1  11  -3  279.26    5.37
  -1  11  -4  217.99    3.31
   1 -11   4  243.24    3.92
  -1  11  -4  218.45    5.18
   1 -11   4  227.81    3.99
   1 -11   5    6.71    4.58
   1 -11   5    0.69    3.42
  -1  11  -5    5.37    4.27
   1 -11   5   12.87    2.43
   1 -11   5    0.86    4.98
  -1  11  -6   53.97    2.98
   1 -11   6   43.39    2.85
   1 -11   6   42.57    2.53
  -1  11  -6   52.46    4.45
   1 -10   1  218.76    3.70
  -1  10  -1  220.97    3.91
  -1  10  -1  217.43    4.71
   1 -10   2  156.82    4.30
  -1  10  -2  140.57    2.95
   1 -10   2  153.35    3.05
  -1  10  -2  145.33    4.88
   1 -10   3   17.73    3.19
  -1  10  -3    9.10    2.99
   1 -10   3   15.27    3.80
  -1  10  -3   24.71    3.22
  -1  10  -4   70.84    3.48
   1 -10   4   69.93    5.81
   1 -10   4   90.35    4.22
  -1  10  -4   72.29    4.46
   1 -10   4   61.66    2.82
  -1  10  -5  490.29    4.92
   1 -10   5  545.13    5.58
  -1  10  -5  520.44    5.19
   1 -10   5  553.75    5.38
  -1  10  -6  220.38    3.96
   1 -10   6  227.79    4.51
  -1  10  -6  206.17    5.28
   1 -10   6  240.17    4.36
   1 -10   7   91.16    3.79
  -1  10  -7  109.11    3.63
   1 -10   7  124.45    3.55
  -1  10  -7   98.46    3.75
  -1  10  -8   34.30    2.54
   1 -10   8   35.78    3.38
   1 -10   8   49.56    3.33
  -1  10  -8   23.62    4.03
   1  -9   1  759.79    6.28
  -1   9  -1  724.55    5.61
  -1   9  -1  732.11    6.66
   1  -9   1  726.24    5.30
  -1   9  -2   45.68    3.30
   1  -9   2   43.06    3.27
  -1   9  -2   28.54    4.51
   1  -9   2   30.85    3.43
   1  -9   3   75.29    6.35
  -1   9  -3   75.31    3.77
   1  -9   3   72.41    4.63
  -1   9  -3   65.90    5.04
   1  -9   3   72.21    3.66
  -1   9  -4  412.29    4.45
   1  -9   4  479.71    5.66
  -1   9  -4  463.95    6.07
   1  -9   4  471.86    4.91
  -1   9  -5  398.80    3.95
   1  -9   5  413.36    4.54
  -1   9  -5  415.82    5.58
   1  -9   5  421.37    4.24
   1  -9   6   36.62    4.18
  -1   9  -6   23.35    4.83
   1  -9   6   24.31    3.46
  -1   9  -6   16.32    3.86
   1  -9   7   37.54    3.69
  -1   9  -7   21.56    4.26
   1  -9   7   31.30    2.71
  -1   9  -7   32.39    3.86
   1  -9   8    6.01    3.66
   1  -9   8   11.39    3.43
  -1   9  -8    9.74    4.61
  -1   9  -8   -3.63    2.46
   1  -9   9   66.20    2.99
   1  -9   9   76.76    3.65
  -1   9  -9   80.36    4.27
  -1   9  -9   57.58    3.77
   1  -8   1  343.71    4.77
   1  -8   1  349.42    5.58
  -1   8  -1  297.74    4.84
  -1   8  -1  321.01    4.60
   1  -8   2  568.38   12.48
  -1   8  -2  560.12    5.20
   1  -8   2  622.94    6.22
  -1   8  -2  558.54    6.31
   1  -8   2  551.17    5.36
  -1   8  -3   38.82    2.82
   1  -8   3   51.19    4.75
  -1   8  -3   64.46    5.27
   1  -8   3   46.30    3.96
  -1   8  -4   76.82    3.69
   1  -8   4  101.07    4.83
   1  -8   4   88.93    3.93
  -1   8  -4   76.26    5.34
  -1   8  -5  118.28    4.17
   1  -8   5   99.97    4.85
  -1   8  -5   99.51    4.13
   1  -8   5  107.57    3.96
  -1   8  -6   11.10    4.01
   1  -8   6    7.90    4.39
   1  -8   6    4.84    2.80
  -1   8  -6   -3.62    4.67
  -1   8  -7  251.44    4.54
   1  -8   7  246.41    4.92
   1  -8   7  275.03    3.61
  -1   8  -7  226.40    5.30
   1  -8   8  398.38    5.24
   1  -8   8  460.07    5.12
  -1   8  -8  404.07    6.27
  -1   8  -8  442.26    5.25
  -1   8  -9  100.71    3.87
   1  -8   9  123.05    3.95
   1  -8   9  114.04    3.54
  -1   8  -9  114.93    3.81
   1  -8  10    6.84    3.74
   1  -8  10   25.61    3.45
  -1   8 -10   12.49    2.76
  -1   8 -10   30.22    4.12
   1  -7   1  819.36    6.17
  -1   7  -1  837.37    6.25
  -1   7  -1  824.89    7.68
   1  -7   1  886.02    6.67
  -1   7  -2  931.38    5.84
   1  -7   2 1022.54    7.51
  -1   7  -2  979.88    7.96
   1  -7   2 1024.84    6.66
  -1   7  -3 1367.72    7.14
   1  -7   3 1426.96    8.63
  -1   7  -3 1390.65    8.95
   1  -7   3 1450.24    7.98
  -1   7  -4  372.94    4.95
   1  -7   4  405.71    5.64
  -1   7  -4  387.82    5.08
   1  -7   4  419.32    5.19
  -1   7  -5   62.88    4.16
   1  -7   5   72.58    4.49
   1  -7   5   69.79    4.06
  -1   7  -5   66.67    5.40
   1  -7   6  286.15    4.30
  -1   7  -6  302.83    3.94
   1  -7   6  337.70    4.92
  -1   7  -6  308.76    6.02
  -1   7  -7  300.87    5.68
   1  -7   7  323.99    5.33
   1  -7   7  343.32    4.83
  -1   7  -7  323.71    5.00
   1  -7   8   14.30    4.22
   1  -7   8   24.68    2.90
  -1   7  -8   19.93    4.88
  -1   7  -8   13.21    4.00
   1  -7   9  193.65    4.41
   1  -7   9  214.86    4.14
  -1   7  -9  189.33    5.21
  -1   7  -9  203.06    4.37
  -1   7 -10  114.54    5.19
   1  -7  10  101.25    4.04
  -1   7 -10  106.89    4.21
   1  -7  10  111.80    3.19
   1  -7  11   88.19    3.87
   1  -7  11   86.42    3.82
  -1   7 -11   84.82    4.05
  -1   7 -11  112.43    5.24
  -1   6  -1  128.59    4.46
  -1   6  -1  142.26    4.33
   1  -6   1  159.75    9.63
   1  -6   1  169.84    4.67
   1  -6   1  157.74    5.50
  -1   6  -2   12.69    4.07
   1  -6   2   12.87    5.13
  -1   6  -2   -2.58    5.35
   1  -6   2    8.54    3.02
   1  -6   3  655.76    5.71
  -1   6  -3  614.65    4.99
  -1   6  -3  633.79    5.93
   1  -6   3  660.28    5.18
  -1   6  -4  452.55    5.42
   1  -6   4  540.25    5.66
  -1   6  -4  477.07    6.87
   1  -6   4  517.56    5.44
  -1   6  -5  435.31    4.54
   1  -6   5  490.28    6.58
   1  -6   5  486.83    4.69
  -1   6  -5  429.56    5.74
  -1   6  -6   70.05    6.11
  -1   6  -6   64.23    4.05
   1  -6   6   72.06    5.36
   1  -6   6   76.68    3.96
   1  -6   7   48.95    3.61
   1  -6   7   56.25    3.12
  -1   6  -7   61.27    3.95
  -1   6  -7   48.53    3.07
   1  -6   8  260.98    5.06
  -1   6  -8  287.38    5.81
  -1   6  -8  254.97    4.64
   1  -6   8  278.41    4.42
  -1   6  -9  330.42    4.82
   1  -6   9  339.39    5.54
   1  -6   9  342.04    4.07
  -1   6  -9  319.55    6.24
   1  -6  10  119.44    4.28
   1  -6  10  156.23    4.24
  -1   6 -10  120.74    5.42
  -1   6 -10  117.49    4.05
   1  -6  11   30.94    4.18
  -1   6 -11   59.53    3.52
   1  -6  11   46.10    2.90
  -1   6 -11   34.34    4.80
   1  -6  12   10.13    3.78
  -1   6 -12   -4.78    3.70
   1  -6  12   10.54    3.09
  -1   6 -12   -3.22    4.61
   1  -5   1   10.42    4.46
  -1   5  -1    0.15    3.56
  -1   5  -1    8.99    6.71
   1  -5   1   10.40    4.94
  -1   5  -2  150.04    3.89
   1  -5   2  159.95    4.77
   1  -5   2  165.59    3.95
  -1   5  -2  160.09    6.52
  -1   5  -3 1782.14    9.26
  -1   5  -3 1896.58   10.92
   1  -5   3 2013.34   10.06
   1  -5   3 2019.95   10.81
  -1   5  -4 2062.50   10.75
   1  -5   4 2142.31   10.62
   1  -5   4 2075.64   11.26
  -1   5  -4 1862.38   11.03
  -1   5  -5  128.85    4.87
   1  -5   5  144.59    5.48
   1  -5   5  152.73    4.53
  -1   5  -5  125.71    4.54
  -1   5  -6  242.43    6.51
   1  -5   6  240.60    5.98
   1  -5   6  254.32    3.95
  -1   5  -6  218.69    4.93
   1  -5   7  280.59    5.15
  -1   5  -7  299.11    5.15
  -1   5  -7  267.67    5.17
   1  -5   7  265.90    5.66
   1  -5   8  595.74    5.72
  -1   5  -8  515.59    7.40
  -1   5  -8  560.60    5.96
   1  -5   8  561.63    6.77
   1  -5   9  132.76    4.95
   1  -5   9  144.72    4.33
  -1   5  -9  135.81    4.28
  -1   5  -9  108.71    5.84
  -1   5 -10   -3.50    5.06
   1  -5  10   -5.96    4.35
   1  -5  10    8.37    3.29
  -1   5 -10    3.98    3.56
  -1   5 -11   67.39    4.95
   1  -5  11   71.59    4.17
   1  -5  11   90.84    3.60
  -1   5 -11   59.26    3.02
   1  -5  12  208.87    5.45
  -1   5 -12  211.01    4.36
   1  -5  12  242.54    4.05
  -1   5 -12  215.93    5.82
  -1   5 -13  248.60    4.99
   1  -5  13  266.43    5.45
   1  -5  13  280.82    4.15
  -1   5 -13  255.92    6.36
   1  -4   1 5337.90   22.22
  -1   4  -1 5262.94   21.86
  -1   4  -1 5355.16   22.89
   1  -4   1 5225.42   20.57
  -1   4  -2 2331.51   12.31
   1  -4   2 2473.56   14.11
  -1   4  -2 2326.14   12.77
   1  -4   2 2417.23   12.10
  -1   4  -3 1129.34    8.69
   1  -4   3 1171.02    9.99
   1  -4   3 1223.86    8.78
  -1   4  -3 1146.14    8.86
  -1   4  -4 3022.54   14.62
   1  -4   4 2979.49   13.56
  -1   4  -4 2765.38   14.69
   1  -4   4 3014.30   14.98
  -1   4  -5 2055.98   10.89
   1  -4   5 1951.94   10.51
   1  -4   5 2029.80   11.75
  -1   4  -5 1978.13   12.15
  -1   4  -6 1547.04    9.11
   1  -4   6 1763.46    9.08
   1  -4   6 1651.08    9.83
  -1   4  -6 1702.91   11.50
   1  -4   7  614.89    6.08
   1  -4   7  551.66    5.88
  -1   4  -7  564.78    7.98
  -1   4  -7  573.80    6.07
   1  -4   8  142.17    3.76
   1  -4   8  154.76    5.53
  -1   4  -8  133.31    5.16
  -1   4  -8  112.78    6.36
  -1   4  -9   24.24    5.87
   1  -4   9   34.77    3.02
   1  -4   9   19.90    4.73
  -1   4  -9   20.37    3.43
   1  -4  10  164.79    4.49
  -1   4 -10  141.74    4.62
   1  -4  10  160.51    5.28
  -1   4 -10  141.77    6.04
  -1   4 -11  399.96    7.48
  -1   4 -11  372.62    5.31
   1  -4  11  400.85    5.25
   1  -4  11  404.66    6.56
  -1   4 -12  182.44    4.44
   1  -4  12  157.54    4.77
   1  -4  12  190.24    3.28
  -1   4 -12  188.11    6.11
  -1   4 -13   61.35    4.22
  -1   4 -13   49.80    5.57
   1  -4  13   37.78    4.54
   1  -4  13   45.94    3.32
   1  -3   1  221.84    5.05
   1  -3   1  226.16    6.09
  -1   3  -1  234.47    6.48
  -1   3  -1  230.53    8.24
  -1   3  -2    1.50    7.54
  -1   3  -2    2.98    4.07
   1  -3   2    3.69    5.61
   1  -3   2   -2.62    5.45
   1  -3   3   39.00    8.54
  -1   3  -3   39.76    4.72
   1  -3   3   45.74    6.52
  -1   3  -3   36.53    9.07
   1  -3   4 1653.41   11.02
   1  -3   4 1655.51   10.92
  -1   3  -4 1682.69   12.77
  -1   3  -4 1699.71   11.07
   1  -3   5  804.03    7.44
   1  -3   5  849.90    8.77
  -1   3  -5  819.54    8.04
  -1   3  -5  841.01    7.52
   1  -3   6 2043.74   10.83
   1  -3   6 1981.99   12.24
  -1   3  -6 1940.04   12.99
  -1   3  -6 1873.57   10.41
   1  -3   7 1146.38    7.94
   1  -3   7 1149.14    9.08
  -1   3  -7 1097.33    7.30
  -1   3  -7 1163.45   10.24
   1  -3   8  151.61    5.72
   1  -3   8  149.13    4.81
  -1   3  -8  136.91    4.11
  -1   3  -8  151.33    6.71
   1  -3   9  981.73    7.45
   1  -3   9  971.51    8.79
  -1   3  -9  938.33    7.94
  -1   3  -9  921.29    9.66
   1  -3  10  661.43    6.10
  -1   3 -10  639.09    6.65
   1  -3  10  658.02    7.92
  -1   3 -10  626.85    8.30
   1  -3  11  176.83    5.85
  -1   3 -11  174.01    5.19
   1  -3  11  184.09    4.54
  -1   3 -11  180.69    5.88
  -1   3 -12  -11.68    4.43
   1  -3  12    3.68    3.64
   1  -3  12   13.57    4.68
  -1   3 -12   -1.13    5.27
   1  -3  13   72.99    5.16
   1  -3  13   81.17    3.82
  -1   3 -13   77.73    4.36
  -1   3 -13   80.10    5.07
  -1   3 -14    1.84    2.46
   1  -3  14  103.02    3.33
  -1   3 -14   84.14    5.57
  -1   3 -14   86.59    4.05
   1  -2   1  441.80    8.10
  -1   2  -1  417.04    6.52
  -1   2  -1  398.29    8.11
   1  -2   1  415.85    8.01
  -1   2  -2 2944.12   17.71
   1  -2   2 2905.81   17.13
   1  -2   2 3052.26   18.81
  -1   2  -2 3039.69   18.54
  -1   2  -3 9048.38   39.45
   1  -2   3 9315.70   41.74
   1  -2   4 2263.07   14.05
  -1   2  -4 2492.79   16.69
   1  -2   4 2467.36   16.66
  -1   2  -4 2181.44   13.56
   1  -2   5   64.20    6.04
   1  -2   5   58.67    8.01
  -1   2  -5   66.29    8.98
  -1   2  -5   54.30    6.36
   1  -2   6  280.08    4.71
   1  -2   6  277.09    7.18
  -1   2  -6  268.62    6.29
  -1   2  -6  262.43    7.96
  -1   2  -7 2177.61   15.18
   1  -2   7 2326.15   11.93
   1  -2   7 2240.97   14.22
  -1   2  -7 2183.14   12.13
   1  -2   8 1291.34    8.75
  -1   2  -8 1232.80    9.23
   1  -2   8 1267.71   10.94
  -1   2  -8 1172.85   11.00
   1  -2   9  547.67    6.04
  -1   2  -9  643.21    7.22
   1  -2   9  542.01    8.27
  -1   2  -9  529.46    8.44
  -1   2 -10   59.94    6.33
  -1   2 -10   41.88    5.13
   1  -2  10   44.95    4.27
   1  -2  10   49.57    5.65
   1  -2  11   25.06    5.40
   1  -2  11   32.18    4.25
  -1   2 -11   28.42    5.05
  -1   2 -11   18.39    5.90
   1  -2  12   34.65    3.81
   1  -2  12   29.13    5.52
  -1   2 -12   38.82    4.65
  -1   2 -12   25.97    5.27
  -1   2 -13   47.95    6.25
   1  -2  13   44.43    3.50
   1  -2  13   42.30    6.43
  -1   2 -13   49.82    4.73
   1  -2  14   33.83    3.58
  -1   2 -14   48.95    4.21
   1  -1   1 1849.13   16.33
  -1   1  -1 1828.22   18.55
   1  -1   1 1914.99   16.95
   1  -1   2   20.40    7.22
   1  -1   2   18.60   10.95
  -1   1  -2   21.58   11.27
   1  -1   4 1037.90    9.78
   1  -1   4 1058.54   11.89
  -1   1  -4 1037.59   12.31
   1  -1   5  190.58    9.15
  -1   1  -5  201.43    9.63
   1  -1   5  205.72    7.40
   1  -1   6    7.60    5.66
   1  -1   6    7.14    6.92
  -1   1  -6   14.45    7.38
   1  -1   7 1302.66    8.91
   1  -1   7 1279.39   12.11
  -1   1  -7 1257.79   11.98
  -1   1  -8  419.06    6.63
  -1   1  -8  414.79    9.02
   1  -1   8  433.23    7.65
   1  -1   8  424.76    4.97
   1  -1   9   15.81    4.55
  -1   1  -9   12.17    5.55
   1  -1   9   16.62    6.79
  -1   1  -9   15.51    7.09
   1  -1  10  179.54    4.80
  -1   1 -10  174.80    5.79
  -1   1 -10  171.88    7.60
   1  -1  10  181.41    7.06
  -1   1 -11  330.55    5.96
   1  -1  11  336.22    5.46
   1  -1  11  355.31    8.25
  -1   1 -11  338.18    8.02
  -1   1 -12  260.73    8.48
   1  -1  12  262.35    9.06
  -1   1 -12  274.79    5.62
   1  -1  12  258.69    4.43
   1  -1  13   16.92    3.29
  -1   1 -13    9.10    4.16
   1  -1  14   28.13    3.16
  -1   1 -14    3.00    4.19
  -1   0   0 7105.54   39.82
   1   0   0 6826.77   39.53
  -1   0   0 6732.45   39.21
  -1   0   0 6700.40   39.71
  -1   0  -1 5118.86   32.27
  -1   0  -1 5955.76   33.01
   1   0   1 5868.17   32.69
  -1   0  -1   69.11    9.78
   1   0   1 5199.00   32.16
   1   0   2 2960.18   27.90
  -1   0  -2 2919.51   28.05
  -1   0  -2 2647.57   22.37
   1   0   2 2672.28   22.07
  -1   0  -3   31.11    9.93
   1   0   3   -3.30    9.17
   1   0   3    3.14    7.18
  -1   0  -3    0.35    9.27
   1   0   5 4706.29   22.93
  -1   0  -5 4594.90   25.62
   1   0   5 4934.77   27.85
   1   0   6  477.80   10.92
   1   0   6  492.49    7.87
  -1   0  -6  450.84    9.21
  -1   0  -7 1147.48   12.08
   1   0   7 1159.62    9.11
   1   0   7 1170.42   12.75
   1   0   8 1145.79   11.99
   1   0   8 1147.35    8.66
  -1   0  -8 1163.30   11.63
  -1   0  -9  349.93    8.54
   1   0   9  356.82    9.13
   1   0   9  344.47    5.93
  -1   0 -10  412.58    8.90
   1   0  10  435.06    9.69
   1   0  10  414.83    6.00
  -1   0 -11   34.01    7.21
   1   0  11   36.76    8.68
   1   0  11   39.86    4.24
   1   0  12   30.10    4.34
   1   0  13   51.00    3.77
   1   0  14  194.89    4.45
   1   0  15  104.25    3.83
  -1  -1   0  627.23    9.60
   1   1   0  617.15    9.22
  -1  -1   0  612.54    9.34
   1   1   0  630.38   11.02
   1   1   1 4997.55   29.64
   1   1   1 4787.30   27.19
  -1  -1  -1 4870.73   27.49
   1   1   2  814.95   12.20
   1   1   2  939.92   15.83
  -1  -1  -2  958.21   12.54
  -1  -1  -3 1270.21   12.81
   1   1   3 1181.25   14.40
  -1  -1  -3 1302.04   15.22
   1   1   3 1198.17   12.90
   1   1   4  468.19   10.45
   1   1   4  457.42    9.14
  -1  -1  -4  469.12   10.63
  -1  -1  -4  498.58    8.77
  -1  -1  -5   98.67    7.25
   1   1   5   98.83    8.45
   1   1   5   96.58    8.19
  -1  -1  -6  110.94    7.53
   1   1   6  103.28    7.66
   1   1   6  101.81    7.18
  -1  -1  -7   38.66    6.26
   1   1   7   27.81    5.40
   1   1   7   29.63    7.95
  -1  -1  -8  474.36    8.24
   1   1   8  447.24    6.87
   1   1   8  430.52    9.89
  -1  -1  -9   80.42    6.85
   1   1   9   78.50    9.16
   1   1   9   96.79    5.36
   1   1  10  200.53    9.53
   1   1  10  209.08   10.53
   1   1  10  207.21    5.61
   1   1  11   61.09    4.49
   1   1  12  733.78    6.95
   1   1  13  540.49    6.21
   1   1  14  198.72    4.64
   1   1  15   27.62    3.18
   1   2   0   37.19    6.68
   1   2   0   43.38    7.97
  -1  -2   0   41.07    6.81
  -1  -2   0   36.27    5.48
   1   2   1 2031.77   13.73
   1   2   1 2099.52   15.07
   1   2   1 1911.14   14.91
  -1  -2  -1 2005.48   15.69
   1   2   1 2047.68   16.95
   1   2   2 3021.44   17.53
   1   2   2 3049.97   17.98
   1   2   2 2892.30   18.48
   1   2   2 3012.75   18.57
   1   2   3  941.22    9.63
   1   2   3  942.00   11.07
   1   2   4  328.71    7.75
  -1  -2  -4  327.36    7.37
   1   2   4  310.26    8.20
  -1  -2  -5 2077.59   14.48
   1   2   5 1966.47   14.46
   1   2   5 2023.64   14.76
   1   2   6 4898.87   23.06
   1   2   6 4753.81   25.29
   1   2   7 3355.53   19.77
   1   2   7 3378.14   17.33
   1   2   7 3535.31   20.83
   1   2   8  167.67    8.63
   1   2   8  163.16    6.79
   1   2   8  160.03    6.14
   1   2   9  144.72    5.64
   1   2   9  133.12    7.75
   1   2   9  140.07    9.56
   1   2  10  994.02   14.62
   1   2  10 1042.53   16.02
   1   2  10 1022.86    8.39
   1   2  11 1098.01    8.38
   1   2  12  189.20    4.87
   1   2  13   49.20    4.05
   1   2  14   19.48    3.74
  -1  -2 -15   54.21    4.21
   1   2  15   46.32    3.76
  -1  -3   0 3718.51   21.66
  -1  -3   0 3594.10   17.87
   1   3   0 3530.88   18.18
   1   3   0 3453.83   17.29
  -1  -3   0 3501.99   18.37
  -1  -3  -1    9.27    7.34
   1   3   1   11.35    5.81
  -1  -3  -1    4.28    6.61
   1   3   1   11.69    4.84
  -1  -3  -1   12.68    5.34
   1   3   1    4.40    5.25
   1   3   2 1041.08   10.74
   1   3   2 1023.16    9.60
   1   3   2 1012.60    9.19
  -1  -3  -2  983.40    9.11
   1   3   3  910.40    8.96
   1   3   3  891.54    9.64
   1   3   3  939.94    8.25
   1   3   3  905.30    9.79
   1   3   4 2647.91   15.61
   1   3   4 2788.94   16.33
   1   3   4 2783.34   17.43
   1   3   5  689.72    8.83
   1   3   5  721.35    8.68
   1   3   5  728.89    8.52
   1   3   6  329.67    6.99
   1   3   6  319.95    7.00
   1   3   6  314.48    7.00
   1   3   7  654.07    8.24
   1   3   7  651.34    9.32
   1   3   7  657.84    7.69
   1   3   8  370.74    6.84
   1   3   8  346.98    7.49
   1   3   8  322.85    8.19
   1   3   9  492.06    7.10
   1   3   9  482.25    8.73
   1   3   9  488.85    9.81
   1   3  10  435.28    6.71
   1   3  10  414.06    9.60
   1   3  10  424.49   10.26
   1   3  11  445.99    6.37
   1   3  12   94.73    4.34
   1   3  13   72.92    4.37
   1   3  14   74.23    4.40
  -1  -4   0  143.46    7.43
  -1  -4   0  150.20    7.29
   1   4   0  139.07    4.86
   1   4   0  146.65    7.53
  -1  -4   0  142.98    6.71
  -1  -4  -1   -1.04    6.61
  -1  -4  -1   -0.47    7.32
   1   4   1   22.06    7.51
   1   4   1    8.70    6.39
  -1  -4  -1   -1.37    6.50
   1   4   2 1456.12   13.89
  -1  -4  -2 1535.94   10.92
  -1  -4  -2 1431.99   11.04
   1   4   2 1415.20    9.62
   1   4   2 1417.52    9.54
   1   4   3 1376.64   10.66
   1   4   3 1174.74    9.69
   1   4   3 1334.04   11.54
   1   4   4 3574.24   17.40
   1   4   4 3402.59   17.01
   1   4   4 3748.97   17.69
   1   4   4 3529.88   18.04
   1   4   5 1617.80   10.50
   1   4   5 1641.84   10.66
   1   4   5 1699.65   11.28
   1   4   5 1570.90   10.75
   1   4   6  257.63    6.54
   1   4   6  250.25    6.26
   1   4   6  259.83    6.23
   1   4   7 2409.81   14.51
   1   4   7 2346.51   13.60
   1   4   7 2246.01   14.34
   1   4   8 2319.38   13.37
   1   4   8 2283.36   14.47
   1   4   8 2214.92   14.84
   1   4   9 1600.52   10.93
   1   4   9 1559.65   12.38
   1   4   9 1601.47   12.88
   1   4  10   60.85    6.33
   1   4  10   65.90    5.54
   1   4  10   65.27    6.98
   1   4  11  113.19    5.11
   1   4  11   92.84    7.91
   1   4  11   93.03    8.78
   1   4  12  102.20    4.84
   1   4  13  152.82    4.80
   1   4  14   26.07    3.91
  -1  -5   0 2276.14   17.86
  -1  -5   0 2138.50   10.40
   1   5   0 1995.91   10.68
   1   5   0 2101.87   10.46
  -1  -5   0 2203.18   11.44
  -1  -5  -1 3571.29   22.76
   1   5   1 3344.03   14.73
  -1  -5  -1 3560.69   15.36
   1   5   1 3270.12   14.47
  -1  -5  -1 3313.13   15.54
   1   5   2 4150.09   26.78
  -1  -5  -2 4110.77   17.63
   1   5   2 4016.10   16.72
   1   5   2 4053.20   16.21
  -1  -5  -2 4206.73   18.28
  -1  -5  -3 3254.39   15.30
   1   5   3 3129.43   14.49
   1   5   3 3305.70   19.89
   1   5   3 3172.48   14.61
   1   5   4   35.51    6.58
   1   5   4   29.01    4.39
   1   5   4   25.43    5.14
   1   5   4   23.42    4.76
   1   5   5  671.15    6.68
   1   5   5  679.60    7.25
   1   5   5  665.84    6.71
   1   5   5  663.02    7.78
   1   5   5  680.73    7.28
   1   5   6  517.46    6.39
   1   5   6  508.40    6.78
   1   5   6  519.99    6.58
   1   5   6  509.41    6.23
   1   5   7  335.86    6.16
   1   5   7  346.78    6.01
   1   5   7  331.81    6.15
   1   5   7  335.63    5.77
   1   5   8   28.99    5.46
   1   5   8   26.97    5.09
   1   5   8   17.12    5.27
   1   5   9    6.06    4.75
   1   5   9    7.89    5.51
   1   5   9    7.89    4.86
   1   5  10    0.65    4.74
   1   5  10    8.70    5.70
   1   5  10    7.42    4.98
   1   5  11   19.06    4.60
   1   5  11   22.89    5.95
   1   5  11   15.63    6.61
   1   5  12  182.48    5.14
   1   5  12  184.06    9.95
   1   5  12  176.87   10.24
   1   5  13   20.62    4.31
   1   5  14    4.82    3.34
  -1  -6   0 2044.70   16.60
  -1  -6   0 2114.10   10.22
   1   6   0 1963.59    9.61
   1   6   0 2008.96    9.37
  -1  -6   0 2158.29   10.49
  -1  -6  -1 2667.84   12.02
   1   6   1 2536.08   10.95
   1   6   1 2555.17   11.49
  -1  -6  -1 2599.37   11.80
  -1  -6  -1 2574.74   17.92
  -1  -6  -2  501.91    5.07
  -1  -6  -2  570.28    6.10
   1   6   2  457.78    5.75
   1   6   2  499.11    6.34
   1   6   3  510.42    6.46
   1   6   3  497.30    8.55
  -1  -6  -3  541.51    6.31
   1   6   3  461.15    5.82
   1   6   4  346.02    6.06
   1   6   4  348.49    4.48
   1   6   4  342.50    7.81
   1   6   5  645.82    5.65
   1   6   5  689.21    7.33
   1   6   5  656.84    5.60
   1   6   5  657.37    7.72
   1   6   6  747.96    6.93
   1   6   6  785.28    7.52
   1   6   6  745.44    6.22
   1   6   6  745.31    6.95
   1   6   6  714.70    8.20
   1   6   7   11.49    4.28
   1   6   7    4.37    4.89
   1   6   7    2.90    4.71
   1   6   7    0.74    4.04
   1   6   7    7.89    4.71
   1   6   8   18.30    4.97
   1   6   8    4.89    5.37
   1   6   8   -6.43    3.99
   1   6   8   -1.98    4.53
   1   6   9  373.23    6.01
   1   6   9  389.74    6.31
   1   6   9  360.47    5.98
   1   6   9  372.91    5.60
   1   6  10  523.72    6.80
   1   6  10  557.80    6.39
   1   6  10  541.22    6.22
   1   6  10  516.62    7.39
   1   6  11  103.94    4.93
   1   6  11   88.45    5.56
   1   6  11   95.85    5.48
   1   6  12   -1.08    4.02
   1   6  12    4.55    5.49
   1   6  12    4.40    5.84
   1   6  13  120.01    4.75
  -1  -7   0   46.36    5.61
   1   7   0   46.08    5.24
  -1  -7   0   52.68    4.94
   1   7   0   47.23    4.21
  -1  -7   0   79.85    4.14
  -1  -7  -1   19.67    3.49
   1   7   1   30.40    3.25
   1   7   1   34.83    3.83
  -1  -7  -1   25.58    4.21
  -1  -7  -1   29.07    6.48
  -1  -7  -2  267.61    5.08
  -1  -7  -2  267.10    5.51
   1   7   2  231.06    5.04
   1   7   2  274.98    5.58
  -1  -7  -3 2262.05   11.14
   1   7   3 2292.03   10.87
   1   7   3 2337.10   11.48
   1   7   4  106.28    7.39
   1   7   4  106.94    4.99
   1   7   4  102.49    5.66
   1   7   5   -5.45    6.42
   1   7   5    4.96    4.30
   1   7   5    0.25    4.59
   1   7   5   13.00    5.07
   1   7   6    0.79    3.55
   1   7   6    8.50    4.21
   1   7   6    2.83    5.66
   1   7   6    5.69    4.53
   1   7   6    7.75    4.89
   1   7   7  135.70    4.69
   1   7   7  158.82    5.24
   1   7   7  145.61    4.96
   1   7   7  139.51    4.34
   1   7   7  137.78    5.08
   1   7   8  233.26    4.97
   1   7   8  220.54    5.53
   1   7   8  227.02    4.90
   1   7   8  232.65    5.45
   1   7   8  214.23    5.27
   1   7   9    2.94    4.24
   1   7   9   14.97    4.05
   1   7   9    7.65    4.14
   1   7   9    9.36    4.36
   1   7   9    4.86    3.60
   1   7  10    5.05    3.93
   1   7  10   10.62    4.16
   1   7  10   -1.86    4.33
   1   7  10   18.03    3.80
   1   7  10    9.46    4.20
   1   7  11   58.03    4.83
   1   7  11   58.78    5.02
   1   7  11   48.51    3.77
   1   7  11   78.36    4.71
   1   7  11   69.12    3.95
   1   7  12  167.86    4.55
   1   7  12  165.44    6.38
   1   7  12  165.16    6.41
   1   7  12  185.42    4.45
   1   7  13   78.24    4.02
   1   7  13   95.54    7.43
   1   7  13  121.10    3.76
   1   7  13   96.55    7.37
  -1  -8   0  197.79    4.74
   1   8   0  196.75    4.17
  -1  -8   0  205.43    3.45
   1   8   0  185.56    4.05
  -1  -8   0  185.58    7.27
  -1  -8  -1  104.67    4.05
  -1  -8  -1  108.84    4.72
   1   8   1   95.11    3.07
   1   8   1  106.19    5.07
  -1  -8  -2  216.44    4.97
   1   8   2  217.20    4.79
   1   8   2  232.42    5.39
  -1  -8  -3    5.50    4.60
   1   8   3    0.77    3.02
   1   8   3   11.54    4.56
   1   8   4   54.72    5.22
   1   8   4   58.01    3.20
   1   8   5   69.23    4.73
   1   8   5   77.46    6.48
   1   8   5   70.58    4.01
   1   8   5   63.06    4.06
   1   8   6  454.17    7.79
   1   8   6  455.93    5.47
   1   8   6  453.69    5.95
   1   8   6  461.10    6.08
   1   8   6  443.77    5.42
   1   8   7  292.45    6.37
   1   8   7  306.78    4.64
   1   8   7  315.84    5.64
   1   8   7  313.65    4.96
   1   8   7  298.44    4.22
   1   8   8  164.71    5.09
   1   8   8  184.87    5.04
   1   8   8  175.12    4.27
   1   8   8  169.45    4.58
   1   8   8  180.58    4.90
   1   8   9    2.34    3.11
   1   8   9    1.87    3.74
   1   8   9    5.77    4.02
   1   8   9    3.14    3.55
   1   8   9    6.33    4.65
   1   8  10  370.84    5.75
   1   8  10  373.45    5.30
   1   8  10  385.47    5.61
   1   8  10  398.48    5.64
   1   8  10  371.62    5.71
   1   8  11  422.84    6.42
   1   8  11  427.48    5.71
   1   8  11  437.54    5.05
   1   8  11  410.40    5.93
   1   8  11  444.26    6.06
   1   8  12  161.53    5.25
   1   8  12  163.68    4.31
   1   8  12  167.66    4.63
   1   8  12  185.18    4.21
   1   8  12  159.84    5.41
   1   9   0  136.31    3.72
  -1  -9   0  141.55    4.60
   1   9   0  148.00    4.22
  -1  -9   0  145.01    3.96
  -1  -9  -1   51.71    4.06
   1   9   1   64.65    3.65
   1   9   1   42.50    4.30
  -1  -9  -1   67.30    3.63
  -1  -9  -2   35.88    4.46
   1   9   2   27.13    3.62
   1   9   2   25.37    3.50
  -1  -9  -3   33.06    4.51
   1   9   3   34.11    4.90
   1   9   3   37.47    3.98
   1   9   4  491.71    5.40
   1   9   4  491.49    5.86
   1   9   5  463.19    5.31
   1   9   5  477.91    5.75
   1   9   5  462.53    5.38
   1   9   6  333.78    5.21
   1   9   6  318.20    5.11
   1   9   6  287.59    4.69
   1   9   6  315.90    4.16
   1   9   7    7.77    3.29
   1   9   7    2.34    5.04
   1   9   7   -5.36    4.34
   1   9   7   -3.93    4.51
   1   9   7    2.13    3.64
   1   9   8  341.45    4.78
   1   9   8  329.04    6.80
   1   9   8  332.78    4.95
   1   9   8  325.78    5.22
   1   9   8  322.53    4.76
   1   9   9  263.41    4.75
   1   9   9  264.48    6.00
   1   9   9  257.88    5.16
   1   9   9  253.89    4.54
   1   9   9  277.73    4.69
   1   9  10  202.25    4.60
   1   9  10  202.37    4.40
   1   9  10  197.16    4.95
   1   9  10  186.25    4.10
   1   9  10  199.91    5.08
   1   9  11   40.61    3.98
   1   9  11   40.43    4.08
   1   9  11   36.43    3.58
   1   9  11   33.49    4.86
   1   9  11   36.80    3.57
   1  10   0  167.77    4.17
  -1 -10   0  190.36    4.20
   1  10   0  168.83    3.63
  -1 -10   0  171.14    3.86
   1  10   1   -3.91    3.11
  -1 -10  -1    6.07    3.96
   1  10   1   13.66    3.64
  -1 -10  -2  211.02    3.74
   1  10   2  189.77    3.56
   1  10   2  210.42    3.87
   1  10   3  372.44    5.02
   1  10   3  357.29    5.68
   1  10   4  418.88    5.19
   1  10   4  428.91    4.92
   1  10   4  446.15    5.94
   1  10   5   82.20    3.62
   1  10   5   76.57    4.33
   1  10   5   78.89    3.55
   1  10   6  127.66    4.60
   1  10   6  131.28    4.10
   1  10   6  122.54    4.11
   1  10   6  136.90    4.74
   1  10   7  364.88    4.69
   1  10   7  368.94    4.64
   1  10   7  370.01    5.37
   1  10   7  365.65    4.27
   1  10   8  162.67    3.92
   1  10   8  157.87    7.19
   1  10   8  152.42    4.69
   1  10   8  172.65    4.39
   1  10   8  155.78    3.33
   1  10   9  265.64    4.87
   1  10   9  260.61    7.04
   1  10   9  259.19    4.99
   1  10   9  259.30    4.27
   1  10   9  254.87    4.47
   1  11   0  216.69    4.17
  -1 -11   0  207.37    4.26
   1  11   0  206.52    3.64
  -1 -11   0  219.57    3.89
  -1 -11  -1  483.15    5.18
   1  11   1  448.20    4.22
   1  11   1  440.87    4.61
   1  11   2  395.79    5.25
   1  11   2  405.35    4.96
   1  11   3  159.01    4.45
   1  11   3  159.15    4.02
   1  11   4   32.06    3.58
   1  11   4   15.71    3.42
   1  11   4   10.66    3.96
   1  11   5   65.43    4.15
   1  11   5   61.80    3.37
   1  11   5   73.05    3.35
   1  11   6  181.93    4.10
   1  11   6  183.91    3.89
   1  11   6  160.80    3.85
   1  11   6  182.21    4.37
   1  11   7  232.29    4.26
   1  11   7  220.91    4.40
   1  11   7  235.27    4.09
   1  11   7  222.25    4.55
   1  11   8   46.35    3.52
   1  11   8   41.29    3.27
   1  11   8   27.26    4.28
   1  11   8   32.44    3.28
   1  12   0  202.00    4.36
   1  12   0  231.71    4.45
   1  12   1  296.94    4.43
   1  12   1  310.40    4.11
   1  12   2   44.24    3.31
   1  12   2   28.53    4.32
   1  12   3   45.48    3.06
   1  12   3   39.03    3.42
   1  12   3   15.98    3.09
   1  12   4  133.50    3.48
   1  12   4  126.50    3.31
   1  12   4   94.65    3.40
   1  12   5  112.34    3.76
   1  12   5  116.56    3.61
   1  12   5  117.89    4.16
  -2  12  -1   18.93    3.02
   2 -12   1   16.06    3.03
  -2  12  -1   -6.91    3.25
  -2  12  -2  104.61    3.29
   2 -12   2  106.34    4.51
  -2  12  -2   82.70    3.46
  -2  11  -1   -0.64    3.33
   2 -11   1    3.23    4.27
  -2  11  -1   12.21    4.56
  -2  11  -2  130.76    2.98
  -2  11  -2  115.55    4.80
   2 -11   2  148.27    3.40
  -2  11  -3  169.84    3.03
   2 -11   3  181.04    4.64
  -2  11  -3  177.71    4.93
  -2  11  -4  113.46    2.83
   2 -11   4  107.81    4.48
  -2  11  -4  112.77    3.67
  -2  11  -5   10.82    2.92
   2 -11   5   18.50    3.75
  -2  11  -5   15.19    4.26
   2 -11   5   20.81    3.38
  -2  11  -6   45.06    3.35
   2 -11   6   36.47    3.35
   2 -11   6   45.74    4.84
  -2  11  -6   36.34    4.43
   2 -11   6   39.49    3.54
   2 -10   1  354.10    4.97
  -2  10  -1  330.94    4.34
  -2  10  -1  330.36    4.55
  -2  10  -2  143.77    3.85
   2 -10   2  131.59    4.53
  -2  10  -2  142.71    3.65
  -2  10  -3   77.14    3.36
   2 -10   3   87.31    3.31
  -2  10  -3   95.11    4.48
   2 -10   4    2.96    3.23
  -2  10  -4   -4.92    3.23
   2 -10   4    3.80    2.98
  -2  10  -4  -12.08    4.24
  -2  10  -5  188.63    4.24
   2 -10   5  180.95    4.54
  -2  10  -5  210.33    5.43
   2 -10   5  207.28    4.30
   2 -10   5  168.61    5.80
  -2  10  -6   56.47    3.40
   2 -10   6   84.66    3.75
   2 -10   6   67.05    3.84
  -2  10  -6   83.37    4.35
   2 -10   6   70.39    4.52
   2 -10   7   60.82    4.07
  -2  10  -7   59.46    4.12
   2 -10   7   64.47    3.48
  -2  10  -7   57.84    3.57
   2 -10   8   36.61    3.58
  -2  10  -8   34.94    3.18
  -2  10  -8   20.27    4.22
   2 -10   8   44.03    2.99
   2  -9   1  824.72    6.89
  -2   9  -1  785.62    6.20
  -2   9  -1  775.11    6.68
  -2   9  -2  238.46    4.19
  -2   9  -2  242.21    3.43
   2  -9   2  290.68    4.99
  -2   9  -3   33.51    3.66
   2  -9   3   24.33    4.54
   2  -9   3   40.80    3.83
  -2   9  -3   19.40    4.52
  -2   9  -4  366.20    4.67
  -2   9  -4  368.99    4.51
   2  -9   4  398.28    5.18
   2  -9   4  418.59    5.01
   2  -9   4  381.01    7.35
  -2   9  -5  528.93    5.17
   2  -9   5  557.98    6.10
  -2   9  -5  567.15    5.39
   2  -9   5  591.75    5.42
  -2   9  -6   29.35    3.36
   2  -9   6   24.39    4.05
  -2   9  -6    6.94    4.64
   2  -9   6   23.72    3.74
  -2   9  -7   40.50    4.65
  -2   9  -7   37.80    3.39
   2  -9   7   24.23    2.97
   2  -9   7   34.13    3.43
   2  -9   8  126.81    4.25
  -2   9  -8  115.83    4.86
   2  -9   8   94.95    3.85
  -2   9  -8   86.32    3.01
   2  -9   9  124.54    3.27
   2  -9   9  127.65    3.75
  -2   9  -9  107.67    5.13
  -2   9  -9  139.24    3.61
   2  -8   1  507.26    6.18
  -2   8  -1  489.42    5.05
  -2   8  -1  453.66    5.14
  -2   8  -2 1148.27    7.28
   2  -8   2 1246.59    7.97
  -2   8  -2 1186.93    7.93
  -2   8  -3  706.91    5.82
   2  -8   3  780.84    6.86
  -2   8  -3  760.82    6.96
   2  -8   3  785.75    5.99
   2  -8   3  710.21    9.81
   2  -8   4   83.88    4.86
  -2   8  -4   70.65    3.00
  -2   8  -4   75.16    5.05
   2  -8   4   87.22    4.07
  -2   8  -5   64.76    3.98
   2  -8   5   59.21    3.98
   2  -8   5   50.79    4.83
  -2   8  -5   59.23    5.30
  -2   8  -6   50.80    4.06
   2  -8   6   39.14    4.82
  -2   8  -6   50.07    3.95
   2  -8   6   43.16    2.97
  -2   8  -7   11.24    2.69
   2  -8   7   -3.04    4.34
   2  -8   7   -5.21    3.42
  -2   8  -7    6.47    4.76
   2  -8   8   13.64    3.82
   2  -8   8    8.51    2.43
  -2   8  -8   23.49    4.49
  -2   8  -8   10.35    3.33
  -2   8  -9    9.25    3.94
   2  -8   9   -6.37    4.05
   2  -8   9   -4.90    3.67
  -2   8  -9    8.51    4.28
   2  -8  10   14.76    3.67
  -2   8 -10    8.53    3.55
   2  -8  11   32.73    3.73
   2  -8  11   40.31    3.10
  -2   8 -11   19.57    3.55
  -2   8 -11   24.13    4.58
  -2   7  -1  136.79    3.47
   2  -7   1  136.05    5.72
  -2   7  -1  109.43    6.05
  -2   7  -2  145.00    4.66
   2  -7   2  152.38    9.09
  -2   7  -2  138.64    4.17
   2  -7   2  158.76    5.96
   2  -7   2  181.36    4.68
  -2   7  -3    4.94    3.92
   2  -7   3   -2.16    3.67
  -2   7  -3   14.43    5.63
   2  -7   3    5.15    2.84
   2  -7   3    1.31    5.90
   2  -7   4   23.10    2.95
  -2   7  -4   19.94    3.69
   2  -7   4   11.58    3.69
  -2   7  -4   24.86    5.67
  -2   7  -5   42.92    3.83
   2  -7   5   73.03    4.93
  -2   7  -5   65.68    5.08
   2  -7   5   62.18    4.06
   2  -7   6  473.71    5.77
  -2   7  -6  450.57    5.30
   2  -7   6  479.12    5.30
  -2   7  -6  460.59    6.77
   2  -7   7  408.54    4.27
  -2   7  -7  405.84    5.11
  -2   7  -7  362.69    6.24
   2  -7   7  417.30    5.68
   2  -7   8   92.59    3.46
   2  -7   8   85.30    3.04
  -2   7  -8   78.12    5.15
  -2   7  -8   99.44    3.11
  -2   7  -9   42.19    3.87
   2  -7   9   55.26    3.14
   2  -7   9   55.79    3.86
  -2   7  -9   57.31    4.75
   2  -7  10  295.52    5.10
   2  -7  10  318.47    4.84
  -2   7 -10  278.19    5.39
  -2   7 -10  268.83    4.60
   2  -7  11  282.60    4.62
   2  -7  11  307.87    4.43
  -2   7 -11  276.98    3.97
  -2   7 -11  277.45    5.52
   2  -7  12  121.12    4.22
   2  -7  12  119.86    3.84
  -2   7 -12  102.96    4.29
  -2   7 -12  128.04    3.74
  -2   6  -1   29.13    4.27
  -2   6  -1   35.50    4.25
   2  -6   1   26.75    5.21
  -2   6  -2  239.24    4.67
   2  -6   2  273.91    5.69
  -2   6  -2  241.74    6.32
   2  -6   2  234.96    5.04
   2  -6   2  243.19    7.49
  -2   6  -3  887.43    5.90
   2  -6   3  938.38    7.90
  -2   6  -3  884.38    6.84
   2  -6   3  926.32    6.80
  -2   6  -4 1872.79    9.43
   2  -6   4 2087.16   10.99
  -2   6  -4 1995.48   10.99
   2  -6   4 2039.78    9.83
  -2   6  -5  461.49    5.66
   2  -6   5  499.15    6.38
   2  -6   5  507.32    4.87
  -2   6  -5  512.48    6.95
  -2   6  -6   53.14    4.33
   2  -6   6   48.88    5.07
   2  -6   6   54.01    4.36
  -2   6  -6   45.04    5.98
  -2   6  -7   16.34    4.28
   2  -6   7   49.78    4.61
   2  -6   7   31.10    3.02
  -2   6  -7   43.48    5.28
  -2   6  -8  221.01    4.61
   2  -6   8  249.11    5.02
   2  -6   8  246.16    4.49
  -2   6  -8  244.70    6.01
   2  -6   9  315.64    5.02
   2  -6   9  348.10    4.87
  -2   6  -9  307.05    5.76
  -2   6  -9  301.41    4.92
   2  -6  10   62.30    4.36
   2  -6  10   70.20    3.54
  -2   6 -10   47.52    2.92
  -2   6 -10   23.74    4.92
   2  -6  11    6.61    3.62
   2  -6  11   11.58    3.57
  -2   6 -11   11.78    3.58
  -2   6 -11    9.86    4.21
   2  -6  12   11.79    3.86
  -2   6 -12    7.33    3.84
   2  -6  12   23.82    3.61
  -2   6 -12   18.84    4.34
   2  -5   1  251.60    9.61
   2  -5   1  264.01    6.54
  -2   5  -1  238.69    5.42
  -2   5  -1  238.74    5.33
   2  -5   2    6.28    6.01
  -2   5  -2    6.97    4.38
   2  -5   2   34.35    6.01
  -2   5  -2   10.66    6.67
   2  -5   2   14.41    4.55
  -2   5  -3  121.43    4.57
   2  -5   3  127.80    6.01
  -2   5  -3  121.87    6.34
   2  -5   3  119.42    4.67
  -2   5  -4  495.30    5.72
   2  -5   4  531.31    5.66
  -2   5  -4  505.83    5.79
   2  -5   4  524.31    4.95
  -2   5  -5  265.63    5.01
   2  -5   5  305.61    6.41
   2  -5   5  295.75    4.96
  -2   5  -5  288.09    6.92
  -2   5  -6  318.60    5.20
   2  -5   6  371.10    6.42
   2  -5   6  342.78    5.18
  -2   5  -6  351.84    6.83
  -2   5  -7 1373.31    9.16
   2  -5   7 1467.49    9.72
   2  -5   7 1514.68    9.31
  -2   5  -7 1407.88   10.28
  -2   5  -8 1131.39    8.20
   2  -5   8 1187.15    8.67
   2  -5   8 1270.74    8.28
  -2   5  -8 1164.40    8.33
   2  -5   9  719.43    6.90
   2  -5   9  765.05    6.46
  -2   5  -9  733.09    6.73
  -2   5  -9  684.93    7.75
   2  -5  10   82.99    4.43
   2  -5  10   70.52    4.27
  -2   5 -10   68.82    4.08
  -2   5 -10   72.23    5.56
   2  -5  11   58.33    3.52
  -2   5 -11   56.70    4.01
   2  -5  11   51.00    4.46
  -2   5 -11   55.24    4.89
  -2   5 -12  105.83    4.03
   2  -5  12  129.07    3.78
   2  -5  12  133.40    4.63
  -2   5 -12  135.90    5.49
  -2   5 -13  115.02    5.58
  -2   5 -13  109.55    3.95
   2  -5  13  125.84    4.59
   2  -5  13  129.94    3.63
   2  -4   1 6004.42   23.76
  -2   4  -1 5488.36   20.53
  -2   4  -1 5428.46   22.85
  -2   4  -2 3177.14   15.06
   2  -4   2 3649.31   17.03
  -2   4  -2 3524.15   16.79
   2  -4   2 3432.34   15.23
   2  -4   2 3551.39   18.89
  -2   4  -3 2699.48   13.92
   2  -4   3 2822.42   13.59
  -2   4  -3 2799.53   14.45
   2  -4   3 2948.05   13.40
  -2   4  -4  349.46    5.47
   2  -4   4  342.20    6.96
   2  -4   4  340.93    5.68
  -2   4  -4  358.98    5.92
  -2   4  -5 3031.20   15.21
   2  -4   5 3187.87   15.41
   2  -4   5 3391.97   15.79
  -2   4  -5 3141.83   14.54
   2  -4   6 2458.10   12.47
   2  -4   6 2362.14   12.62
  -2   4  -6 2319.55   13.12
  -2   4  -6 2295.31   12.43
   2  -4   7  920.82    7.39
   2  -4   7  939.50    8.10
  -2   4  -7  893.28    7.22
  -2   4  -7  914.18    8.69
  -2   4  -8   73.21    6.02
   2  -4   8   87.01    4.18
   2  -4   8   72.26    5.28
  -2   4  -8   63.68    4.36
   2  -4   9  172.46    4.73
   2  -4   9  142.98    5.42
  -2   4  -9  130.84    4.90
  -2   4  -9  157.33    5.96
   2  -4  10   35.40    4.75
  -2   4 -10   30.77    4.52
   2  -4  10   29.78    4.16
  -2   4 -10   32.00    5.27
   2  -4  11   94.78    3.88
   2  -4  11   97.38    4.67
  -2   4 -11   89.78    4.23
  -2   4 -11  100.55    5.24
  -2   4 -12   40.26    4.04
   2  -4  12   43.74    4.32
   2  -4  12   54.55    3.52
  -2   4 -12   45.61    4.60
  -2   4 -13   14.54    3.57
   2  -4  13    3.20    3.73
   2  -4  13   11.13    3.24
  -2   4 -13    9.04    4.89
   2  -4  14   22.73    4.22
   2  -4  14   19.67    3.07
  -2   4 -14   20.72    3.45
  -2   4 -14   12.74    4.56
   2  -3   1 3493.62   23.55
   2  -3   1 3750.13   18.86
  -2   3  -1 3449.11   18.42
  -2   3  -1 3544.00   16.45
  -2   3  -2   73.03    6.54
   2  -3   2   75.27    9.04
  -2   3  -2   82.55    8.96
   2  -3   2   71.05    6.87
   2  -3   2   76.47    6.86
  -2   3  -3  677.53    8.36
   2  -3   3  707.94   10.81
   2  -3   3  712.52    7.13
  -2   3  -3  644.22   10.94
  -2   3  -4  495.93    6.77
   2  -3   4  501.46    9.15
   2  -3   4  513.82    7.17
  -2   3  -4  524.66    9.15
  -2   3  -5  114.95    4.90
   2  -3   5  124.60    5.21
   2  -3   5  133.66    7.02
  -2   3  -5  128.72    7.45
   2  -3   6  669.99    6.56
   2  -3   6  599.40    7.59
  -2   3  -6  581.50    6.74
  -2   3  -6  613.87    6.37
   2  -3   7  100.38    4.65
   2  -3   7   86.20    6.05
  -2   3  -7   94.44    4.78
  -2   3  -7   84.37    4.83
   2  -3   8  236.95    5.02
   2  -3   8  219.30    6.19
  -2   3  -8  214.77    5.46
  -2   3  -8  201.38    6.77
   2  -3   9  167.57    4.84
   2  -3   9  175.52    5.82
  -2   3  -9  161.88    4.98
  -2   3  -9  173.18    6.16
   2  -3  10  791.77    6.81
  -2   3 -10  755.82    7.11
   2  -3  10  785.75    7.87
  -2   3 -10  768.35    8.65
  -2   3 -11  401.22    6.10
   2  -3  11  409.35    5.37
   2  -3  11  386.22    6.36
  -2   3 -11  413.44    7.23
  -2   3 -12   20.20    4.72
  -2   3 -12   31.27    4.59
   2  -3  12   33.65    5.04
   2  -3  12   26.94    3.85
   2  -3  13   62.47    3.75
   2  -3  13   59.42    4.84
  -2   3 -13   73.64    5.17
   2  -3  14  142.69    5.12
   2  -3  14  146.69    3.79
  -2   3 -14  135.59    5.58
  -2   2  -1 1714.59   12.51
   2  -2   1 1584.46   13.53
   2  -2   1 1675.49   13.63
  -2   2  -1 1641.25   11.87
  -2   2  -1 1646.48   13.17
  -2   2  -2 4261.09   22.06
   2  -2   2 4585.04   22.94
  -2   2  -2 4525.72   22.00
   2  -2   2 4642.03   22.19
   2  -2   2 4209.14   21.06
   2  -2   3 9999.00   40.13
  -2   2  -3 9979.67   39.41
  -2   2  -4 3755.62   20.54
   2  -2   4 3784.80   20.29
   2  -2   4 3661.90   19.93
   2  -2   5  104.25    5.86
   2  -2   5   94.98    7.93
  -2   2  -5  117.16    8.33
  -2   2  -6  464.66    8.43
   2  -2   6  526.75    6.57
   2  -2   6  529.74    8.15
   2  -2   7  794.65    7.20
   2  -2   7  757.21    8.46
  -2   2  -7  759.41    9.12
   2  -2   8 1510.53    9.75
   2  -2   8 1462.50   10.60
  -2   2  -8 1450.77   11.35
  -2   2  -9   10.30    6.05
   2  -2   9   15.86    4.18
   2  -2   9    9.34    5.75
  -2   2 -10  114.64    6.01
   2  -2  10  113.69    6.42
   2  -2  10  107.95    4.34
   2  -2  11  356.48    4.98
   2  -2  11  353.73    6.27
  -2   2 -11  350.34    7.42
   2  -2  12  327.34    5.18
   2  -2  12  348.01    6.56
  -2   2 -12  334.77    6.93
   2  -2  13   91.34    4.02
  -2   2 -13   96.10    5.51
   2  -2  13  100.79    5.66
   2  -2  14   14.39    3.01
  -2   2 -14    9.33    4.49
   2  -2  14   13.12    4.92
  -2   2 -14   38.50    3.78
   2  -1   1 2039.94   14.89
  -2   1  -1   41.69    8.19
   2  -1   1 1993.13   15.10
  -2   1  -1 2051.92   15.39
  -2   1  -1 2047.54   15.36
  -2   1  -2   70.94    9.34
   2  -1   2   53.57    6.54
   2  -1   2   65.98    6.75
  -2   1  -3   94.93    6.80
   2  -1   3   95.88    6.05
   2  -1   3   89.80    8.52
  -2   1  -3   92.60    6.26
   2  -1   4  452.20    7.95
   2  -1   4  475.20   10.25
  -2   1  -4  436.33    7.93
  -2   1  -4  465.17   10.28
   2  -1   5  249.49    7.51
  -2   1  -5  250.24   10.13
   2  -1   5  213.91    9.58
  -2   1  -5  237.31    7.54
   2  -1   6    4.08    5.18
  -2   1  -6    5.45    5.93
   2  -1   6    1.62    7.34
  -2   1  -6   10.71    5.34
   2  -1   7  438.25    8.34
   2  -1   7  432.25    6.60
  -2   1  -7  440.37    8.16
  -2   1  -7  438.16    7.54
   2  -1   8  167.07    5.21
  -2   1  -8  161.65    6.26
  -2   1  -8  156.09    6.69
   2  -1   8  159.95    6.66
   2  -1   9   13.36    4.39
  -2   1  -9   -1.42    6.14
   2  -1   9    7.59    6.87
  -2   1  -9    5.22    5.93
   2  -1  10  554.87    6.31
   2  -1  10  543.91    8.40
  -2   1 -10  543.35    7.32
  -2   1 -10  569.62    8.53
  -2   1 -11  651.19    8.54
   2  -1  11  658.71    6.20
   2  -1  11  680.66    8.57
  -2   1 -11  664.56    7.79
   2  -1  12  219.67    4.70
   2  -1  12  203.58    6.33
  -2   1 -12  223.46    5.60
  -2   1 -12  205.85    5.94
  -2   1 -13   90.10    5.52
   2  -1  13   86.80    3.72
   2  -1  13   97.97    6.18
  -2   1 -13   91.20    4.95
  -2   1 -14   11.31    5.45
   2  -1  14    7.73    3.50
  -2   1 -14    1.57    4.24
   2  -1  14   10.10    6.75
   2  -1  15  128.75    3.70
  -2   1 -15  156.54    5.04
  -2   0   0  963.25   11.11
  -2   0   0  967.05    9.74
   2   0   0  965.90   13.41
   2   0   0  956.71   11.21
  -2   0   0  992.51   13.43
  -2   0  -1   22.21    8.06
   2   0   1   20.50    7.99
   2   0   1   19.83    9.13
  -2   0  -1   22.27   10.28
   2   0   1   28.25   10.49
  -2   0  -1   29.27   10.14
  -2   0  -2  208.92    7.51
  -2   0  -2  217.40   10.55
  -2   0  -2  201.63    7.63
   2   0   2  200.96    7.58
   2   0   2  186.99    7.69
  -2   0  -2  213.75   11.66
  -2   0  -3  136.43    9.92
   2   0   3  137.94    8.53
   2   0   3  141.50    8.45
  -2   0  -3  124.38    6.25
   2   0   4 6529.85   29.94
  -2   0  -4 6465.22   29.41
  -2   0  -5 3355.04   22.61
   2   0   5 3617.68   21.57
   2   0   5 3137.19   19.02
  -2   0  -5 3429.78   19.65
  -2   0  -6 1327.94   11.81
  -2   0  -6 1341.65   13.40
   2   0   6 1284.33   11.75
   2   0   6 1385.66   12.05
  -2   0  -7   16.98    6.57
   2   0   7   18.94    6.88
  -2   0  -7    5.46    6.45
   2   0   7   17.06    5.33
  -2   0  -8 1913.07   13.60
   2   0   8 1880.91   14.02
   2   0   8 1855.85   11.58
  -2   0  -8 1862.88   12.95
   2   0   9 1609.41   10.22
  -2   0  -9 1567.55   11.59
   2   0   9 1577.69   12.80
  -2   0  -9 1567.28   12.29
  -2   0 -10  571.46    7.63
   2   0  10  551.04    6.49
   2   0  10  581.41    9.04
  -2   0 -10  580.78    7.68
  -2   0 -11   12.65    5.01
   2   0  11   12.91    4.27
  -2   0 -11   16.51    5.38
   2   0  11   20.01    6.36
  -2   0 -12  395.72    7.55
   2   0  12  377.24    5.34
  -2   0 -12  393.83    6.29
   2   0  12  385.95    8.26
  -2   0 -13  236.96    7.06
   2   0  13  247.95    4.82
  -2   0 -13  239.30    5.72
   2   0  13  235.28    7.80
  -2   0 -14  190.06    5.29
   2   0  14  194.25    4.42
   2   0  15  133.60    3.93
  -2   0 -15  133.92    4.94
   2   1   0 1372.73   12.55
  -2  -1   0 1298.41   10.98
  -2  -1   0 1288.07   11.66
   2   1   0 1285.20   12.88
  -2  -1   0 1345.15   11.96
  -2  -1  -1  266.42    6.81
   2   1   1  269.77    6.54
  -2  -1  -1  262.69    8.41
   2   1   1  274.58    9.75
  -2  -1  -1  268.31    9.03
   2   1   1  263.80    8.91
   2   1   2 2100.54   13.42
  -2  -1  -2 2099.26   14.63
   2   1   2 2417.55   25.67
  -2  -1  -2 2158.61   14.28
   2   1   2 2180.02   14.93
  -2  -1  -3  770.77    9.44
   2   1   3  904.87   20.04
   2   1   3  815.14    9.89
   2   1   3  807.38    8.73
  -2  -1  -4  161.58    7.09
   2   1   4  159.21    9.87
   2   1   4  177.77    7.52
  -2  -1  -5   62.93    9.76
   2   1   5   61.15    7.27
  -2  -1  -5   60.61    7.93
   2   1   5   72.55    8.42
   2   1   6 4472.89   22.80
  -2  -1  -6 4459.02   23.47
   2   1   6 3948.59   20.08
  -2  -1  -6 4340.46   20.51
  -2  -1  -7 2281.54   13.73
   2   1   7 2366.40   14.04
   2   1   7 2197.42   14.39
  -2  -1  -7 2200.29   15.51
  -2  -1  -8  653.49    7.94
   2   1   8  624.01    9.79
  -2  -1  -8  676.45    9.71
   2   1   8  683.49    7.80
  -2  -1  -9  421.37    7.60
   2   1   9  386.22    8.01
   2   1   9  416.82    7.08
  -2  -1  -9  435.34    7.46
  -2  -1 -10  199.73    6.21
   2   1  10  197.76    7.81
  -2  -1 -10  199.37    6.46
   2   1  10  206.28    5.52
  -2  -1 -11   15.57    5.05
  -2  -1 -11    9.01    5.47
   2   1  11   15.96    6.87
   2   1  11    5.90    4.63
   2   1  12  137.69    7.35
  -2  -1 -12  123.87    5.55
   2   1  12  127.33    4.52
   2   1  13  276.91    4.91
  -2  -1 -13  264.09    6.11
   2   1  14  286.09    5.05
  -2  -1 -14  280.95    5.99
  -2  -1 -15   32.51    4.62
   2   1  15   29.60    3.50
  -2  -2   0 6331.16   28.91
   2   2   0 6215.59   26.12
  -2  -2   0 6193.42   28.30
   2   2   0 5989.63   27.52
  -2  -2   0 6159.61   26.78
   2   2   1 3698.19   21.29
   2   2   1 3747.59   21.13
  -2  -2  -1 4029.92   23.05
   2   2   1 3988.45   18.86
  -2  -2  -1 4015.83   19.07
  -2  -2  -1 3931.82   21.38
   2   2   2 8132.13   32.15
  -2  -2  -2 9034.25   34.67
   2   2   3 2120.29   13.04
  -2  -2  -3 1958.14   12.39
   2   2   3 2279.52   17.41
   2   2   3 2039.57   12.55
   2   2   4 1021.37   10.48
  -2  -2  -4 1042.85    9.94
   2   2   4  972.59   12.40
   2   2   4 1072.12   12.76
   2   2   4  961.16   10.28
   2   2   5 2958.47   20.65
  -2  -2  -5 2921.30   15.90
   2   2   5 3049.23   17.12
  -2  -2  -6 3018.30   15.35
   2   2   6 2789.39   15.93
   2   2   6 2949.78   18.39
  -2  -2  -7 2864.94   15.15
   2   2   7 2810.19   16.17
  -2  -2  -7 2929.56   17.70
   2   2   7 2808.59   16.30
  -2  -2  -8  545.83    7.13
  -2  -2  -8  557.93    7.85
   2   2   8  528.11    7.51
   2   2   8  517.64    8.88
  -2  -2  -9   76.70    5.96
  -2  -2  -9   88.61    6.24
   2   2   9   78.38    6.22
   2   2   9   73.00    6.20
  -2  -2 -10  171.42    5.96
  -2  -2 -10  186.27    6.89
   2   2  10  167.17    5.71
   2   2  10  158.40    7.45
   2   2  11  982.90   10.34
  -2  -2 -11 1065.64    9.49
   2   2  11 1004.49   11.66
   2   2  11  992.54    8.36
  -2  -2 -12  396.98    6.70
   2   2  12  357.38    8.05
   2   2  12  385.47    9.87
   2   2  12  370.14    5.89
  -2  -2 -13   17.99    4.70
   2   2  13    5.66    3.75
   2   2  14   54.40    4.00
  -2  -2 -14   55.47    4.78
   2   2  15   82.53    4.11
  -2  -2 -15   47.27    5.36
   2   3   0 3830.35   18.74
   2   3   0 4158.06   17.93
  -2  -3   0 4299.39   21.04
   2   3   0 4195.49   18.71
  -2  -3   0 4150.92   19.48
   2   3   1 1786.56   11.93
   2   3   1 1699.72   12.81
   2   3   1 1797.85   11.92
  -2  -3  -1 1820.88   11.74
   2   3   1 1797.22   11.28
   2   3   2   12.04    5.94
   2   3   2   14.22    6.18
   2   3   2    8.92    6.89
   2   3   2    9.31    5.25
  -2  -3  -2   13.13    5.40
   2   3   3 1822.78   11.98
   2   3   3 1813.43   13.09
  -2  -3  -3 1895.33   12.93
   2   3   3 1698.29   12.41
   2   3   4 1920.12   13.53
   2   3   4 1776.82   12.06
   2   3   4 1764.60   11.75
   2   3   5 2105.90   12.78
   2   3   5 2033.85   14.78
   2   3   5 2149.76   14.15
   2   3   5 2101.02   11.92
   2   3   6   45.17    6.28
   2   3   6   54.78    5.30
   2   3   7   34.91    6.30
   2   3   7   44.18    5.81
   2   3   8   99.85    6.39
   2   3   8  105.42    5.96
   2   3   8  111.27    6.96
   2   3   9  488.23    7.91
   2   3   9  510.88    7.28
   2   3   9  471.00    7.78
   2   3  10  413.62    8.02
   2   3  10  448.81    6.80
   2   3  10  423.05    7.14
   2   3  11  128.88    5.74
   2   3  11  129.97    5.33
   2   3  11  122.25    7.24
   2   3  12   62.29    6.52
   2   3  12   65.73    7.62
   2   3  12   65.93    4.63
   2   3  13   17.20    4.01
   2   3  14   60.35    4.29
   2   3  15   40.34    4.42
   2   4   0  156.09    4.95
   2   4   0  142.89    4.73
   2   4   0  157.03    7.59
  -2  -4   0  169.25    6.31
   2   4   1 2192.68   11.93
   2   4   1 2154.73   12.00
   2   4   1 2292.78   12.62
  -2  -4  -1 2126.04   13.00
   2   4   2 1770.13   13.19
   2   4   2 1744.59   11.37
   2   4   2 1773.85   11.68
  -2  -4  -2 1821.54   11.43
   2   4   2 1747.76    9.79
   2   4   3 5117.27   20.71
   2   4   3 5369.70   21.27
   2   4   3 5411.81   24.98
   2   4   3 5527.65   25.04
  -2  -4  -3 6031.54   25.66
   2   4   4 2186.23   11.29
   2   4   4 2252.61   13.09
   2   4   4 2267.84   12.32
   2   4   4 2431.26   13.92
   2   4   5  515.20    5.80
   2   4   5  483.52    6.68
   2   4   5  507.26    6.90
   2   4   5  526.46    7.48
   2   4   5  473.86    6.51
   2   4   6  367.24    5.05
   2   4   6  345.80    5.77
   2   4   6  379.89    6.26
   2   4   6  354.45    6.96
   2   4   6  355.53    6.27
   2   4   7  317.99    6.58
   2   4   7  306.99    6.19
   2   4   7  321.22    5.84
   2   4   7  310.91    6.69
   2   4   8  842.05    7.95
   2   4   8  825.23    8.58
   2   4   8  812.24    8.22
   2   4   9  414.31    6.95
   2   4   9  418.52    7.35
   2   4   9  393.36    7.08
   2   4  10   56.24    6.02
   2   4  10   59.11    5.48
   2   4  10   66.63    6.13
   2   4  11  145.50    5.30
   2   4  11  147.07    5.86
   2   4  11  152.36    6.74
   2   4  12  478.60    8.04
   2   4  12  492.00    6.77
   2   4  12  475.21    9.06
   2   4  13  181.71    8.85
   2   4  13  192.05    5.02
   2   4  13  183.21    9.94
   2   4  14    8.63    4.08
  -2  -5   0  758.08    8.53
   2   5   0  697.33    5.62
  -2  -5   0  749.49    6.51
   2   5   0  718.79    6.19
  -2  -5  -1  539.41    7.54
   2   5   1  546.07    6.34
   2   5   1  557.32    7.05
  -2  -5  -1  551.19    6.21
   2   5   2  112.60    5.34
   2   5   2  110.51    5.84
   2   5   2  120.36    5.19
  -2  -5  -2  110.02    3.87
  -2  -5  -2  106.65    5.63
   2   5   3  169.22    3.90
   2   5   3  190.53    6.68
   2   5   3  167.91    5.84
   2   5   3  194.44    4.22
  -2  -5  -3  200.53    5.54
   2   5   4  199.52    4.07
   2   5   4  225.61    5.88
   2   5   4  208.16    5.33
   2   5   4  199.57    6.25
   2   5   5   23.50    5.19
   2   5   5   23.12    5.31
   2   5   5   24.07    4.43
   2   5   5   17.00    4.36
   2   5   6 1443.07    9.41
   2   5   6 1518.52    9.75
   2   5   6 1486.33   10.08
   2   5   6 1487.68    9.61
   2   5   6 1432.43    9.61
   2   5   7  318.76    5.70
   2   5   7  311.90    5.80
   2   5   7  313.52    5.94
   2   5   7  310.63    6.05
   2   5   7  314.29    5.46
   2   5   8   12.93    4.87
   2   5   8   12.98    5.85
   2   5   8   17.65    4.82
   2   5   8   18.06    4.50
   2   5   9   63.77    5.02
   2   5   9   77.56    5.54
   2   5   9   67.87    5.64
   2   5   9   75.55    4.75
   2   5  10  594.01    6.94
   2   5  10  609.72    7.33
   2   5  10  590.12    7.66
   2   5  11  154.07    5.18
   2   5  11  122.45    5.96
   2   5  11  129.88    5.51
   2   5  12   23.31    5.87
   2   5  12   17.09    4.71
   2   5  12   23.83    4.66
   2   5  13   10.60    5.92
   2   5  13   13.07    4.60
   2   5  13    7.04    5.64
   2   5  14   14.80    3.96
  -2  -6   0  896.86    9.37
   2   6   0  818.06    5.65
  -2  -6   0  884.72    6.82
  -2  -6   0  934.55    6.77
   2   6   0  886.85    7.00
  -2  -6  -1  534.66    8.11
   2   6   1  514.86    4.87
   2   6   1  521.97    4.97
  -2  -6  -1  547.70    5.68
   2   6   2  531.42    5.61
   2   6   2  549.01    5.75
   2   6   2  559.87    6.24
  -2  -6  -2  522.41    7.22
  -2  -6  -2  562.13    6.08
   2   6   3  507.14    5.58
   2   6   3  498.63    7.23
   2   6   3  508.57    5.11
   2   6   3  505.18    5.85
  -2  -6  -3  540.17    6.04
   2   6   4 1312.51    7.58
   2   6   4 1358.16   10.46
   2   6   4 1413.66    9.12
   2   6   4 1395.57    8.65
   2   6   5  458.16    6.71
   2   6   5  466.34    5.51
   2   6   5  470.14    5.11
   2   6   5  478.70    5.92
   2   6   6 1162.39    8.08
   2   6   6 1239.53    8.74
   2   6   6 1146.14    8.13
   2   6   6 1077.38    8.05
   2   6   6 1112.75    8.66
   2   6   7   90.32    4.61
   2   6   7   84.03    5.23
   2   6   7   85.08    4.99
   2   6   7   70.58    4.46
   2   6   7   84.87    4.91
   2   6   8  595.54    6.72
   2   6   8  559.93    6.56
   2   6   8  523.84    6.25
   2   6   8  560.20    6.44
   2   6   8  574.84    6.83
   2   6   9  190.22    5.12
   2   6   9  196.53    5.25
   2   6   9  199.60    5.57
   2   6   9  211.48    5.66
   2   6   9  190.06    4.90
   2   6  10  258.09    5.17
   2   6  10  255.13    4.81
   2   6  10  249.48    5.46
   2   6  10  244.34    5.08
   2   6  10  248.76    5.43
   2   6  11  124.16    4.80
   2   6  11  111.72    3.90
   2   6  11  120.23    4.67
   2   6  11  116.96    3.49
   2   6  11  120.61    5.67
   2   6  12   29.71    4.09
   2   6  12   35.47    4.88
   2   6  12   23.26    3.96
   2   6  12   35.74    5.09
   2   6  13  190.79    5.04
   2   6  13  172.27    6.37
   2   6  13  175.65    4.74
   2   6  13  188.35    7.08
   2   7   0  155.23    4.55
  -2  -7   0  181.82    4.93
  -2  -7   0  153.30    6.36
  -2  -7   0  172.88    4.63
   2   7   0  160.85    4.10
   2   7   1   19.48    4.22
   2   7   1   28.34    3.80
  -2  -7  -1   13.38    2.96
  -2  -7  -1   18.02    5.48
   2   7   2  368.56    5.35
   2   7   2  345.32    5.91
  -2  -7  -2  372.75    5.33
  -2  -7  -2  341.65    6.91
   2   7   3  485.01    5.61
   2   7   3  496.55    5.93
   2   7   3  472.17    6.17
  -2  -7  -3  483.95    5.98
   2   7   4    3.46    5.05
   2   7   4   -2.09    4.61
   2   7   4   -2.63    4.45
   2   7   4   -0.26    5.23
   2   7   5   30.51    5.95
   2   7   5   12.86    3.42
   2   7   5   23.71    5.39
   2   7   5   23.98    3.07
   2   7   6  436.14    6.52
   2   7   6  432.36    5.69
   2   7   6  467.43    6.23
   2   7   6  459.43    5.49
   2   7   6  446.74    6.05
   2   7   7  953.85    7.96
   2   7   7  981.66    7.40
   2   7   7 1027.06    7.94
   2   7   7  984.52    7.43
   2   7   7 1014.24    7.76
   2   7   8  402.12    5.55
   2   7   8  401.24    5.54
   2   7   8  394.94    5.80
   2   7   8  378.74    5.42
   2   7   8  371.66    5.80
   2   7   9  243.84    4.74
   2   7   9  213.68    4.83
   2   7   9  227.72    5.04
   2   7   9  220.25    4.45
   2   7   9  230.39    5.03
   2   7  10    7.22    3.64
   2   7  10    1.38    4.45
   2   7  10   13.22    4.27
   2   7  10   -8.11    4.23
   2   7  10   10.82    3.45
   2   7  11  117.30    5.02
   2   7  11   94.59    4.08
   2   7  11  116.03    4.60
   2   7  11  108.82    4.60
   2   7  11  110.87    4.66
   2   7  12  133.83    4.14
   2   7  12  131.56    4.80
   2   7  12  118.89    4.38
   2   7  12  112.69    5.02
   2   7  12  108.01    4.63
   2   7  13  213.17    6.54
   2   7  13  227.44    4.92
   2   7  13  209.23    5.93
   2   7  13  219.03    4.66
   2   7  13  207.61    4.31
  -2  -8   0  168.12    5.28
   2   8   0  174.14    3.40
  -2  -8   0  208.14    4.95
   2   8   0  170.92    3.90
  -2  -8   0  195.56    4.35
   2   8   1  556.43    5.48
   2   8   1  567.42    5.87
  -2  -8  -1  589.36    5.63
  -2  -8  -1  569.57    7.68
   2   8   2 1450.21    8.57
   2   8   2 1465.01    7.64
  -2  -8  -2 1536.90    8.78
   2   8   3  308.09    3.87
   2   8   3  310.11    4.98
   2   8   3  326.57    4.37
   2   8   4  560.29    5.51
   2   8   4  585.44    6.10
   2   8   4  612.92    6.36
   2   8   5  557.37    5.07
   2   8   5  564.99    7.78
   2   8   5  517.01    5.92
   2   8   5  564.16    6.32
   2   8   6  643.64    6.12
   2   8   6  628.80    7.77
   2   8   6  621.09    6.63
   2   8   6  608.12    5.86
   2   8   7  627.02    5.90
   2   8   7  623.56    6.95
   2   8   7  633.23    6.57
   2   8   7  595.72    5.84
   2   8   7  626.58    6.57
   2   8   8   79.52    3.96
   2   8   8   70.46    4.69
   2   8   8   75.47    4.49
   2   8   8   80.55    4.37
   2   8   8   88.34    3.88
   2   8   9   10.04    4.01
   2   8   9    7.04    4.08
   2   8   9    6.33    3.67
   2   8   9   11.12    3.87
   2   8   9   -3.97    3.70
   2   8  10   90.86    4.43
   2   8  10   92.82    4.28
   2   8  10  109.80    4.05
   2   8  10  112.74    4.45
   2   8  10  110.08    4.30
   2   8  11  319.64    5.49
   2   8  11  335.96    4.65
   2   8  11  337.42    5.36
   2   8  11  316.67    5.49
   2   8  11  318.49    5.77
   2   8  12  176.62    5.24
   2   8  12  159.68    4.08
   2   8  12  151.54    4.89
   2   8  12  153.04    4.17
   2   8  12  160.13    5.03
   2   9   0  993.14    6.14
   2   9   0 1087.74    7.46
  -2  -9   0 1112.57    7.14
  -2  -9   0 1035.72   10.23
   2   9   1   60.71    2.99
   2   9   1   76.03    3.31
  -2  -9  -1   74.83    3.98
  -2  -9  -1   64.96    5.35
   2   9   2  244.30    4.63
   2   9   2  248.65    3.69
   2   9   2  234.55    3.95
  -2  -9  -2  261.42    4.57
   2   9   3  390.55    4.87
   2   9   3  365.68    4.95
   2   9   3  392.08    5.37
   2   9   4  315.65    5.19
   2   9   4  316.71    4.86
   2   9   4  306.59    4.57
   2   9   5  265.52    4.64
   2   9   5  285.03    5.26
   2   9   5  265.36    4.69
   2   9   6   34.16    4.03
   2   9   6   40.94    3.13
   2   9   6   30.46    2.83
   2   9   7   15.32    3.96
   2   9   7   12.25    4.74
   2   9   7    8.40    3.99
   2   9   7   -5.10    3.81
   2   9   7   20.47    3.63
   2   9   8   16.28    2.61
   2   9   8   12.96    4.14
   2   9   8   21.78    4.74
   2   9   8   29.88    3.66
   2   9   8   21.97    3.83
   2   9   9  277.50    4.51
   2   9   9  264.95    5.54
   2   9   9  277.05    4.83
   2   9   9  271.04    4.83
   2   9   9  274.28    5.08
   2   9  10  387.06    5.16
   2   9  10  372.48    5.80
   2   9  10  389.12    5.24
   2   9  10  372.70    5.09
   2   9  10  361.79    5.37
   2   9  11   23.69    3.92
   2   9  11   38.48    4.14
   2   9  11   50.28    3.38
   2   9  11   42.36    4.07
   2   9  11   37.25    3.49
   2  10   0    0.53    3.40
   2  10   0    4.41    3.03
  -2 -10   0   22.96    3.25
  -2 -10   0    9.37    4.61
   2  10   1   27.48    3.87
   2  10   1   29.15    3.92
  -2 -10  -1   34.85    3.55
   2  10   2  167.02    3.93
   2  10   2  149.67    4.37
   2  10   2  152.34    3.20
   2  10   3  410.01    4.27
   2  10   3  421.79    5.19
   2  10   3  444.34    4.61
   2  10   4  567.72    5.61
   2  10   4  591.09    5.75
   2  10   4  617.77    5.86
   2  10   5  285.76    4.38
   2  10   5  305.24    4.74
   2  10   5  293.98    4.80
   2  10   6   13.36    3.52
   2  10   6   23.92    3.52
   2  10   6   22.77    3.93
   2  10   7  266.98    4.46
   2  10   7  239.10    4.25
   2  10   7  241.30    4.57
   2  10   7  238.89    4.85
   2  10   8  262.42    4.55
   2  10   8  225.16    4.57
   2  10   8  237.56    6.37
   2  10   8  227.52    4.18
   2  10   8  260.40    4.63
   2  10   9  104.47    3.43
   2  10   9   91.58    3.67
   2  10   9   92.65    5.36
   2  10   9   81.82    3.88
   2  10   9   95.56    3.77
   2  10  10   36.30    3.46
   2  10  10   53.09    3.34
   2  10  10   56.68    4.03
   2  10  10   46.73    3.35
   2  10  10   28.62    4.34
   2  11   0  113.65    3.58
   2  11   0  149.26    4.36
  -2 -11   0  127.71    3.52
   2  11   0  100.51    3.56
   2  11   1  296.50    4.33
   2  11   1  335.69    4.59
   2  11   1  299.94    4.67
  -2 -11  -1  334.76    4.36
   2  11   2  250.98    4.30
   2  11   2  237.15    3.93
   2  11   2  232.67    4.96
   2  11   3   37.95    3.43
   2  11   3   71.03    3.45
   2  11   3   65.58    4.04
   2  11   4   20.75    3.71
   2  11   4   -0.22    4.09
   2  11   4   22.15    3.15
   2  11   5   87.55    3.77
   2  11   5   82.07    3.72
   2  11   5   76.97    4.30
   2  11   6  136.45    3.62
   2  11   6  143.21    4.20
   2  11   6  123.48    4.04
   2  11   7   67.94    3.93
   2  11   7   57.50    3.24
   2  11   7   41.32    4.34
   2  11   7   51.37    3.72
   2  11   8   -4.13    3.71
   2  11   8   -7.63    3.00
   2  11   8   15.70    3.59
   2  11   8   10.26    3.17
   2  12   0    4.83    3.25
   2  12   0   21.87    3.63
  -2 -12   0   11.72    3.30
   2  12   0   12.68    3.02
   2  12   1   67.90    3.42
   2  12   1   70.20    3.47
   2  12   1   46.82    4.50
   2  12   2  105.99    2.87
   2  12   2  101.67    3.84
   2  12   2   95.74    4.13
   2  12   3   13.86    3.49
   2  12   3   -4.22    3.34
   2  12   3   11.83    3.37
   2  12   4   76.37    3.72
   2  12   4   72.73    3.35
   2  12   4   95.23    3.16
   2  12   5   93.95    3.80
   2  12   5  103.72    3.63
   2  12   5  127.22    3.92
  -3  11  -1   72.76    3.81
   3 -11   1   89.77    3.39
  -3  11  -1   87.38    3.42
   3 -11   2  183.56    3.88
  -3  11  -2  194.17    4.14
  -3  11  -2  185.19    5.18
  -3  11  -3  233.52    4.17
   3 -11   3  237.24    4.95
  -3  11  -3  185.31    5.21
  -3  11  -4   98.90    3.67
   3 -11   4  113.10    4.45
  -3  11  -4  113.33    4.34
  -3  11  -5   22.29    3.19
   3 -11   5   11.71    4.23
  -3  11  -5   41.33    4.02
   3 -10   1  459.05    4.88
  -3  10  -1  456.40    5.03
  -3  10  -1  407.58    4.83
  -3  10  -2  128.13    4.12
   3 -10   2  141.24    4.30
  -3  10  -2  101.37    4.93
  -3  10  -3   11.10    3.17
   3 -10   3   13.89    3.65
  -3  10  -3   -6.70    4.53
  -3  10  -4   50.62    3.22
   3 -10   4   59.22    4.24
  -3  10  -4   33.66    3.25
  -3  10  -5   46.17    3.26
   3 -10   5   72.28    4.09
   3 -10   5   46.87    6.39
  -3  10  -5   50.25    4.80
  -3  10  -6   23.08    3.41
   3 -10   6   28.52    3.92
   3 -10   6   41.06    2.73
  -3  10  -6   46.89    4.70
   3 -10   6   34.15    4.69
  -3  10  -7   14.80    3.02
   3 -10   7   -0.27    2.75
  -3  10  -7    8.60    4.36
   3 -10   7   13.46    2.42
   3 -10   7    5.69    3.83
  -3  10  -8   23.40    3.80
   3 -10   8   11.78    2.53
   3 -10   8  -11.18    3.36
   3 -10   8   -1.34    3.55
   3  -9   1   15.84    3.24
  -3   9  -1   20.78    2.70
  -3   9  -1    0.58    5.02
   3  -9   2    1.08    3.27
  -3   9  -2   21.48    3.78
  -3   9  -2   10.45    3.30
  -3   9  -3   10.30    3.26
   3  -9   3   16.57    4.52
  -3   9  -3   -3.33    4.54
   3  -9   4   97.05    6.41
  -3   9  -4  107.06    3.64
   3  -9   4  104.41    4.46
  -3   9  -4   98.09    4.86
  -3   9  -5  280.29    3.61
   3  -9   5  334.45    5.33
   3  -9   5  304.58    5.91
  -3   9  -5  301.77    5.41
   3  -9   5  326.54    4.55
  -3   9  -6  192.72    3.32
   3  -9   6  221.58    4.77
  -3   9  -6  228.73    4.24
   3  -9   6  238.81    4.18
   3  -9   6  224.77    5.38
  -3   9  -7    6.81    3.14
   3  -9   7    5.37    3.13
   3  -9   7   20.87    2.48
   3  -9   7    8.37    4.31
  -3   9  -7    4.64    4.87
  -3   9  -8   90.41    3.72
   3  -9   8   68.45    4.03
  -3   9  -8   76.61    4.54
   3  -9   8  109.54    3.75
   3  -9   9  169.45    4.04
  -3   9  -9  164.50    3.92
   3  -9   9  165.38    3.65
  -3   9  -9  170.80    4.95
   3  -8   1   20.74    5.14
  -3   8  -1    0.69    3.88
  -3   8  -1    4.11    4.85
   3  -8   2  406.10    5.75
  -3   8  -2  435.02    5.27
  -3   8  -2  398.50    4.71
   3  -8   3  365.48    9.46
  -3   8  -3  348.10    4.64
   3  -8   3  403.15    5.67
  -3   8  -3  366.71    4.91
   3  -8   4   78.52    4.27
  -3   8  -4   69.52    3.72
   3  -8   4   76.26    3.52
  -3   8  -4   78.41    5.22
   3  -8   4   62.42    5.60
  -3   8  -5  100.32    3.95
   3  -8   5   92.46    4.10
  -3   8  -5   83.20    5.30
   3  -8   5   92.20    4.99
   3  -8   5  111.52    4.79
  -3   8  -6  626.56    5.42
   3  -8   6  636.19    5.46
  -3   8  -6  621.72    6.95
   3  -8   6  653.23    5.97
   3  -8   6  622.53    7.30
   3  -8   7  639.81    6.13
   3  -8   7  675.31    5.81
  -3   8  -7  614.24    6.78
  -3   8  -7  585.19    5.65
  -3   8  -8   67.52    3.67
   3  -8   8   92.32    4.04
   3  -8   8   77.59    3.62
  -3   8  -8   55.48    5.12
  -3   8  -9    3.83    3.58
   3  -8   9   13.04    3.69
   3  -8   9    4.84    3.57
  -3   8  -9    9.60    4.25
   3  -8  10   42.55    3.70
   3  -8  10   49.21    3.57
  -3   8 -10   38.15    4.83
  -3   8 -10   17.52    2.78
   3  -8  11   50.36    3.54
   3  -8  11   36.24    3.48
  -3   8 -11   35.00    3.29
   3  -7   1  442.66    6.10
  -3   7  -1  407.44    5.34
  -3   7  -1  389.95    6.67
   3  -7   2  174.73    4.32
  -3   7  -2  179.11    4.66
  -3   7  -2  168.25    6.06
   3  -7   3    9.63    5.66
  -3   7  -3   15.96    3.79
   3  -7   3   27.56    5.25
  -3   7  -3   13.89    5.63
  -3   7  -4  489.17    5.19
   3  -7   4  511.74    6.27
  -3   7  -4  492.87    6.49
   3  -7   4  508.07    5.60
   3  -7   4  490.65    7.16
  -3   7  -5  446.15    5.16
   3  -7   5  475.35    6.10
  -3   7  -5  469.04    5.30
   3  -7   5  444.70    4.48
   3  -7   5  417.29    6.05
  -3   7  -6  253.20    4.52
   3  -7   6  279.94    5.48
   3  -7   6  268.48    4.45
  -3   7  -6  250.92    5.51
   3  -7   7  435.84    5.92
  -3   7  -7  462.78    5.24
  -3   7  -7  425.95    6.47
   3  -7   7  468.85    5.07
  -3   7  -8   94.82    3.95
   3  -7   8  110.10    4.43
   3  -7   8   97.73    3.69
  -3   7  -8   83.94    5.51
  -3   7  -9    2.02    3.61
   3  -7   9   12.55    4.19
   3  -7   9    7.67    3.29
  -3   7  -9    7.68    5.00
   3  -7  10   76.09    3.86
   3  -7  10   67.99    3.54
  -3   7 -10   77.81    3.60
  -3   7 -10   82.60    3.55
   3  -7  11  171.42    3.71
  -3   7 -11  137.62    4.28
  -3   7 -11  141.54    5.06
   3  -7  11  154.68    4.39
   3  -7  12   93.38    4.10
  -3   7 -12  101.28    3.71
   3  -7  12  120.29    3.61
  -3   7 -12  112.62    4.49
  -3   6  -1  800.69    6.51
  -3   6  -1  759.76    7.64
   3  -6   1  808.15    7.63
   3  -6   2  160.21    6.20
  -3   6  -2  187.40    3.61
  -3   6  -2  161.89    6.50
   3  -6   2  157.01    7.37
   3  -6   3  952.70    9.58
  -3   6  -3  843.87    6.69
   3  -6   3  980.99    6.96
  -3   6  -3  967.00    7.07
  -3   6  -4 1496.89    8.64
   3  -6   4 1681.33    8.89
  -3   6  -4 1582.39    9.84
   3  -6   4 1725.57    9.57
   3  -6   4 1628.99   11.10
  -3   6  -5  318.99    5.21
   3  -6   5  357.85    6.27
  -3   6  -5  340.48    6.52
   3  -6   5  351.51    5.51
  -3   6  -6   -1.03    4.05
  -3   6  -6    2.13    5.09
   3  -6   6   27.51    4.80
   3  -6   6    3.37    3.91
   3  -6   7  205.31    5.52
  -3   6  -7  199.46    4.58
   3  -6   7  214.90    3.53
  -3   6  -7  187.69    6.08
  -3   6  -8  476.19    4.71
   3  -6   8  485.98    5.72
   3  -6   8  507.50    5.62
  -3   6  -8  503.36    6.55
  -3   6  -9  591.04    5.96
   3  -6   9  590.25    6.10
   3  -6   9  603.82    6.13
  -3   6  -9  570.19    6.93
  -3   6 -10  268.80    5.85
   3  -6  10  295.93    5.22
   3  -6  10  318.84    4.65
  -3   6 -10  272.27    4.93
   3  -6  11   15.69    4.01
   3  -6  11    5.21    3.30
  -3   6 -11   -8.68    3.53
  -3   6 -11   -1.63    4.12
   3  -6  12   15.98    3.90
  -3   6 -12   30.69    3.52
   3  -6  12    4.84    3.43
  -3   6 -12   21.86    4.32
   3  -5   1 2812.21   12.22
  -3   5  -1 2667.67   12.07
  -3   5  -1 2723.52   12.24
   3  -5   2 1314.99   11.98
   3  -5   2 1329.07    8.13
  -3   5  -2 1331.83    8.08
  -3   5  -2 1322.18    8.09
  -3   5  -3 1639.16    9.04
   3  -5   3 1764.45   10.08
  -3   5  -3 1737.81    9.95
   3  -5   3 1755.69    9.81
   3  -5   3 1615.35   11.07
  -3   5  -4  523.98    5.71
   3  -5   4  555.62    7.12
  -3   5  -4  513.53    5.95
   3  -5   4  568.39    6.02
   3  -5   4  510.29    7.24
  -3   5  -5    6.25    4.13
   3  -5   5   92.84    5.98
  -3   5  -5   -5.75    4.55
   3  -5   5    3.37    4.25
  -3   5  -6   46.12    4.61
   3  -5   6   39.09    5.98
   3  -5   6   43.16    4.64
  -3   5  -6   43.29    6.43
  -3   5  -7   68.88    3.29
   3  -5   7   85.88    4.08
   3  -5   7   89.09    4.34
  -3   5  -7   91.69    5.74
   3  -5   8  381.79    4.93
   3  -5   8  442.80    5.36
  -3   5  -8  447.01    6.84
  -3   5  -8  407.24    5.31
   3  -5   9  351.96    5.91
   3  -5   9  381.68    5.36
  -3   5  -9  353.46    6.22
  -3   5  -9  349.65    5.14
   3  -5  10  190.86    4.21
  -3   5 -10  150.13    4.63
  -3   5 -10  155.85    5.66
   3  -5  10  168.34    3.93
  -3   5 -11   70.48    4.90
   3  -5  11   67.06    4.27
   3  -5  11   59.29    3.66
  -3   5 -11   85.34    4.14
  -3   5 -12  157.71    5.02
   3  -5  12  127.69    4.57
  -3   5 -12  139.91    4.03
   3  -5  12  154.56    4.19
  -3   5 -13   46.23    3.90
   3  -5  13   65.90    4.33
   3  -5  13   60.97    3.60
  -3   5 -13   46.10    4.64
   3  -4   1 2626.02   19.63
   3  -4   1 2847.52   14.27
  -3   4  -1 2713.20   13.25
  -3   4  -1 2713.42   12.45
   3  -4   2 1002.79   10.19
   3  -4   2 1038.48    9.76
  -3   4  -2 1006.45    6.83
  -3   4  -2  960.78    9.61
  -3   4  -3  665.20    6.62
   3  -4   3  682.93    8.25
  -3   4  -3  692.72    6.98
   3  -4   3  703.81    7.14
   3  -4   3  650.63    8.24
  -3   4  -4  238.67    5.04
   3  -4   4  246.12    6.62
  -3   4  -4  255.10    6.80
   3  -4   4  253.80    5.16
   3  -4   4  231.24    5.90
  -3   4  -5  584.91    5.43
   3  -4   5  610.59    7.40
   3  -4   5  648.79    6.60
  -3   4  -5  650.91    7.61
  -3   4  -6 1425.76    9.63
   3  -4   6 1370.79    8.53
   3  -4   6 1557.19    9.88
  -3   4  -6 1463.48   10.22
  -3   4  -7  556.95    6.36
   3  -4   7  585.56    7.43
  -3   4  -7  600.54    7.92
   3  -4   7  578.43    6.17
  -3   4  -8   45.08    4.37
   3  -4   8   50.39    4.01
   3  -4   8   46.44    4.18
  -3   4  -8   49.90    5.99
   3  -4   9  339.68    6.05
   3  -4   9  358.31    5.47
  -3   4  -9  334.34    6.54
   3  -4  10  541.46    6.43
   3  -4  10  551.44    6.04
  -3   4 -10  532.26    7.25
   3  -4  11  568.57    6.70
   3  -4  11  571.04    6.19
  -3   4 -11  558.17    7.32
   3  -4  12   -3.41    4.20
   3  -4  12   -4.80    3.68
  -3   4 -12   16.31    4.42
  -3   4 -13    8.04    5.40
   3  -4  13   24.42    4.30
   3  -4  13   19.35    3.37
  -3   4 -14   19.73    4.30
   3  -4  14   20.22    3.90
   3  -4  14   19.44    3.25
  -3   4 -14   23.65    4.12
  -3   3  -1   72.81    8.01
   3  -3   1   84.28    6.68
   3  -3   1   92.02    9.68
  -3   3  -1   93.00    5.03
  -3   3  -1   86.69    6.94
   3  -3   2  324.17    7.78
   3  -3   2  362.13    7.63
  -3   3  -2  330.07    6.68
  -3   3  -2  326.06   10.35
  -3   3  -3  608.78    7.28
   3  -3   3  609.88    7.87
  -3   3  -3  619.83   10.28
   3  -3   3  593.67    7.80
   3  -3   4 2347.18   12.27
  -3   3  -4 2522.24   13.80
   3  -3   4 2453.19   13.55
   3  -3   5 1064.44    9.27
   3  -3   5 1136.72    8.65
  -3   3  -5 1016.44    9.24
   3  -3   6  509.59    6.20
   3  -3   6  474.50    5.99
  -3   3  -6  492.74    6.22
   3  -3   7   -1.60    4.13
   3  -3   7   11.37    5.87
  -3   3  -7    0.98    4.22
   3  -3   8  618.05    6.52
   3  -3   8  564.31    7.18
  -3   3  -8  599.53    8.00
   3  -3   9   44.18    4.23
   3  -3   9   26.53    5.58
  -3   3  -9   34.26    5.86
   3  -3  10   14.97    3.99
  -3   3 -10   13.18    4.52
   3  -3  10   16.08    5.68
  -3   3 -10   21.90    5.66
  -3   3 -11  141.14    5.14
   3  -3  11  138.34    4.51
  -3   3 -11  141.99    5.84
   3  -3  11  134.72    4.81
  -3   3 -12   60.06    4.89
   3  -3  12   52.32    4.13
   3  -3  12   29.22    4.61
  -3   3 -12   43.72    5.51
  -3   3 -13  102.44    4.82
   3  -3  13  108.22    4.00
   3  -3  13   85.49    4.92
  -3   3 -13  109.49    5.45
   3  -3  14  177.07    5.40
   3  -3  14  177.91    4.28
  -3   3 -14  192.90    5.32
  -3   3 -14  188.87    5.78
   3  -2   1  141.84    4.99
  -3   2  -1    8.65    5.73
   3  -2   1  160.12    9.48
  -3   2  -1  145.25    4.92
  -3   2  -1  176.35    9.72
   3  -2   2 2013.53   13.55
   3  -2   2 2168.84   13.24
  -3   2  -2 1982.70   14.30
   3  -2   3  725.30    8.96
  -3   2  -3  797.04   11.32
   3  -2   3  712.85    7.38
  -3   2  -4  507.71    7.70
   3  -2   4  535.41    9.85
   3  -2   4  561.31    8.21
  -3   2  -4  525.52   10.31
   3  -2   4  479.42    7.83
  -3   2  -5   87.02    5.11
   3  -2   5   87.28    5.44
   3  -2   5   82.46    7.03
  -3   2  -5   94.55    7.49
   3  -2   6 1144.91    9.77
   3  -2   6 1011.31    9.42
  -3   2  -6 1092.46    8.60
  -3   2  -6 1060.02    9.21
  -3   2  -7 1859.41   11.14
   3  -2   7 1911.93   12.57
   3  -2   7 1842.72   11.64
  -3   2  -7 1799.21   12.63
   3  -2   8 1150.43    8.90
   3  -2   8 1088.26    9.10
  -3   2  -8 1081.14    9.31
  -3   2  -8 1122.06    9.87
   3  -2   9   14.00    4.27
  -3   2  -9    9.75    5.13
   3  -2   9   13.15    5.46
  -3   2  -9    9.64    5.83
  -3   2 -10   47.73    5.47
   3  -2  10   58.62    4.73
  -3   2 -10   57.88    5.90
   3  -2  10   45.85    5.77
  -3   2 -11  432.35    6.78
   3  -2  11  482.62    5.92
   3  -2  11  455.37    7.21
  -3   2 -11  465.40    7.20
   3  -2  12  619.48    6.60
   3  -2  12  569.59    7.02
  -3   2 -12  594.75    7.46
  -3   2 -12  616.09    7.71
  -3   2 -13  348.99    6.29
  -3   2 -13  326.67    5.86
   3  -2  13  325.10    5.02
   3  -2  13  306.28    5.83
  -3   2 -14   39.42    4.48
   3  -2  14   48.91    3.79
   3  -2  14   39.60    4.05
  -3   2 -14   32.69    4.52
  -3   2 -15   39.42    4.18
  -3   2 -15   27.66    4.07
  -3   1  -1  505.52    7.48
   3  -1   1  505.49    7.69
  -3   1  -1  499.68    8.43
   3  -1   1  508.67   10.37
  -3   1  -1  475.65    9.89
  -3   1  -2 1056.50   11.36
   3  -1   2 1048.24    9.55
   3  -1   2 1005.53    9.75
  -3   1  -2 1130.30   11.64
  -3   1  -2 1052.18    9.27
  -3   1  -3   52.50    7.34
   3  -1   3   38.34    6.63
  -3   1  -3   53.27    9.28
   3  -1   3   41.38    5.03
  -3   1  -4 3149.71   21.72
   3  -1   4 2942.82   17.00
   3  -1   4 3404.84   21.36
   3  -1   4 3133.43   16.55
  -3   1  -4 3118.01   16.40
  -3   1  -5 2608.48   17.47
  -3   1  -5 2451.37   14.96
   3  -1   5 2587.90   17.21
   3  -1   5 2386.09   13.46
   3  -1   6  938.45    9.93
   3  -1   6  851.00    9.49
  -3   1  -6  852.23    9.51
  -3   1  -6  904.09    9.76
   3  -1   7 1078.30    9.51
  -3   1  -7 1041.55   10.30
   3  -1   7 1030.60    9.31
  -3   1  -7 1088.60    9.59
  -3   1  -8   23.20    6.16
  -3   1  -8    4.16    5.58
   3  -1   8    8.33    4.56
   3  -1   8   12.02    6.40
  -3   1  -9  127.88    6.82
   3  -1   9  124.20    4.87
   3  -1   9  128.12    6.30
  -3   1  -9  137.34    6.11
   3  -1  10   81.81    4.61
   3  -1  10   85.88    6.09
  -3   1 -10   98.37    5.87
  -3   1 -10   86.73    6.05
   3  -1  11  310.38    5.31
   3  -1  11  319.45    7.24
  -3   1 -11  299.26    6.37
  -3   1 -11  301.64    6.21
   3  -1  12  166.55    4.78
   3  -1  12  157.15    5.84
  -3   1 -12  165.58    5.57
  -3   1 -12  147.43    6.02
  -3   1 -13   39.51    4.73
   3  -1  13   38.31    3.99
  -3   1 -13   32.57    4.92
   3  -1  13   31.31    5.28
  -3   1 -14    4.72    4.34
  -3   1 -14    0.91    4.63
   3  -1  14    6.09    3.40
   3  -1  14    8.87    5.16
   3  -1  15  170.17    4.39
   3  -1  15  155.67    6.46
  -3   1 -15  151.95    5.86
  -3   1 -15  165.71    5.23
  -3   0   0 7649.30   34.75
   3   0   0 7249.56   30.53
  -3   0   0 7371.73   29.72
   3   0   0 6793.06   28.76
  -3   0   0 7177.41   28.39
  -3   0  -1 2120.83   15.72
   3   0   1 2044.16   13.24
  -3   0  -1 2114.22   12.81
   3   0   1 2146.15   15.81
  -3   0  -1 2088.93   12.75
   3   0   1 1920.64   13.72
   3   0   2 2801.37   15.84
   3   0   2 2274.67   18.43
  -3   0  -2 2917.38   20.98
  -3   0  -2 2812.32   16.10
  -3   0  -2 2834.90   15.78
   3   0   2 2741.85   15.84
  -3   0  -3 1983.04   13.77
   3   0   3 1657.71   12.94
  -3   0  -3 2050.35   19.57
  -3   0  -3 2006.25   21.16
   3   0   3 1905.70   11.58
   3   0   4 1094.53    9.72
  -3   0  -4 1133.71   18.01
   3   0   4  986.85    9.88
  -3   0  -4  904.80   11.74
  -3   0  -5 1298.43   17.53
   3   0   5 1341.54   16.09
   3   0   5 1159.42    9.82
  -3   0  -5 1273.41   11.66
  -3   0  -6   53.67    9.15
   3   0   6   55.34    6.90
   3   0   6   71.34    7.39
  -3   0  -6   57.62    7.13
   3   0   7  228.84    6.73
   3   0   7  208.58    7.08
  -3   0  -7  227.72    8.58
  -3   0  -7  216.74    5.31
   3   0   8  703.56    7.91
   3   0   8  683.55    8.40
  -3   0  -8  706.42    9.34
  -3   0  -8  714.51    8.35
   3   0   9 2628.62   14.49
   3   0   9 2828.41   16.02
  -3   0  -9 2812.13   17.50
  -3   0  -9 2805.04   15.60
   3   0  10 1627.84   11.40
  -3   0 -10 1646.96   12.44
   3   0  10 1526.93   11.36
  -3   0 -10 1627.40   11.47
   3   0  11  202.90    5.52
  -3   0 -11  196.11    6.43
   3   0  11  190.29    6.14
  -3   0 -11  191.59    6.05
  -3   0 -12   37.45    4.21
  -3   0 -12    5.87    5.93
   3   0  12   31.31    4.60
   3   0  12   29.69    5.08
   3   0  13  183.95    4.51
   3   0  13  170.59    6.08
  -3   0 -13  178.01    5.25
  -3   0 -13  182.37    5.51
  -3   0 -14  237.07    5.77
   3   0  14  237.31    4.68
  -3   0 -14  242.18    5.69
   3   0  14  238.78    6.73
   3   0  15   64.52    3.81
  -3   0 -15   80.03    4.65
   3   0  15   71.07    6.62
  -3  -1   0 3634.63   18.00
   3   1   0 3480.01   18.44
  -3  -1   0 3741.28   18.66
   3   1   0 3776.80   17.78
  -3  -1   0 3630.04   19.48
  -3  -1  -1 5723.64   23.81
  -3  -1  -1 5962.53   26.18
   3   1   1 5649.43   23.56
   3   1   1 5781.41   25.47
  -3  -1  -1 5930.95   29.65
   3   1   1 5854.78   27.18
  -3  -1  -2 1588.26   11.79
   3   1   2 1631.09   11.43
   3   1   2 1700.47   16.84
  -3  -1  -2 1814.67   16.97
   3   1   2 1711.41   12.13
  -3  -1  -2 1662.04   11.58
   3   1   3 3660.26   16.90
  -3  -1  -3 3542.89   17.35
  -3  -1  -3 3961.11   18.31
   3   1   3 3844.04   17.86
  -3  -1  -4  595.21   10.07
   3   1   4  641.02   10.54
   3   1   4  634.34    8.39
   3   1   5  501.80    9.32
  -3  -1  -5  488.98    8.77
   3   1   5  488.82    6.69
   3   1   6   16.90    7.22
  -3  -1  -6   27.27    6.43
  -3  -1  -6   18.95   11.07
   3   1   6   12.06    7.00
  -3  -1  -7 2355.20   17.63
   3   1   7 2367.44   17.07
   3   1   7 2083.31   12.65
  -3  -1  -7 2213.30   12.42
  -3  -1  -8 1686.12   11.01
   3   1   8 1717.98   13.18
  -3  -1  -8 1693.91   13.37
   3   1   8 1491.28   10.81
  -3  -1  -9  364.35    6.44
   3   1   9  342.07    7.19
  -3  -1  -9  368.04    8.52
   3   1   9  360.66    7.11
   3   1  10   11.42    4.65
  -3  -1 -10   20.33    5.43
  -3  -1 -10   18.63    5.91
   3   1  10   28.65    6.23
   3   1  11   43.10    4.96
  -3  -1 -11   36.59    4.40
  -3  -1 -11   45.15    5.32
   3   1  11   45.26    5.66
  -3  -1 -12  158.95    5.28
  -3  -1 -12  161.30    5.62
   3   1  12  157.23    5.20
   3   1  12  149.47    6.81
  -3  -1 -13    8.82    4.11
   3   1  13   13.53    3.71
   3   1  13    6.84    5.54
  -3  -1 -13    7.63    4.72
   3   1  14   45.60    4.33
   3   1  14   46.38    6.05
  -3  -1 -14   46.97    4.81
   3   1  15   12.48    3.80
  -3  -1 -15    9.00    4.28
   3   2   0 2432.73   12.93
  -3  -2   0 2566.87   14.13
  -3  -2   0 2472.71   13.93
  -3  -2   0 2592.21   15.04
   3   2   0 2540.21   15.03
  -3  -2  -1 7783.03   27.81
  -3  -2  -1 7957.20   29.77
   3   2   1 7613.65   27.79
   3   2   1 7555.60   31.30
   3   2   1 7609.05   32.81
   3   2   2 5539.05   21.46
  -3  -2  -2 5498.59   21.90
   3   2   2 5596.91   24.86
  -3  -2  -2 5293.44   29.04
  -3  -2  -2 5736.79   25.91
   3   2   3 2141.47   13.13
  -3  -2  -3 2364.74   19.22
  -3  -2  -3 2337.29   13.30
  -3  -2  -3 2154.28   12.25
   3   2   3 2364.63   18.40
   3   2   3 2196.76   12.04
   3   2   4    7.84    8.25
   3   2   4    7.81    4.72
   3   2   4    9.74    8.01
  -3  -2  -4   -1.22    5.28
   3   2   4    6.81    7.51
  -3  -2  -5  913.37    8.81
   3   2   5 1009.33   14.32
   3   2   5  857.09    9.22
   3   2   5  941.83   15.99
   3   2   5  924.47    8.86
  -3  -2  -6 2551.74   13.17
   3   2   6 2520.35   19.92
   3   2   6 2412.75   13.57
   3   2   6 2780.87   20.94
   3   2   6 2503.54   13.43
   3   2   7  682.31    9.85
  -3  -2  -7  678.78    7.46
   3   2   7  669.08    8.31
  -3  -2  -8  124.33    5.37
   3   2   8  116.22    6.84
   3   2   8  127.16    6.25
  -3  -2  -9  218.41    5.52
   3   2   9  201.98    6.31
   3   2   9  194.69    6.60
  -3  -2 -10  585.49    6.92
   3   2  10  578.68    8.07
   3   2  10  612.09    7.99
  -3  -2 -11  428.02    8.03
   3   2  11  373.94    7.86
  -3  -2 -11  409.44    6.43
   3   2  11  405.15    6.75
  -3  -2 -12  253.74    7.01
   3   2  12  225.45    6.46
  -3  -2 -12  233.38    5.57
   3   2  12  235.40    5.35
   3   2  13   12.57    5.02
   3   2  13   12.75    5.71
   3   2  13   17.39    4.61
   3   2  14   76.09    3.96
   3   2  14   69.40    5.16
   3   2  14   67.67    6.80
   3   2  15  114.17    4.25
   3   3   0  338.05    5.98
  -3  -3   0  361.25    7.34
  -3  -3   0  334.13    6.19
   3   3   0  332.92    6.46
   3   3   0  322.94    7.74
   3   3   1    5.55    6.93
  -3  -3  -1   15.98    5.17
  -3  -3  -1   10.89    4.77
  -3  -3  -1   15.59    5.86
   3   3   1   21.53    6.81
  -3  -3  -2  686.16    9.01
   3   3   2  636.94    8.34
   3   3   2  654.41    8.68
   3   3   2  662.54    8.52
  -3  -3  -2  663.83    8.30
  -3  -3  -2  649.94    6.69
   3   3   3 2266.34   11.52
   3   3   3 2271.18   13.55
  -3  -3  -3 2326.73   12.48
   3   3   3 2406.40   15.83
  -3  -3  -3 2388.52   16.06
  -3  -3  -3 2280.04   13.80
   3   3   4 3316.42   15.59
   3   3   4 3383.39   15.52
  -3  -3  -4 3402.40   15.01
   3   3   4 3308.42   20.84
   3   3   5  560.90    9.62
  -3  -3  -5  580.95    7.04
   3   3   5  629.84    8.81
   3   3   5  571.68    5.96
   3   3   5  581.79    7.51
  -3  -3  -6 1026.68    7.94
   3   3   6 1001.33   10.96
   3   3   6 1032.98   10.91
   3   3   6 1000.58    8.05
   3   3   6 1016.49    8.54
  -3  -3  -7   44.29    4.78
   3   3   7   40.48    6.02
   3   3   7   37.79    3.72
   3   3   7   40.83    7.24
   3   3   7   42.25    5.52
  -3  -3  -8  264.86    5.56
   3   3   8  275.25    7.73
   3   3   8  286.32    6.45
  -3  -3  -9   93.89    5.36
   3   3   9  100.31    7.28
   3   3   9   77.06    5.96
  -3  -3 -10  131.43    5.25
   3   3  10  110.66    5.39
   3   3  10  111.30    5.96
   3   3  11   10.04    5.08
   3   3  11    6.18    5.98
   3   3  12   76.97    5.19
   3   3  12   77.58    6.27
   3   3  12   95.23    5.28
   3   3  13   97.22    5.00
   3   3  13   91.16    6.16
   3   3  13   96.52    5.08
   3   3  14  125.45    4.83
   3   3  14  108.23    6.27
   3   3  14   99.80    7.66
   3   3  15   57.87    4.21
   3   4   0 3680.46   14.57
   3   4   0 3517.75   15.31
  -3  -4   0 3635.76   18.18
   3   4   0 3688.59   15.24
  -3  -4   0 3716.80   16.18
   3   4   1  291.08    5.00
  -3  -4  -1  310.08    6.86
   3   4   1  298.12    5.42
  -3  -4  -1  291.79    4.75
   3   4   1  310.52    6.43
  -3  -4  -2 1049.29    8.45
   3   4   2 1061.30    8.97
   3   4   2 1034.80    9.06
   3   4   2 1071.08    8.61
  -3  -4  -2 1111.64    8.90
   3   4   2 1052.15    8.02
   3   4   3 3091.34   13.35
   3   4   3 3143.60   15.99
   3   4   3 3086.74   13.59
   3   4   3 3193.02   17.44
  -3  -4  -3 3418.90   18.49
  -3  -4  -3 3102.91   16.42
   3   4   4 1163.32    8.84
   3   4   4 1160.88    8.15
   3   4   4 1142.12    7.47
   3   4   4 1190.99    9.80
   3   4   5   82.61    3.79
   3   4   5   79.34    5.02
   3   4   5   74.60    5.27
   3   4   6  956.38    7.02
   3   4   6  892.99    9.46
   3   4   6  953.15    9.72
   3   4   6  953.70    7.87
   3   4   7  597.97    8.23
   3   4   7  638.21    7.11
   3   4   7  606.32    8.05
   3   4   7  623.29    6.53
   3   4   8  131.80    4.98
   3   4   8  134.65    5.48
   3   4   8  134.92    5.26
   3   4   8  134.89    6.15
   3   4   8  143.00    5.52
   3   4   9  223.20    5.28
   3   4   9  257.41    6.38
   3   4   9  235.59    6.27
   3   4   9  226.33    5.89
   3   4  10   25.36    4.71
   3   4  10   22.66    5.05
   3   4  10   21.03    4.41
   3   4  10   30.62    5.22
   3   4  11  466.47    6.48
   3   4  11  489.18    6.91
   3   4  11  477.83    7.08
   3   4  12  266.22    5.93
   3   4  12  287.58    6.45
   3   4  12  253.04    6.27
   3   4  13  413.76    6.77
   3   4  13  483.14    6.52
   3   4  13  455.63    8.10
   3   4  14   77.55    5.55
   3   4  14   86.15    7.27
   3   4  14   85.72    4.40
   3   5   0 2104.08    9.70
  -3  -5   0 2206.66   13.68
   3   5   0 2099.24   10.28
  -3  -5   0 2013.98   10.48
   3   5   0 2225.77   11.03
  -3  -5  -1  725.48    6.65
   3   5   1  678.01    6.41
   3   5   1  665.45    6.42
   3   5   1  693.75    6.83
   3   5   2   63.58    4.98
   3   5   2   71.21    4.63
   3   5   2   61.58    5.60
  -3  -5  -2   87.28    4.51
   3   5   3  408.28    5.43
   3   5   3  425.28    6.52
   3   5   3  443.89    6.02
   3   5   3  427.47    5.84
  -3  -5  -3  433.47    5.77
   3   5   4 1461.88    7.82
   3   5   4 1511.18   10.16
   3   5   4 1519.31    8.87
   3   5   4 1525.66   10.45
  -3  -5  -4 1562.27   10.47
   3   5   5  267.49    6.04
   3   5   5  285.19    4.25
   3   5   5  288.02    4.49
   3   5   5  275.27    5.64
   3   5   6  511.62    6.04
   3   5   6  517.35    5.20
   3   5   6  528.32    7.92
   3   5   6  509.41    6.63
   3   5   6  479.30    5.34
   3   5   7  381.11    6.18
   3   5   7  382.81    6.30
   3   5   7  379.15    6.53
   3   5   7  403.97    6.75
   3   5   7  358.70    6.17
   3   5   8   36.83    5.37
   3   5   8   41.17    4.90
   3   5   8   38.76    5.31
   3   5   8   38.75    4.45
   3   5   8   36.21    4.87
   3   5   9   33.27    4.74
   3   5   9   17.33    4.36
   3   5   9   27.88    5.22
   3   5   9   23.65    4.36
   3   5   9   35.02    5.15
   3   5  10  481.50    7.01
   3   5  10  466.09    6.71
   3   5  10  481.79    6.81
   3   5  10  479.48    6.78
   3   5  10  489.17    5.92
   3   5  11  763.81    8.08
   3   5  11  725.70    7.02
   3   5  11  684.78    7.22
   3   5  11  712.26    6.34
   3   5  11  710.17    7.63
   3   5  12   60.54    4.90
   3   5  12   57.47    4.78
   3   5  12   58.80    4.58
   3   5  12   55.61    4.44
   3   5  12   52.99    5.55
   3   5  13    3.23    4.51
   3   5  13    3.83    5.28
   3   5  13    1.25    4.74
   3   5  13    8.62    4.29
   3   5  14   36.19    5.51
   3   5  14   41.42    4.27
   3   5  14   32.28    6.41
   3   5  14   38.50    4.11
   3   6   0  795.51    6.57
   3   6   0  836.09    6.31
   3   6   0  861.37    6.95
  -3  -6   0  878.54    5.99
   3   6   1  524.28    5.76
   3   6   1  545.26    6.01
  -3  -6  -1  548.42    4.98
   3   6   1  513.88    5.48
   3   6   2   20.93    3.98
   3   6   2    7.57    4.21
   3   6   2    8.74    4.88
  -3  -6  -2    5.83    4.10
  -3  -6  -2    6.52    4.53
   3   6   3   22.79    4.47
   3   6   3   22.35    5.10
   3   6   3    9.77    4.17
   3   6   3   -5.46    4.99
  -3  -6  -3   16.17    4.38
  -3  -6  -3    8.69    5.39
   3   6   4  465.36    5.61
   3   6   4  449.90    6.43
   3   6   4  464.24    6.03
   3   6   4  481.82    6.03
   3   6   5 1081.03    8.33
   3   6   5 1104.05    7.94
   3   6   5 1116.43    8.38
   3   6   5 1083.37    6.80
   3   6   6  417.67    4.84
   3   6   6  412.23    6.16
   3   6   6  433.23    6.57
   3   6   6  418.71    5.99
   3   6   7  339.14    5.57
   3   6   7  333.34    5.60
   3   6   7  337.70    5.37
   3   6   7  329.63    5.96
   3   6   7  345.36    5.86
   3   6   8  824.88    7.36
   3   6   8  854.96    7.05
   3   6   8  840.30    7.51
   3   6   8  799.28    7.84
   3   6   8  775.64    7.08
   3   6   9  977.72    8.81
   3   6   9 1011.85    7.99
   3   6   9 1054.45    8.41
   3   6   9 1000.69    8.48
   3   6   9  972.11    7.77
   3   6  10  849.31    7.16
   3   6  10  840.94    7.77
   3   6  10  852.85    8.29
   3   6  10  880.95    7.90
   3   6  10  797.56    6.19
   3   6  11   55.26    4.61
   3   6  11   49.75    4.07
   3   6  11   41.08    3.87
   3   6  11   45.86    4.78
   3   6  11   39.71    4.58
   3   6  12    2.75    4.07
   3   6  12   -0.49    4.33
   3   6  12    6.08    4.11
   3   6  12    7.01    4.18
   3   6  12   18.70    3.67
   3   6  13  107.66    5.03
   3   6  13  117.08    4.80
   3   6  13  113.34    4.21
   3   6  13  116.87    4.72
   3   6  13  123.12    4.13
   3   6  14  179.99    5.84
   3   6  14  189.04    5.03
   3   6  14  207.76    4.94
   3   6  14  188.84    6.63
   3   6  14  194.91    4.30
   3   7   0  536.97    5.81
   3   7   0  501.59    4.48
   3   7   0  513.55    4.92
  -3  -7   0  527.44    5.71
  -3  -7   0  514.87    7.48
  -3  -7  -1 1212.19   10.20
   3   7   1 1230.33    7.45
   3   7   1 1139.28    7.76
   3   7   1 1175.09    6.91
  -3  -7  -1 1247.53    7.56
   3   7   2 1381.33    7.14
   3   7   2 1392.99    8.16
   3   7   2 1414.90    7.45
  -3  -7  -2 1465.31    9.19
  -3  -7  -2 1434.38   10.98
  -3  -7  -3 1047.71    8.72
   3   7   3 1069.37    7.02
   3   7   3 1112.97    8.11
   3   7   3 1071.65    7.22
  -3  -7  -3 1142.04    8.46
   3   7   4   54.47    5.89
   3   7   4   41.82    4.39
   3   7   4   49.74    3.71
   3   7   4   36.82    3.22
   3   7   5    3.81    4.84
   3   7   5   12.58    5.01
   3   7   5    3.07    4.05
   3   7   5   10.87    4.42
   3   7   6  148.62    4.55
   3   7   6  144.60    5.36
   3   7   6  165.69    5.37
   3   7   6  162.42    4.57
   3   7   7 1250.16    8.59
   3   7   7 1308.61    8.51
   3   7   7 1288.29    8.84
   3   7   7 1294.18    8.65
   3   7   7 1324.13    8.01
   3   7   8  411.36    5.82
   3   7   8  450.51    5.76
   3   7   8  423.64    5.99
   3   7   8  462.31    5.66
   3   7   8  453.80    5.82
   3   7   9  128.56    4.81
   3   7   9  102.57    4.67
   3   7   9  128.08    4.86
   3   7   9  132.65    4.27
   3   7   9  105.70    4.45
   3   7  10   48.52    4.16
   3   7  10   71.37    4.35
   3   7  10   53.33    3.96
   3   7  10   53.25    3.78
   3   7  10   60.81    4.20
   3   7  11   40.83    3.94
   3   7  11   31.58    3.57
   3   7  11   26.09    4.30
   3   7  11   42.87    4.04
   3   7  11   31.19    4.31
   3   7  12  101.76    5.00
   3   7  12   96.80    4.37
   3   7  12  116.25    4.24
   3   7  12   97.60    4.61
   3   7  12  104.11    3.85
   3   7  13   93.91    5.04
   3   7  13   78.65    4.61
   3   7  13   92.37    4.12
   3   7  13   84.64    4.39
   3   7  13   68.79    3.79
  -3  -8   0  126.00    5.57
   3   8   0  126.70    4.26
   3   8   0  118.68    4.06
   3   8   0  137.65    4.90
  -3  -8   0  134.91    4.22
   3   8   1  448.34    4.92
   3   8   1  400.96    5.36
   3   8   1  431.57    5.56
  -3  -8  -1  465.16    5.11
  -3  -8  -1  434.96    6.41
   3   8   2  569.47    5.64
   3   8   2  609.75    6.05
   3   8   2  581.30    5.78
  -3  -8  -2  614.28    5.96
  -3  -8  -2  576.59    6.98
   3   8   3  811.82    6.66
   3   8   3  757.34    5.55
   3   8   3  743.37    6.05
  -3  -8  -3  782.54    6.63
   3   8   4   83.19    3.91
   3   8   4   79.05    4.40
   3   8   4   87.45    4.77
   3   8   5  410.42    5.20
   3   8   5  405.55    6.30
   3   8   5  399.99    5.58
   3   8   5  426.47    4.66
   3   8   6  881.08    6.12
   3   8   6  881.37    8.29
   3   8   6  888.99    6.13
   3   8   6  888.27    7.10
   3   8   7  583.59    5.96
   3   8   7  561.51    6.42
   3   8   7  601.60    6.18
   3   8   7  597.64    6.11
   3   8   7  592.50    6.38
   3   8   8  161.67    4.60
   3   8   8  154.33    4.71
   3   8   8  158.85    4.30
   3   8   8  149.62    4.85
   3   8   8  162.03    4.42
   3   8   9   74.23    4.37
   3   8   9   75.45    3.19
   3   8   9   70.76    3.52
   3   8   9   71.28    4.41
   3   8   9   82.35    3.89
   3   8  10  181.26    4.47
   3   8  10  183.99    4.82
   3   8  10  195.70    4.90
   3   8  10  190.48    4.30
   3   8  10  183.26    4.43
   3   8  11  125.57    4.28
   3   8  11  116.69    4.28
   3   8  11  127.31    4.25
   3   8  11  103.52    4.75
   3   8  11  122.10    4.19
   3   8  12   80.72    4.01
   3   8  12   82.06    4.22
   3   8  12   75.25    4.34
   3   8  12   76.03    4.01
   3   8  12   89.49    3.98
  -3  -9   0  762.82    8.51
   3   9   0  770.89    5.48
   3   9   0  743.04    5.14
   3   9   0  805.76    6.25
  -3  -9   0  786.46    6.30
   3   9   1  326.28    3.66
   3   9   1  332.64    4.63
   3   9   1  336.57    4.08
  -3  -9  -1  332.20    3.87
  -3  -9  -1  326.53    6.05
   3   9   2    2.13    3.99
   3   9   2    4.41    4.05
  -3  -9  -2   -0.61    2.69
  -3  -9  -2    6.42    3.85
   3   9   2    9.79    3.75
   3   9   3  945.27    7.06
   3   9   3  986.57    6.78
  -3  -9  -3 1000.20    7.58
   3   9   3  925.86    5.95
   3   9   4 1077.09    7.85
   3   9   4 1006.24    7.07
   3   9   4 1025.92    7.24
   3   9   5  382.82    4.87
   3   9   5  411.91    5.11
   3   9   5  407.97    5.36
   3   9   6   27.75    3.73
   3   9   6   29.89    3.90
   3   9   6   33.49    3.21
   3   9   7    6.49    3.78
   3   9   7    3.64    4.80
   3   9   7   13.78    3.36
   3   9   7   20.69    4.20
   3   9   7   20.00    4.05
   3   9   8   47.67    3.57
   3   9   8   54.87    4.75
   3   9   8   54.97    3.84
   3   9   8   57.76    4.33
   3   9   8   25.98    3.82
   3   9   9   19.00    3.66
   3   9   9   19.15    3.80
   3   9   9    5.51    3.83
   3   9   9   11.10    3.75
   3   9   9    9.48    3.45
   3   9  10   41.36    3.88
   3   9  10   44.39    3.98
   3   9  10   62.14    3.31
   3   9  10   50.94    3.64
   3   9  10   55.50    3.94
   3   9  11   17.73    3.81
   3   9  11    9.87    3.71
   3   9  11   21.96    3.39
   3   9  11   17.44    3.22
   3   9  11    7.44    3.65
   3  10   0   84.81    3.70
   3  10   0  105.10    3.91
   3  10   0   86.90    4.11
  -3 -10   0  113.26    3.84
  -3 -10   0   99.31    4.78
   3  10   1   19.75    3.46
   3  10   1   20.12    2.77
   3  10   1   10.04    3.85
  -3 -10  -1   23.91    3.51
  -3 -10  -1   25.63    4.08
   3  10   2  132.21    4.11
   3  10   2  158.48    3.89
   3  10   2  116.74    3.40
  -3 -10  -2  140.72    3.71
   3  10   3   85.18    4.01
   3  10   3   81.84    4.02
   3  10   3   73.24    3.95
   3  10   4  100.46    4.12
   3  10   4  118.49    4.03
   3  10   4  107.66    4.57
   3  10   5   58.52    3.72
   3  10   5   50.67    4.40
   3  10   5   71.52    3.72
   3  10   6    5.46    3.64
   3  10   6   15.90    3.51
   3  10   6   -0.35    4.27
   3  10   7   14.83    3.89
   3  10   7   16.51    3.20
   3  10   7   15.54    3.16
   3  10   7   32.28    3.84
   3  10   8  140.96    3.81
   3  10   8  116.18    5.17
   3  10   8  125.98    3.69
   3  10   8  136.51    4.25
   3  10   8  120.60    3.89
   3  10   9   91.16    3.39
   3  10   9   88.58    4.78
   3  10   9  104.66    3.52
   3  10   9   71.49    4.02
   3  10   9   73.72    3.92
   3  10  10    2.53    3.24
   3  10  10    2.33    3.81
   3  10  10   -3.54    3.16
   3  10  10    3.72    3.30
   3  10  10   -9.21    3.64
   3  11   0   93.57    3.81
   3  11   0  113.78    3.74
   3  11   0   89.64    4.23
  -3 -11   0  108.51    3.68
  -3 -11   0  101.17    4.61
   3  11   1  202.99    3.98
   3  11   1  213.58    4.16
   3  11   1  200.06    3.46
  -3 -11  -1  229.57    3.82
   3  11   2  198.11    4.41
   3  11   2  208.02    3.67
  -3 -11  -2  219.20    3.92
   3  11   2  228.89    4.29
   3  11   3    1.45    2.64
   3  11   3    3.85    3.70
   3  11   3   19.65    3.69
   3  11   4   75.96    3.54
   3  11   4   70.46    4.01
   3  11   4   84.71    4.45
   3  11   5   85.92    2.92
   3  11   5   74.29    3.61
   3  11   5   96.75    4.33
   3  11   6  159.86    4.25
   3  11   6  151.33    3.99
   3  11   6  201.35    4.64
   3  11   7   63.79    3.63
   3  11   7   72.93    3.50
   3  11   7   69.67    3.64
   3  11   7   81.74    3.60
   3  11   8    3.32    3.45
   3  11   8   18.71    3.28
   3  11   8   16.46    3.66
   3  11   8   20.97    3.22
   3  12   0   27.07    3.33
   3  12   0   38.16    3.20
   3  12   0   24.45    3.01
  -3 -12   0   59.07    2.94
   3  12   1   10.49    3.43
   3  12   1   17.78    3.09
   3  12   1    4.20    3.55
  -3 -12  -1    5.51    3.14
   3  12   2    6.74    3.55
   3  12   2   -2.29    2.39
   3  12   2    0.34    3.69
   3  12   3    9.64    2.60
   3  12   3   10.64    3.28
   3  12   3   16.69    2.83
   3  12   4   15.92    3.22
   3  12   4    6.37    3.08
   3  12   4   10.60    4.07
   3  12   5   18.03    3.08
   3  12   5   33.13    3.42
   4 -11   1   34.17    4.19
  -4  11  -1   10.05    3.58
  -4  11  -1    6.98    4.54
  -4  11  -2   98.18    3.76
   4 -11   2   80.59    4.13
  -4  11  -2   96.76    3.55
  -4  11  -3   75.41    3.24
   4 -11   3   77.13    4.12
  -4  11  -3   90.25    4.61
  -4  11  -4   17.19    3.20
   4 -11   4   23.50    3.26
  -4  11  -4   38.45    4.33
   4 -10   1  252.60    5.13
  -4  10  -1  222.20    4.02
  -4  10  -1  182.97    4.29
   4 -10   2  141.88    4.83
  -4  10  -2  133.06    3.80
  -4  10  -2  108.38    5.08
  -4  10  -3   25.54    3.50
   4 -10   3   21.85    3.17
  -4  10  -3    8.66    4.18
  -4  10  -4  228.66    3.87
   4 -10   4  237.42    4.74
  -4  10  -4  252.20    4.61
  -4  10  -5  224.14    3.98
   4 -10   5  265.26    4.85
  -4  10  -5  254.95    5.32
   4 -10   6   99.43    5.37
  -4  10  -6  109.01    2.89
   4 -10   6  138.76    4.24
  -4  10  -6  120.58    3.82
   4 -10   7   10.42    4.37
  -4  10  -7   12.72    3.05
   4 -10   7   11.12    2.91
  -4  10  -7   23.47    3.87
   4  -9   1   47.83    3.51
  -4   9  -1   47.46    3.88
  -4   9  -1   46.42    3.73
   4  -9   2  184.82    4.71
  -4   9  -2  164.63    4.00
  -4   9  -2  143.49    5.13
  -4   9  -3  242.95    4.43
   4  -9   3  232.00    5.08
  -4   9  -3  220.98    4.13
  -4   9  -4   15.96    3.46
   4  -9   4   22.55    4.44
  -4   9  -4   16.04    3.37
   4  -9   5   10.41    4.77
  -4   9  -5   15.21    3.37
   4  -9   5   11.02    4.25
  -4   9  -5   -3.31    4.55
  -4   9  -6    8.09    3.32
   4  -9   6   -1.69    2.96
   4  -9   6    2.42    4.57
  -4   9  -6    6.60    3.33
  -4   9  -7   31.66    3.57
   4  -9   7    6.58    4.26
  -4   9  -7   23.24    3.31
   4  -9   7   15.66    4.04
  -4   9  -8   51.39    3.40
   4  -9   8   49.38    4.04
   4  -9   8   57.06    3.67
  -4   9  -8   57.80    4.29
   4  -9   8   47.59    3.81
   4  -9   9  131.42    3.69
   4  -9   9  138.52    4.01
  -4   9  -9   93.97    4.85
   4  -9   9  140.37    4.69
  -4   9  -9  136.63    3.62
   4  -8   1  355.86    5.98
  -4   8  -1  362.01    5.03
  -4   8  -1  350.89    5.79
   4  -8   2  336.70    5.55
  -4   8  -2  325.49    5.01
  -4   8  -2  303.64    5.65
  -4   8  -3  235.03    4.60
   4  -8   3  244.21    5.00
  -4   8  -3  219.65    5.55
   4  -8   4   56.12    5.54
  -4   8  -4   62.30    3.64
   4  -8   4   44.58    4.88
  -4   8  -4   55.26    5.02
   4  -8   5   16.96    4.36
  -4   8  -5   -1.63    3.80
   4  -8   5   14.51    4.08
  -4   8  -5   15.66    3.39
  -4   8  -6  184.97    3.22
   4  -8   6  185.34    4.93
   4  -8   6  200.83    5.12
  -4   8  -6  190.44    5.41
  -4   8  -7  669.10    6.13
   4  -8   7  739.04    6.59
   4  -8   7  682.96    6.99
  -4   8  -7  675.48    7.12
   4  -8   7  735.68    6.35
  -4   8  -8  395.79    5.11
   4  -8   8  383.30    5.63
  -4   8  -8  401.90    5.00
   4  -8   8  424.85    4.98
   4  -8   8  412.36    5.48
   4  -8   9   31.78    3.81
  -4   8  -9    7.69    4.69
   4  -8   9   32.61    3.22
   4  -8   9   24.33    3.76
  -4   8  -9   24.60    3.40
   4  -8  10    8.12    3.80
   4  -8  10   11.45    3.20
  -4   8 -10    3.18    4.45
  -4   8 -10   18.21    3.16
   4  -7   1  698.00    5.92
  -4   7  -1  696.51    6.20
  -4   7  -1  650.69    7.16
   4  -7   2  412.07    5.16
  -4   7  -2  375.58    4.92
  -4   7  -2  413.69    6.57
   4  -7   3   86.22    5.99
  -4   7  -3   90.41    4.28
   4  -7   3   78.69    5.49
  -4   7  -3   77.52    5.47
   4  -7   4   14.88    4.79
  -4   7  -4   -0.22    4.01
   4  -7   4   14.60    5.23
  -4   7  -4   23.81    5.34
  -4   7  -5  315.85    4.74
   4  -7   5  361.28    5.92
  -4   7  -5  367.64    4.87
   4  -7   5  357.61    6.21
  -4   7  -6  290.11    3.77
   4  -7   6  325.87    5.72
  -4   7  -6  307.90    5.58
   4  -7   6  320.61    4.91
   4  -7   6  306.26    5.92
  -4   7  -7  145.87    4.14
   4  -7   7  169.10    4.10
   4  -7   7  141.93    5.27
  -4   7  -7  143.71    4.35
   4  -7   7  146.65    4.84
  -4   7  -8   23.62    3.77
  -4   7  -8    1.20    5.16
   4  -7   8   21.60    4.64
   4  -7   8    6.03    3.82
   4  -7   8    0.48    4.04
   4  -7   9   88.20    3.89
   4  -7   9   96.99    4.47
  -4   7  -9   78.94    3.70
  -4   7  -9   85.65    3.57
   4  -7  10   80.73    4.39
   4  -7  10   69.36    3.69
  -4   7 -10   86.96    4.61
  -4   7 -10   72.89    3.60
   4  -7  11  103.66    4.29
   4  -7  11  113.11    3.64
  -4   7 -11  101.85    4.02
  -4   7 -11  117.96    4.27
   4  -6   1   24.09    5.97
  -4   6  -1   34.10    4.19
  -4   6  -1   13.05    5.72
   4  -6   2   30.79    5.94
   4  -6   2   28.89    5.94
  -4   6  -2   32.66    4.25
  -4   6  -2   35.84    5.88
  -4   6  -3  842.43    6.77
   4  -6   3  861.54    7.78
  -4   6  -3  888.44    8.01
   4  -6   3  816.22    9.29
   4  -6   4 1826.09   11.35
  -4   6  -4 1834.51    9.55
   4  -6   4 1985.46   10.40
  -4   6  -4 1883.21   10.48
  -4   6  -5  625.38    5.74
   4  -6   5  641.84    5.86
  -4   6  -5  639.38    6.01
   4  -6   5  630.93    6.86
  -4   6  -6  197.85    4.60
   4  -6   6  168.71    4.13
  -4   6  -6  201.60    5.65
   4  -6   6  208.03    3.73
   4  -6   6  202.65    5.24
  -4   6  -7    7.96    3.80
   4  -6   7    8.65    3.78
  -4   6  -7    3.13    4.01
   4  -6   7    6.68    3.89
   4  -6   7   -1.77    4.09
   4  -6   8  399.60    5.99
   4  -6   8  405.70    4.53
  -4   6  -8  445.59    6.48
  -4   6  -8  422.05    5.58
   4  -6   9  182.38    5.07
   4  -6   9  204.23    4.27
  -4   6  -9  209.27    5.09
  -4   6  -9  196.49    4.35
   4  -6  10   47.79    4.39
   4  -6  10   60.27    3.55
  -4   6 -10   29.39    4.90
  -4   6 -10   45.20    3.83
   4  -6  11   -8.25    3.50
   4  -6  11   13.83    3.30
  -4   6 -11   13.33    3.31
  -4   6 -11   -2.99    4.46
  -4   6 -12   40.33    4.36
   4  -6  12   46.47    3.62
   4  -6  12   49.22    3.63
  -4   5  -1   99.13    6.24
   4  -5   1   81.46    6.38
  -4   5  -1   78.72    4.95
   4  -5   2 1013.83    9.80
   4  -5   2 1144.63    8.81
  -4   5  -2 1103.14    7.56
  -4   5  -2 1058.03    8.73
   4  -5   3 1139.98    9.78
  -4   5  -3 1213.43    7.72
   4  -5   3 1189.80    7.73
  -4   5  -3 1201.55    7.69
  -4   5  -4  532.29    5.69
   4  -5   4  581.40    7.17
  -4   5  -4  575.35    7.47
   4  -5   4  527.47    7.28
  -4   5  -5   12.19    3.06
   4  -5   5   13.07    5.58
   4  -5   5    8.71    3.42
  -4   5  -5   11.11    5.69
   4  -5   5   13.65    4.50
  -4   5  -6  152.15    4.64
   4  -5   6  170.59    5.71
  -4   5  -6  158.74    6.39
   4  -5   6  185.10    4.92
   4  -5   6  168.23    4.96
  -4   5  -7   35.48    4.16
   4  -5   7   43.66    4.14
   4  -5   7   61.27    5.16
  -4   5  -7   31.53    4.06
  -4   5  -8   37.57    3.86
   4  -5   8   41.29    3.66
   4  -5   8   46.65    4.20
  -4   5  -8   33.49    5.57
   4  -5   9   14.55    4.30
   4  -5   9   -0.19    4.21
  -4   5  -9   20.03    4.92
   4  -5  10   13.30    4.66
   4  -5  10   21.18    4.17
  -4   5 -10   26.33    5.08
   4  -5  11  146.83    4.77
   4  -5  11  144.69    4.30
  -4   5 -11  134.82    4.69
   4  -5  12  116.89    4.49
  -4   5 -12  112.75    4.24
   4  -5  12  106.29    4.00
  -4   5 -12  107.84    4.55
  -4   5 -13   67.49    4.16
   4  -5  13   73.18    4.27
   4  -5  13   70.91    3.79
  -4   5 -13   73.69    4.61
  -4   4  -1   73.06    4.45
   4  -4   1 1451.69    9.99
  -4   4  -1 1447.74   10.01
  -4   4  -1 1460.02    9.16
  -4   4  -1 1418.61   11.45
   4  -4   2  447.83    7.05
   4  -4   2  458.12    7.58
  -4   4  -2  442.49    5.77
  -4   4  -2  469.06    7.57
   4  -4   3  202.04    5.85
  -4   4  -3  202.85    3.78
   4  -4   3  213.84    6.93
  -4   4  -3  208.57    6.89
  -4   4  -4 1468.53    9.65
  -4   4  -4 1394.27    8.80
   4  -4   4 1321.11    8.15
   4  -4   4 1334.72    8.95
  -4   4  -5  640.90    6.51
   4  -4   5  642.17    7.75
  -4   4  -5  634.92    6.39
   4  -4   5  653.86    6.78
   4  -4   5  615.85    6.75
   4  -4   6  447.51    5.78
   4  -4   6  484.65    6.22
  -4   4  -6  478.59    7.23
   4  -4   6  446.05    6.31
   4  -4   7  361.91    6.94
   4  -4   7  381.44    5.46
  -4   4  -7  369.50    5.70
   4  -4   8   16.27    5.66
   4  -4   8   32.63    4.30
  -4   4  -8   25.59    5.98
   4  -4   9   69.52    4.93
   4  -4   9   65.24    3.90
  -4   4  -9   52.59    5.51
  -4   4  -9   57.49    4.21
   4  -4  10  254.88    5.25
   4  -4  10  260.68    4.71
  -4   4 -10  253.90    5.42
  -4   4 -10  245.45    5.78
  -4   4 -11  541.78    6.89
   4  -4  11  546.97    6.04
   4  -4  11  626.24    6.27
  -4   4 -11  560.68    6.92
  -4   4 -12   12.32    4.05
   4  -4  12    7.96    4.39
   4  -4  12    7.18    3.60
  -4   4 -12    5.62    4.61
  -4   4 -13   88.61    4.66
   4  -4  13   80.81    3.96
   4  -4  13   76.22    3.94
  -4   4 -13   90.45    4.16
  -4   4 -14   58.07    4.43
   4  -4  14   59.26    4.28
   4  -4  14   61.83    3.89
  -4   4 -14   48.89    4.45
   4  -3   1    0.24    5.38
  -4   3  -1    2.16    4.50
   4  -3   1    8.10    5.42
  -4   3  -1   21.09    6.77
  -4   3  -1   12.55    5.33
   4  -3   2  144.07    5.79
  -4   3  -2  133.36    5.90
   4  -3   2  148.74    8.06
  -4   3  -2  144.16    5.66
  -4   3  -2  146.03    5.76
   4  -3   3    2.32    3.66
  -4   3  -3   15.07    4.71
   4  -3   3   -4.86    7.41
  -4   3  -3   11.45    7.00
   4  -3   4   -4.04    6.67
  -4   3  -4   15.72    4.78
   4  -3   4   13.62    4.55
   4  -3   5  426.51    6.03
   4  -3   5  430.54    7.43
  -4   3  -5  411.48    7.33
  -4   3  -6    1.27    4.24
   4  -3   6   -0.99    4.76
   4  -3   6    1.51    4.57
  -4   3  -6    8.98    6.51
   4  -3   6    5.36    4.88
  -4   3  -7  179.52    4.98
   4  -3   7  178.20    6.30
   4  -3   7  194.99    5.32
  -4   3  -7  185.81    6.82
   4  -3   8  699.46    8.07
   4  -3   8  734.50    7.24
  -4   3  -8  707.07    7.97
  -4   3  -8  697.89    7.33
   4  -3   9  670.85    7.45
   4  -3   9  724.07    7.10
  -4   3  -9  687.25    7.53
  -4   3  -9  678.09    7.58
  -4   3 -10  230.44    5.58
   4  -3  10  236.44    5.86
   4  -3  10  248.31    5.09
  -4   3 -10  217.34    6.21
  -4   3 -11   13.19    4.63
   4  -3  11    4.92    4.85
   4  -3  11   14.31    3.78
  -4   3 -11   11.98    5.05
  -4   3 -12  164.18    5.66
   4  -3  12  160.79    5.28
   4  -3  12  164.73    4.29
  -4   3 -12  181.62    5.53
  -4   3 -13   89.93    5.09
  -4   3 -13  110.80    4.87
   4  -3  13  109.66    5.04
   4  -3  13  116.44    4.45
   4  -3  14  101.62    4.61
   4  -3  14   97.62    4.12
  -4   3 -14   77.44    4.88
  -4   3 -14   86.81    4.74
  -4   2  -1 1264.42    9.25
   4  -2   1 1310.88   10.76
  -4   2  -1 1291.98   10.63
   4  -2   1 1205.49   11.75
  -4   2  -1 1292.22   11.30
   4  -2   2 2306.75   14.23
  -4   2  -2 2397.61   13.88
   4  -2   2 2337.84   14.39
  -4   2  -2 2515.74   14.71
  -4   2  -2 2293.87   13.57
   4  -2   3 1628.05    9.94
   4  -2   3 1620.33   10.74
  -4   2  -3 1795.76   12.55
  -4   2  -4   70.23    5.08
   4  -2   4   75.06    7.56
  -4   2  -4  103.52    7.55
   4  -2   4   74.79    5.66
   4  -2   5  309.19    4.74
  -4   2  -5  326.26    6.13
   4  -2   5  317.96    5.71
  -4   2  -5  334.96    5.80
  -4   2  -6 1647.50   12.83
   4  -2   6 1875.43   12.71
   4  -2   6 1643.05    9.65
   4  -2   6 1743.61   10.61
  -4   2  -6 1760.78   11.26
  -4   2  -7 3113.28   15.12
   4  -2   7 2759.64   13.81
   4  -2   7 2928.45   16.68
  -4   2  -7 2893.29   17.92
  -4   2  -8 1502.05   10.76
   4  -2   8 1489.62   10.77
   4  -2   8 1364.72    9.99
  -4   2  -8 1482.27   11.59
  -4   2  -9  150.88    5.77
   4  -2   9  157.53    5.80
   4  -2   9  139.82    5.73
  -4   2  -9  162.73    5.72
  -4   2 -10   10.67    4.83
   4  -2  10    0.47    4.06
   4  -2  10   -3.95    5.54
  -4   2 -10    9.78    5.55
  -4   2 -11  172.13    5.66
  -4   2 -11  183.58    5.69
   4  -2  11  186.58    4.81
   4  -2  11  177.23    5.68
  -4   2 -12  398.05    6.56
   4  -2  12  416.29    5.82
   4  -2  12  380.31    6.14
  -4   2 -12  416.96    6.37
   4  -2  13  118.10    4.36
   4  -2  13  105.87    4.95
  -4   2 -13  117.67    5.46
  -4   2 -13  112.74    4.85
   4  -2  14   15.92    4.72
   4  -2  14    9.56    3.49
  -4   2 -14    4.33    4.15
  -4   2 -14   30.04    4.54
  -4   1  -1 3707.52   18.81
   4  -1   1 3691.15   18.37
  -4   1  -1 3738.04   18.61
  -4   1  -1 3623.77   19.51
   4  -1   1 3691.31   19.86
   4  -1   1 3273.24   17.77
   4  -1   2  203.34    7.55
   4  -1   2  206.26   10.20
  -4   1  -2  198.59    7.37
  -4   1  -2  219.92    9.88
  -4   1  -2  193.46    8.52
   4  -1   3  106.28    4.99
  -4   1  -3  107.39    8.61
   4  -1   3   98.18    7.04
  -4   1  -3  106.95    6.31
  -4   1  -3   99.87    6.98
  -4   1  -3  129.12    9.69
  -4   1  -4    4.45    6.54
  -4   1  -4   17.10    5.49
   4  -1   4   25.06    8.17
  -4   1  -4   20.13    8.66
   4  -1   4   24.73    6.19
  -4   1  -5 1836.88   14.95
  -4   1  -5 1940.39   11.98
   4  -1   5 1767.10   10.26
   4  -1   5 1633.67   10.04
  -4   1  -6 1399.40   10.37
   4  -1   6 1205.16    9.54
   4  -1   6 1280.67    8.73
  -4   1  -6 1311.52   12.34
  -4   1  -7  210.28    7.37
   4  -1   7  221.52    6.77
   4  -1   7  186.21    5.27
  -4   1  -7  204.46    6.92
  -4   1  -8   -2.25    5.18
   4  -1   8    5.61    5.38
   4  -1   8    5.63    6.37
  -4   1  -8   -2.45    5.84
  -4   1  -9  351.88    8.52
   4  -1   9  352.16    7.34
   4  -1   9  321.27    6.78
  -4   1  -9  350.24    6.66
   4  -1  10  726.22    8.20
  -4   1 -10  710.79    8.80
   4  -1  10  683.74    7.61
  -4   1 -10  706.65    7.81
  -4   1 -11  291.18    7.21
   4  -1  11  303.70    5.99
   4  -1  11  283.44    6.46
  -4   1 -11  306.72    6.13
   4  -1  12  240.84    5.02
  -4   1 -12  251.06    6.78
   4  -1  12  229.86    5.71
  -4   1 -12  243.97    6.01
  -4   1 -13   20.75    4.95
   4  -1  13   25.22    4.00
   4  -1  13   33.07    4.69
  -4   1 -13   37.59    4.85
  -4   1 -14    7.14    3.90
  -4   1 -14   10.55    4.27
   4  -1  14    1.95    3.87
   4  -1  14   11.34    4.88
  -4   1 -15   40.14    4.07
   4  -1  15   41.50    4.07
   4  -1  15   41.21    4.71
  -4   1 -15   46.36    4.90
   4   0   0 1634.62   12.27
  -4   0   0 1729.12   13.02
  -4   0   0 1684.95   11.87
   4   0   0 1564.39   11.25
  -4   0   0 1693.22   12.20
   4   0   1 3472.77   16.63
   4   0   1 2976.62   16.52
  -4   0  -1 3528.38   18.97
   4   0   1 3443.94   19.48
  -4   0  -1 3114.13   16.28
  -4   0  -1 3517.63   17.63
   4   0   2  152.27    7.68
  -4   0  -2  149.68    7.55
   4   0   2  155.31    8.10
  -4   0  -2  179.14    8.60
   4   0   2  134.23    6.92
  -4   0  -2  160.54    9.37
   4   0   3 5498.21   21.39
  -4   0  -3 6025.54   23.56
   4   0   3 6103.16   24.99
  -4   0  -3 5953.93   22.59
   4   0   4 9145.91   31.51
  -4   0  -4 9707.47   33.19
   4   0   4 9044.26   30.97
  -4   0  -5 2926.80   14.86
   4   0   5 2952.79   14.74
   4   0   5 3000.83   14.03
   4   0   6  489.51    8.03
   4   0   6  546.23    6.50
  -4   0  -6  506.24    7.82
  -4   0  -6  567.18   16.77
  -4   0  -7  447.16   12.60
   4   0   7  464.75   10.68
   4   0   7  409.60    7.36
   4   0   7  411.73    5.86
  -4   0  -7  452.45    5.87
  -4   0  -8  624.65   12.08
   4   0   8  635.14   10.07
   4   0   8  535.44    7.80
  -4   0  -8  593.08    6.43
  -4   0  -9  319.57    9.08
   4   0   9  322.67    7.49
   4   0   9  298.29    6.74
  -4   0  -9  279.88    6.33
  -4   0 -10  512.67    9.21
   4   0  10  516.52    7.88
   4   0  10  471.88    6.99
  -4   0 -10  491.93    7.19
  -4   0 -11  100.00    6.83
   4   0  11   98.40    5.21
  -4   0 -11   96.27    5.17
   4   0  11  103.23    5.89
  -4   0 -12   19.24    4.33
   4   0  12   12.16    4.33
   4   0  12   16.86    5.87
  -4   0 -12   21.94    5.49
  -4   0 -13   96.20    4.68
   4   0  13  121.81    4.98
  -4   0 -13  112.55    5.36
   4   0  13  119.51    5.46
  -4   0 -14  130.57    5.67
   4   0  14  121.17    5.12
   4   0  14  118.72    5.60
  -4   0 -14  130.85    4.81
  -4   0 -15   64.98    4.57
   4   0  15   59.86    4.17
   4   0  15   57.99    5.25
  -4   0 -15   67.78    5.27
  -4  -1   0    6.40    7.40
  -4  -1   0    8.51    7.18
  -4  -1   0    4.89    5.86
   4   1   0    1.48    8.11
   4   1   0   -0.01    8.19
  -4  -1  -1 3917.24   16.56
   4   1   1 4018.27   17.21
  -4  -1  -1 3868.54   17.58
  -4  -1  -1 3995.51   21.04
   4   1   1 3866.82   19.01
   4   1   1 3774.04   17.49
  -4  -1  -2 3535.49   15.39
   4   1   2 3480.86   15.99
  -4  -1  -2 3751.23   17.36
   4   1   2 3749.46   21.01
   4   1   2 3687.63   16.86
  -4  -1  -2 3739.69   21.83
   4   1   3  989.06    9.16
   4   1   3  953.17    8.66
   4   1   3 1084.58   14.28
  -4  -1  -3 1070.71   13.42
  -4  -1  -3 1002.50    9.46
  -4  -1  -3 1001.43    8.58
   4   1   4  442.23    6.15
  -4  -1  -4  481.26    6.94
   4   1   4  420.46    6.98
   4   1   5   27.62    6.07
   4   1   5   38.56    6.96
  -4  -1  -5   20.40    6.30
   4   1   6   -9.54    6.42
   4   1   6    7.08    5.41
  -4  -1  -6   10.28    5.93
   4   1   7   80.81    6.21
   4   1   7   98.49    3.63
  -4  -1  -7  114.86    5.81
  -4  -1  -8  108.65    4.26
   4   1   8   69.90    9.62
   4   1   8   70.73    6.37
  -4  -1  -9  179.41    5.53
   4   1   9  182.58    7.70
   4   1   9  159.78    6.34
   4   1  10   11.72    5.58
  -4  -1 -10   13.60    7.64
   4   1  10   18.65    5.88
  -4  -1 -10   23.46    5.50
  -4  -1 -11  194.99    7.34
   4   1  11  182.91    5.88
  -4  -1 -11  191.50    5.33
   4   1  11  173.30    6.36
   4   1  12  339.55    6.35
   4   1  12  327.43    7.21
  -4  -1 -12  370.72    7.62
  -4  -1 -12  354.23    5.64
  -4  -1 -13  186.24    4.73
   4   1  13  167.95    5.22
   4   1  13  168.14    6.46
  -4  -1 -13  198.52    6.93
  -4  -1 -14    4.37    3.94
   4   1  14    3.27    4.08
   4   1  14    0.20    5.43
  -4  -1 -14   -0.39    6.01
  -4  -1 -15   20.89    3.74
   4   1  15   10.98    4.26
   4   1  15   16.35    4.83
  -4  -2   0  559.58    6.39
  -4  -2   0  571.21    6.45
   4   2   0  549.58    8.43
  -4  -2   0  599.88    8.33
   4   2   0  550.52    8.32
  -4  -2  -1  819.73    9.10
  -4  -2  -1  783.69    7.13
   4   2   1  760.82   10.04
   4   2   1  763.18    9.02
  -4  -2  -1  770.04    6.99
  -4  -2  -2 2451.48   11.69
  -4  -2  -2 2612.41   16.80
  -4  -2  -2 2483.06   13.19
   4   2   2 2459.52   13.07
   4   2   2 2458.26   16.46
   4   2   2 2459.12   13.13
  -4  -2  -3  298.37    6.10
   4   2   3  300.22    8.61
  -4  -2  -3  288.59    6.90
   4   2   3  269.41    5.57
  -4  -2  -3  298.31    7.30
   4   2   3  297.20    8.09
  -4  -2  -4  812.02    8.52
   4   2   4  736.27    6.52
   4   2   4  812.03   14.78
   4   2   4  740.09    8.61
  -4  -2  -4  838.96   13.40
  -4  -2  -4  771.79    7.61
  -4  -2  -5  357.28    5.22
   4   2   5  338.33    6.29
   4   2   5  356.90    6.98
  -4  -2  -6 3182.56   13.58
   4   2   6 3135.84   15.02
   4   2   6 3014.65   13.20
  -4  -2  -7 2038.59   11.20
   4   2   7 1869.51   11.46
   4   2   7 1978.91   10.85
  -4  -2  -8   19.33    4.82
   4   2   8   27.95    4.75
   4   2   8   19.68    5.72
  -4  -2  -9  170.27    5.13
   4   2   9  182.91    8.45
   4   2   9  189.06    6.18
   4   2   9  169.82    4.89
   4   2   9  184.34    8.90
  -4  -2 -10  404.40    6.14
   4   2  10  398.05    8.51
   4   2  10  399.78    7.30
  -4  -2 -11  362.91    5.86
   4   2  11  365.85    7.69
   4   2  11  333.42    6.72
  -4  -2 -12    7.30    3.79
   4   2  12    6.52    4.84
   4   2  12   11.28    5.85
   4   2  13   21.21    4.37
  -4  -2 -13   27.53    3.73
   4   2  13   25.25    5.08
  -4  -2 -14  150.82    4.74
   4   2  14  155.97    5.43
   4   2  14  162.24    6.31
   4   2  15  168.91    5.48
   4   2  15  182.02    5.21
   4   2  15  174.90    6.69
   4   3   0 1945.19   10.59
  -4  -3   0 2059.93   10.91
  -4  -3   0 2175.14   10.96
  -4  -3   0 2129.05   11.65
   4   3   0 2047.34   11.68
   4   3   1   21.50    4.22
  -4  -3  -1   23.08    5.84
  -4  -3  -1   11.95    5.40
  -4  -3  -1   19.92    5.63
   4   3   1   18.56    6.18
   4   3   2  363.65    5.43
   4   3   2  366.96    6.87
  -4  -3  -2  378.21    6.40
  -4  -3  -2  371.21    6.65
  -4  -3  -2  354.60    5.37
   4   3   2  397.00    7.32
  -4  -3  -3  283.22    6.61
   4   3   3  285.10    6.25
  -4  -3  -3  277.15    6.22
   4   3   3  300.56    7.13
  -4  -3  -3  286.70    6.16
   4   3   3  269.91    6.55
   4   3   4   47.35    5.43
  -4  -3  -4   57.11    6.25
  -4  -3  -4   64.47    3.80
   4   3   4   56.89    6.58
  -4  -3  -4   66.55    4.04
   4   3   4   48.61    4.26
  -4  -3  -5    2.13    5.07
   4   3   5    7.87    5.14
   4   3   5   25.06    5.09
   4   3   5    4.42    6.37
  -4  -3  -6    9.16    4.69
   4   3   6   14.60    6.66
   4   3   6   13.67    8.54
   4   3   6    5.89    3.96
   4   3   6   14.46    4.99
   4   3   7  137.54    9.40
   4   3   7  140.98    8.21
   4   3   7  112.51    5.84
  -4  -3  -7  148.07    5.13
   4   3   7  146.44    5.33
  -4  -3  -8  567.87    6.59
   4   3   8  565.81   10.97
   4   3   8  554.40   11.43
   4   3   8  500.26    7.27
   4   3   8  545.55    6.42
  -4  -3  -9  591.76    6.52
   4   3   9  568.53   10.24
   4   3   9  565.70   10.73
   4   3   9  572.19    6.33
   4   3   9  516.29    7.37
   4   3  10  155.91    6.96
   4   3  10  142.88    5.80
   4   3  10  130.65    4.90
   4   3  10  160.64    7.16
  -4  -3 -10  150.50    5.16
   4   3  11   29.48    5.38
  -4  -3 -11   23.62    4.19
   4   3  11   25.95    3.16
   4   3  11   20.30    5.48
   4   3  11   26.19    5.85
  -4  -3 -12   43.13    3.99
   4   3  12   46.79    5.28
   4   3  12   37.81    5.21
   4   3  12   48.04    5.40
   4   3  13  213.59    5.90
   4   3  13  213.25    6.55
   4   3  14  377.35    6.92
   4   3  14  375.86    6.36
   4   3  14  374.37    7.39
   4   3  15   50.21    4.39
   4   3  15   47.11    4.71
   4   3  15   51.50    5.89
   4   4   0   21.57    4.71
  -4  -4   0   36.87    5.33
  -4  -4   0   24.58    4.63
   4   4   0   17.61    5.23
   4   4   0   23.53    5.05
   4   4   1  366.54    4.75
  -4  -4  -1  379.24    6.23
   4   4   1  375.27    4.99
  -4  -4  -1  395.79    5.79
   4   4   1  356.74    6.08
   4   4   2  156.39    4.15
   4   4   2  153.62    4.28
  -4  -4  -2  165.82    5.02
   4   4   2  144.00    5.46
  -4  -4  -2  182.08    5.66
   4   4   3 1256.91    8.02
  -4  -4  -3 1265.83    8.08
   4   4   3 1228.37    8.79
  -4  -4  -3 1219.18    9.87
  -4  -4  -3 1221.45    8.96
   4   4   3 1200.54    9.74
   4   4   4  407.56    5.84
   4   4   4  414.79    6.77
   4   4   4  430.05    6.31
  -4  -4  -4  418.25    5.63
  -4  -4  -4  418.44    6.69
  -4  -4  -4  423.57    6.10
   4   4   5    8.51    4.95
  -4  -4  -5   17.12    4.58
   4   4   5    3.60    4.47
   4   4   5   10.22    4.75
   4   4   6 1010.75    7.78
   4   4   6 1027.43   10.31
  -4  -4  -6 1056.02    6.66
   4   4   6 1013.23   11.01
   4   4   6  999.23    7.65
  -4  -4  -7 3612.65   14.77
   4   4   7 3318.66   22.36
   4   4   7 3640.38   21.86
   4   4   7 3034.12   14.65
   4   4   7 3123.47   13.80
  -4  -4  -8 1497.91    8.95
   4   4   8 1490.45   13.02
   4   4   8 1389.71    9.16
   4   4   8 1424.75    9.77
   4   4   8 1461.42   14.39
  -4  -4  -9  293.49    5.31
   4   4   9  260.71    8.01
   4   4   9  281.27    7.25
   4   4   9  248.68    5.35
   4   4   9  267.42    5.93
   4   4  10   13.83    5.93
   4   4  10   12.89    5.78
   4   4  10   31.32    4.08
   4   4  10    5.73    5.13
   4   4  11  815.86    7.22
   4   4  11  781.25    9.46
   4   4  11  768.95    8.88
   4   4  11  742.98    7.90
   4   4  11  807.95    6.83
   4   4  12  154.26    5.08
   4   4  12  138.27    5.28
   4   4  12  156.76    6.16
   4   4  12  157.23    5.69
   4   4  12  141.24    4.71
   4   4  13  210.19    4.90
   4   4  13  202.41    5.91
   4   4  13  209.31    6.30
   4   4  13  220.65    4.38
   4   4  13  224.48    6.25
   4   4  14  111.08    5.31
   4   4  14  103.60    4.85
   4   4  14  107.55    5.40
   4   4  14  116.96    5.95
   4   4  14  121.51    4.48
   4   5   0 1493.41    8.27
  -4  -5   0 1661.01   10.83
   4   5   0 1586.91    8.16
  -4  -5   0 1700.66    9.46
   4   5   0 1568.42    8.53
   4   5   1 2829.36   10.60
  -4  -5  -1 3164.32   16.89
   4   5   1 2950.60   11.26
  -4  -5  -1 3098.74   14.82
   4   5   1 2878.13   13.90
   4   5   2  822.38    5.54
   4   5   2  854.84    6.69
  -4  -5  -2  862.67    7.45
   4   5   2  829.50    7.40
  -4  -5  -2  847.47    7.61
   4   5   3   17.83    4.50
   4   5   3   12.66    4.61
   4   5   3   27.72    4.86
   4   5   3   15.42    3.49
  -4  -5  -3   13.17    4.39
  -4  -5  -3   19.92    4.70
   4   5   4  864.42    5.99
   4   5   4  851.18    8.31
   4   5   4  884.28    7.69
   4   5   4  817.52    6.98
  -4  -5  -4  916.91    8.21
  -4  -5  -4  881.70    7.65
   4   5   5 2563.95   11.89
   4   5   5 2654.42   13.23
   4   5   5 2635.33   15.27
   4   5   5 2598.21   11.08
   4   5   6  394.26    5.77
   4   5   6  400.12    6.01
   4   5   6  380.28    6.06
   4   5   6  408.62    6.16
   4   5   7    7.60    4.95
   4   5   7   15.09    5.55
   4   5   7   -0.99    3.91
   4   5   7    8.77    5.31
   4   5   7   20.45    5.16
   4   5   8   89.20    3.92
   4   5   8   78.29    6.29
   4   5   8   80.85    5.11
   4   5   8   80.90    5.31
   4   5   8   66.61    5.01
   4   5   9   90.90    3.72
   4   5   9   93.03    5.46
   4   5   9   87.41    6.40
   4   5   9   65.78    4.32
   4   5   9   80.79    4.83
   4   5  10  513.55    6.59
   4   5  10  519.30    8.16
   4   5  10  489.87    5.74
   4   5  10  505.42    7.21
   4   5  10  492.97    5.82
   4   5  11  337.29    5.48
   4   5  11  345.45    6.94
   4   5  11  333.65    6.48
   4   5  11  294.04    5.89
   4   5  11  316.25    5.02
   4   5  12  111.55    4.35
   4   5  12  124.51    5.58
   4   5  12  114.76    5.37
   4   5  12  107.99    4.89
   4   5  12  117.68    4.21
   4   5  13   78.67    4.83
   4   5  13   91.58    5.10
   4   5  13   98.43    5.51
   4   5  13   76.82    5.37
   4   5  13  102.20    4.02
   4   5  14   24.68    4.15
   4   5  14   23.21    4.56
   4   5  14   13.98    5.05
   4   5  14   24.18    4.81
   4   5  14   24.52    3.37
   4   6   0  213.03    4.86
  -4  -6   0  214.23    5.72
   4   6   0  193.34    5.42
  -4  -6   0  181.14    4.78
   4   6   0  214.16    5.10
   4   6   1   40.01    3.84
  -4  -6  -1   33.57    4.11
  -4  -6  -1   43.35    5.05
   4   6   1   33.83    4.32
   4   6   1   47.34    4.25
   4   6   2  190.58    4.87
   4   6   2  196.29    4.13
  -4  -6  -2  179.20    4.75
   4   6   2  208.37    5.10
   4   6   3 1098.90    7.25
   4   6   3 1152.45    8.50
   4   6   3 1142.54    7.39
  -4  -6  -3 1097.57    8.49
   4   6   4 1226.75    8.83
   4   6   4 1221.98    8.75
   4   6   4 1255.24    7.10
  -4  -6  -4 1295.15    9.73
   4   6   4 1191.76    7.43
   4   6   5  977.54    7.05
   4   6   5  979.84    7.01
   4   6   5  967.88    8.16
   4   6   5 1014.95    7.70
   4   6   6  697.67    6.69
   4   6   6  681.02    6.47
   4   6   6  696.69    7.49
   4   6   6  666.25    6.72
   4   6   7   -3.17    4.80
   4   6   7   20.66    5.00
   4   6   7    6.46    4.28
   4   6   7   10.06    4.56
   4   6   7   -2.15    5.10
   4   6   8  293.33    5.48
   4   6   8  271.50    5.17
   4   6   8  270.51    5.82
   4   6   8  267.00    5.81
   4   6   8  277.23    5.13
   4   6   9  532.82    6.11
   4   6   9  481.27    7.01
   4   6   9  512.42    6.77
   4   6   9  515.34    6.42
   4   6   9  476.23    5.95
   4   6  10 1009.92    7.83
   4   6  10 1032.53    7.50
   4   6  10 1093.53    9.56
   4   6  10 1075.38   10.33
   4   6  10 1095.32    8.46
   4   6  11  138.94    5.93
   4   6  11  128.95    4.71
   4   6  11  129.21    5.06
   4   6  11  123.83    5.04
   4   6  11  122.77    4.22
   4   6  12   38.86    5.09
   4   6  12   36.33    4.11
   4   6  12   35.43    4.28
   4   6  12   29.60    4.45
   4   6  12   35.86    4.08
   4   6  13   72.97    3.98
   4   6  13   63.29    5.43
   4   6  13   58.39    4.45
   4   6  13   67.00    4.40
   4   6  13   59.21    4.29
   4   6  14  105.27    4.09
   4   6  14   93.10    4.57
   4   6  14  108.02    4.98
   4   6  14  100.40    5.13
   4   6  14  100.40    4.17
   4   7   0   17.54    4.31
   4   7   0   11.55    3.49
  -4  -7   0    6.15    4.16
   4   7   0    8.15    3.13
   4   7   1 1568.81    8.82
   4   7   1 1502.03    7.62
  -4  -7  -1 1561.11    9.66
   4   7   1 1485.88    7.83
   4   7   2 1745.88    9.66
   4   7   2 1763.12    8.19
  -4  -7  -2 1847.34   11.21
   4   7   2 1708.92    8.38
   4   7   3 1288.52    6.90
   4   7   3 1326.43    8.71
   4   7   3 1323.11    7.93
  -4  -7  -3 1354.73    9.25
   4   7   4  481.00    5.48
   4   7   4  456.82    5.88
   4   7   4  496.27    5.87
  -4  -7  -4  503.24    6.01
   4   7   5   37.54    3.94
   4   7   5   38.28    4.67
   4   7   5   34.79    4.51
   4   7   5   34.82    3.47
   4   7   6  209.70    4.83
   4   7   6  184.94    5.84
   4   7   6  194.53    4.98
   4   7   6  183.85    5.27
   4   7   7  219.73    3.74
   4   7   7  228.10    5.52
   4   7   7  216.36    4.89
   4   7   7  222.57    3.93
   4   7   7  206.33    4.89
   4   7   8  195.24    4.93
   4   7   8  180.12    5.14
   4   7   8  176.41    4.97
   4   7   8  188.65    4.69
   4   7   8  193.01    4.74
   4   7   9   21.07    4.06
   4   7   9   17.89    4.40
   4   7   9   25.01    4.25
   4   7   9   22.41    4.77
   4   7   9   50.93    4.19
   4   7  10   20.84    3.77
   4   7  10   35.21    4.14
   4   7  10   19.45    3.61
   4   7  10   12.57    5.23
   4   7  10   24.06    4.13
   4   7  11   24.01    4.01
   4   7  11   27.78    3.88
   4   7  11   23.77    4.62
   4   7  11   30.18    3.70
   4   7  11   34.60    4.02
   4   7  12   95.66    4.72
   4   7  12  100.35    5.17
   4   7  12   92.00    4.04
   4   7  12   93.58    4.27
   4   7  12   95.36    4.23
   4   7  13   52.82    3.48
   4   7  13   52.08    5.00
   4   7  13   51.75    3.89
   4   7  13   56.76    4.06
   4   7  13   52.52    4.30
   4   8   0  447.51    4.99
   4   8   0  416.33    4.48
  -4  -8   0  450.95    4.40
  -4  -8   0  434.30    6.08
   4   8   0  431.51    5.25
  -4  -8  -1  227.97    5.71
   4   8   1  221.42    4.39
   4   8   1  223.78    3.84
  -4  -8  -1  223.92    4.49
   4   8   1  212.05    3.67
   4   8   2   58.32    3.02
   4   8   2   63.74    4.13
   4   8   2   61.06    4.66
  -4  -8  -2   58.71    3.79
  -4  -8  -2   53.26    4.51
   4   8   3   23.24    3.90
   4   8   3   17.53    4.02
   4   8   3   30.81    4.24
  -4  -8  -3   19.71    3.52
  -4  -8  -3   13.14    4.98
   4   8   4    7.90    3.81
   4   8   4   15.04    4.24
   4   8   4    2.33    3.86
  -4  -8  -4    9.39    4.05
   4   8   5   20.54    4.05
   4   8   5   19.01    4.57
   4   8   5   19.48    3.78
   4   8   6  403.68    6.05
   4   8   6  427.32    5.96
   4   8   6  419.55    5.62
   4   8   6  424.57    5.17
   4   8   7  486.01    5.46
   4   8   7  460.60    5.97
   4   8   7  487.76    5.83
   4   8   7  486.06    5.42
   4   8   8  164.78    4.19
   4   8   8  145.57    4.51
   4   8   8  141.93    4.28
   4   8   8  161.47    4.89
   4   8   8  147.85    5.15
   4   8   9   -0.76    3.95
   4   8   9   -1.55    3.79
   4   8   9   -0.29    4.07
   4   8   9    7.86    3.32
   4   8   9   -2.12    4.46
   4   8  10  131.74    4.66
   4   8  10  136.59    4.14
   4   8  10  137.85    4.20
   4   8  10  131.31    4.19
   4   8  10  134.98    4.03
   4   8  11  184.73    4.51
   4   8  11  184.59    4.69
   4   8  11  187.02    4.39
   4   8  11  193.21    4.73
   4   8  11  183.32    4.93
   4   8  12   36.21    3.20
   4   8  12   29.64    3.84
   4   8  12   33.76    3.84
   4   8  12   26.18    3.83
   4   8  12   23.95    4.48
   4   9   0  474.80    4.58
  -4  -9   0  508.32    6.64
   4   9   0  467.10    4.79
   4   9   0  471.28    5.46
  -4  -9   0  487.06    5.31
   4   9   1  154.71    4.19
   4   9   1  145.00    3.09
   4   9   1  152.73    4.25
  -4  -9  -1  145.11    3.78
  -4  -9  -1  151.83    4.57
   4   9   2   47.86    3.90
   4   9   2   59.99    4.45
  -4  -9  -2   56.25    3.60
   4   9   2   47.95    3.84
  -4  -9  -2   52.24    4.20
   4   9   3   21.02    3.58
   4   9   3   26.62    3.89
  -4  -9  -3   29.03    3.43
   4   9   3   12.99    2.64
   4   9   4  395.68    4.71
   4   9   4  380.38    5.19
   4   9   4  437.81    5.47
   4   9   5  406.82    4.25
   4   9   5  438.26    5.36
   4   9   5  419.39    4.55
   4   9   6   18.66    3.90
   4   9   6    1.04    3.61
   4   9   6   15.65    3.89
   4   9   7  114.89    3.90
   4   9   7  118.01    4.67
   4   9   7  123.88    3.86
   4   9   7  139.53    3.49
   4   9   8  281.94    4.41
   4   9   8  247.30    5.19
   4   9   8  244.96    4.53
   4   9   8  238.81    4.86
   4   9   8  261.65    5.00
   4   9   9  196.81    4.21
   4   9   9  178.09    4.82
   4   9   9  181.76    4.89
   4   9   9  182.13    4.24
   4   9   9  187.04    4.72
   4   9  10    2.88    3.91
   4   9  10    7.07    3.64
   4   9  10    4.24    3.39
   4   9  10   10.90    3.87
   4   9  10   19.33    3.50
   4   9  11   32.87    3.62
   4   9  11   35.57    3.32
   4   9  11   19.30    3.64
   4   9  11   28.03    4.01
   4   9  11   10.64    3.25
   4  10   0   31.92    2.78
   4  10   0   27.11    3.60
   4  10   0   35.66    2.95
  -4 -10   0   32.85    3.30
  -4 -10   0   30.08    3.91
   4  10   1    4.83    3.40
   4  10   1   18.14    3.11
  -4 -10  -1   -4.13    2.42
  -4 -10  -1   -1.28    3.87
   4  10   2  123.12    3.55
   4  10   2  132.38    3.92
   4  10   2  115.24    3.31
  -4 -10  -2  113.57    3.88
  -4 -10  -2  121.57    4.81
   4  10   3   91.97    3.88
   4  10   3   94.28    3.65
   4  10   3  117.82    4.07
  -4 -10  -3  112.11    3.64
   4  10   4    5.30    3.69
   4  10   4   -0.27    3.35
   4  10   4   21.14    3.04
   4  10   5  -10.07    3.76
   4  10   5    5.05    3.19
   4  10   5   -3.55    4.30
   4  10   6  174.33    4.32
   4  10   6  206.38    4.75
   4  10   6  204.23    3.36
   4  10   7  179.57    4.07
   4  10   7  186.26    4.02
   4  10   7  168.85    3.60
   4  10   8   41.36    2.72
   4  10   8   33.41    3.95
   4  10   8   28.13    4.60
   4  10   8   48.94    3.83
   4  10   8   26.19    4.14
   4  10   9   68.59    3.83
   4  10   9   46.27    4.43
   4  10   9   53.12    3.52
   4  10   9   53.83    3.74
   4  10   9   31.51    4.17
   4  11   0  120.48    2.92
   4  11   0  111.43    3.31
  -4 -11   0   92.83    3.43
  -4 -11   0  119.36    4.45
   4  11   0  111.22    4.01
   4  11   1  242.00    4.52
   4  11   1  232.22    4.29
   4  11   1  259.97    4.78
  -4 -11  -1  253.45    4.00
  -4 -11  -1  228.63    5.17
   4  11   2  161.86    3.90
   4  11   2  157.40    4.18
  -4 -11  -2  168.09    3.76
   4  11   2  173.61    3.93
   4  11   3   -1.13    2.51
   4  11   3   -4.19    2.62
   4  11   3    6.14    3.77
   4  11   4   65.81    3.78
   4  11   4   79.37    3.81
   4  11   4   80.43    4.30
   4  11   5  239.41    4.37
   4  11   5  224.13    3.98
   4  11   5  237.42    4.32
   4  11   6  223.25    4.24
   4  11   6  221.27    4.31
   4  11   6  193.78    3.87
   4  11   7   35.50    3.48
   4  11   7   35.25    3.35
   4  11   7   47.53    4.01
  -5  11  -1   25.85    3.84
   5 -11   1   13.93    3.52
  -5  11  -1   28.25    2.99
  -5  11  -1   30.78    3.92
   5 -11   2   13.51    3.80
  -5  11  -2   18.48    2.93
  -5  11  -2   13.07    4.36
  -5  10  -1   26.72    3.02
   5 -10   1   94.38    4.61
  -5  10  -1  121.86    4.02
  -5  10  -1   79.53    3.70
   5 -10   2   22.63    4.58
  -5  10  -2   26.76    3.49
  -5  10  -2   12.52    4.22
  -5  10  -3   19.26    3.39
   5 -10   3   28.41    4.22
  -5  10  -3   32.12    4.22
  -5  10  -4   31.67    3.11
   5 -10   4   26.78    4.44
  -5  10  -4   33.53    4.56
  -5  10  -5  129.53    3.81
   5 -10   5  145.00    4.89
  -5  10  -5  132.65    4.96
   5 -10   6  138.45    6.31
  -5  10  -6  144.91    3.07
   5 -10   6  165.84    4.40
  -5  10  -6  152.48    4.67
  -5   9  -1    3.55    3.13
   5  -9   1   37.14    4.53
  -5   9  -1   38.01    3.96
  -5   9  -1   39.68    5.08
   5  -9   2   22.87    4.55
  -5   9  -2    9.90    3.56
  -5   9  -2   36.15    4.96
  -5   9  -3  515.84    5.03
   5  -9   3  523.29    5.75
  -5   9  -3  490.30    5.07
  -5   9  -4  336.49    3.96
   5  -9   4  382.80    4.56
  -5   9  -4  336.73    5.21
   5  -9   5  106.93    5.51
  -5   9  -5  104.77    3.01
   5  -9   5  106.37    3.71
  -5   9  -5  140.75    4.60
  -5   9  -6   -1.57    3.12
   5  -9   6    8.13    4.23
   5  -9   6    7.49    4.08
  -5   9  -6   12.95    3.36
   5  -9   7   70.53    4.39
  -5   9  -7   53.63    3.72
   5  -9   7   68.56    3.49
  -5   9  -7   87.73    4.24
   5  -9   8  100.15    3.23
  -5   9  -8  107.86    4.58
  -5   9  -8   86.99    3.66
   5  -9   8   90.33    4.58
   5  -8   1  942.15    7.32
  -5   8  -1  967.56    7.24
  -5   8  -1  864.68    7.40
  -5   8  -1   59.62    3.71
   5  -8   2 1260.28    8.07
  -5   8  -2 1248.84    7.71
  -5   8  -2 1161.65    7.89
  -5   8  -3  332.76    3.96
   5  -8   3  314.90    5.32
  -5   8  -3  270.69    5.60
   5  -8   4    1.52    4.64
  -5   8  -4   10.42    3.33
   5  -8   4   -2.86    3.58
  -5   8  -4    4.35    4.74
   5  -8   5   16.96    3.83
  -5   8  -5   17.79    3.54
   5  -8   5   21.90    3.55
  -5   8  -5   46.80    4.81
   5  -8   6   45.28    4.16
  -5   8  -6   60.05    3.69
   5  -8   6   26.03    4.98
  -5   8  -6   66.31    3.64
  -5   8  -7   55.39    3.28
   5  -8   7   32.72    4.25
  -5   8  -7   48.45    4.82
   5  -8   7   41.62    4.23
  -5   8  -8   59.24    3.37
   5  -8   8   57.99    4.42
  -5   8  -8   41.45    4.86
   5  -8   8   57.91    3.88
  -5   8  -9   16.69    3.32
   5  -8   9   -0.78    4.08
  -5   8  -9   17.04    4.56
   5  -8   9   17.47    3.53
   5  -8  10   -1.08    4.05
  -5   8 -10    6.92    3.83
   5  -8  10    0.03    3.18
   5  -8  10   10.83    3.14
  -5   8 -10   12.15    3.13
   5  -7   1  184.74    5.68
  -5   7  -1  170.76    3.45
  -5   7  -1  158.12    5.87
  -5   7  -1  207.87    4.73
   5  -7   2  141.49    5.43
  -5   7  -2  136.43    3.49
  -5   7  -2  114.13    5.54
   5  -7   3   -0.72    4.86
  -5   7  -3   -8.03    3.92
   5  -7   3  -11.16    4.74
  -5   7  -3    3.87    3.63
   5  -7   4   67.79    4.99
  -5   7  -4   73.29    3.93
   5  -7   4   87.65    5.17
  -5   7  -4   82.28    3.99
   5  -7   5  135.19    4.98
  -5   7  -5  149.94    4.16
   5  -7   5  144.41    4.98
  -5   7  -5  126.94    4.03
  -5   7  -6  270.56    4.33
   5  -7   6  281.87    5.68
  -5   7  -6  294.56    5.78
   5  -7   6  267.13    5.02
  -5   7  -7  277.53    4.68
   5  -7   7  296.77    5.25
  -5   7  -7  278.04    4.73
   5  -7   7  296.95    5.05
  -5   7  -8   -4.64    3.58
   5  -7   8  -10.57    4.60
  -5   7  -8   23.90    3.66
   5  -7   8   10.81    3.84
  -5   7  -9   25.94    3.83
   5  -7   9   33.93    3.97
  -5   7  -9   49.13    4.54
   5  -7   9   32.18    4.02
   5  -7   9   42.73    3.81
   5  -7  10   79.55    3.85
   5  -7  10   46.83    3.70
  -5   7 -10   43.54    4.25
   5  -7  10   48.65    3.41
  -5   7 -10   53.19    3.63
   5  -7  11   77.74    3.88
  -5   7 -11   73.18    3.81
  -5   7 -11   87.52    4.33
   5  -7  11   77.49    3.76
   5  -7  11   82.67    3.75
  -5   6  -1  150.95    4.95
   5  -6   1  153.61    5.98
  -5   6  -1  150.58    3.49
  -5   6  -1  133.08    4.41
   5  -6   2  300.87    6.55
  -5   6  -2  238.85    5.02
  -5   6  -2  266.33    5.01
   5  -6   3  242.03    6.22
   5  -6   3  277.89    6.05
  -5   6  -3  265.86    4.72
  -5   6  -3  284.64    6.42
  -5   6  -4  423.81    5.37
   5  -6   4  428.01    6.36
  -5   6  -4  382.44    4.89
   5  -6   4  357.88    6.03
   5  -6   5  188.50    5.12
  -5   6  -5  199.96    4.41
   5  -6   5  197.66    4.41
  -5   6  -5  195.39    4.37
  -5   6  -6    6.80    5.20
  -5   6  -6   -6.30    3.96
   5  -6   6   12.49    5.30
   5  -6   6    7.95    4.16
  -5   6  -7   63.08    3.67
   5  -6   7   51.56    5.21
  -5   6  -7   59.74    5.01
   5  -6   7   52.35    4.33
  -5   6  -8  188.09    4.31
   5  -6   8  179.64    4.21
  -5   6  -8  193.35    5.84
   5  -6   8  185.98    4.71
   5  -6   9  124.86    4.46
   5  -6   9  142.43    4.31
  -5   6  -9  137.63    5.23
   5  -6   9  119.70    4.19
   5  -6  10   -5.32    4.14
   5  -6  10   12.40    3.72
  -5   6 -10   11.04    4.40
   5  -6  10   12.40    3.76
   5  -6  11   10.56    3.87
  -5   6 -11   39.06    3.05
   5  -6  11   18.47    3.56
  -5   6 -11   23.66    4.03
   5  -6  11   39.40    3.70
   5  -6  12  110.41    3.99
   5  -6  12  113.63    3.89
  -5   6 -12  113.78    4.21
   5  -6  12  109.36    4.13
  -5   6 -12  102.83    4.73
   5  -5   1   79.87    6.73
  -5   5  -1   60.82    4.87
  -5   5  -1   45.29    6.64
  -5   5  -1   79.35    5.54
   5  -5   2   -2.42    4.77
   5  -5   2   10.49    6.27
  -5   5  -2    9.24    4.16
  -5   5  -2   23.47    5.68
  -5   5  -2   -0.56    3.89
   5  -5   3   92.36    4.95
   5  -5   3   96.99    4.86
  -5   5  -3   98.04    4.47
  -5   5  -3   91.22    6.40
   5  -5   4   19.74    5.27
  -5   5  -4    0.01    4.55
   5  -5   4   15.15    5.94
  -5   5  -4   12.48    4.52
   5  -5   5   22.40    4.57
  -5   5  -5   28.21    4.14
   5  -5   5   15.20    5.91
  -5   5  -5   12.40    4.21
  -5   5  -6  341.26    5.14
   5  -5   6  358.97    6.35
  -5   5  -6  345.22    6.43
   5  -5   6  351.62    5.51
  -5   5  -7  911.98    7.78
   5  -5   7  865.72    7.48
   5  -5   7  881.34    7.43
   5  -5   8  329.69    5.92
  -5   5  -8  322.63    6.17
   5  -5   8  347.22    5.47
   5  -5   8  344.87    5.28
   5  -5   9   38.14    4.64
   5  -5   9   25.66    3.95
  -5   5  -9   28.23    4.58
   5  -5   9   25.18    2.99
  -5   5  -9   20.17    3.82
   5  -5  10   27.23    4.52
   5  -5  10   26.04    4.11
  -5   5 -10   10.48    4.98
   5  -5  10   22.80    3.60
  -5   5 -10   25.38    4.16
   5  -5  11   77.31    4.08
  -5   5 -11   97.64    4.18
   5  -5  11   89.09    4.08
  -5   5 -11  101.21    4.72
   5  -5  12   68.53    4.04
  -5   5 -12   64.74    4.13
   5  -5  12   86.14    4.13
  -5   5 -12   66.51    4.36
  -5   5 -13   16.54    4.22
   5  -5  13   38.19    3.93
   5  -5  13   14.65    3.49
  -5   5 -13   25.10    4.17
   5  -4   1 2566.37   12.78
  -5   4  -1 2565.73   12.80
  -5   4  -1 2607.35   12.84
  -5   4  -1 2855.49   13.10
  -5   4  -1 2483.13   14.25
   5  -4   2  966.91    8.81
   5  -4   2 1010.02    8.85
  -5   4  -2 1039.74    8.27
  -5   4  -2 1025.16    7.58
  -5   4  -2 1102.15    8.91
   5  -4   3   50.62    4.93
   5  -4   3   59.50    6.87
  -5   4  -3   58.39    4.61
  -5   4  -3   63.00    6.31
  -5   4  -4  914.47    7.11
   5  -4   4  872.69    8.27
  -5   4  -4  942.13    8.39
   5  -4   4  822.35    7.39
   5  -4   5 2014.55   11.01
  -5   4  -5 2186.53   11.19
   5  -4   5 1954.01   10.57
   5  -4   6  490.70    7.11
  -5   4  -6  522.57    7.19
   5  -4   6  488.53    6.11
  -5   4  -7   19.74    4.22
   5  -4   7   22.25    4.04
  -5   4  -7   24.82    5.92
   5  -4   7   29.03    3.31
  -5   4  -8  180.12    5.23
   5  -4   8  173.43    4.41
   5  -4   8  201.15    5.18
  -5   4  -8  189.88    6.15
   5  -4   8  198.99    4.83
   5  -4   9  420.67    6.07
   5  -4   9  464.10    5.96
  -5   4  -9  485.92    6.51
   5  -4   9  463.00    5.54
  -5   4  -9  448.98    6.33
   5  -4  10  377.36    5.92
   5  -4  10  360.77    5.66
  -5   4 -10  366.47    5.90
   5  -4  10  330.77    4.19
  -5   4 -10  385.22    6.24
   5  -4  11  193.61    5.19
  -5   4 -11  206.13    5.08
   5  -4  11  210.00    4.50
  -5   4 -11  209.13    5.31
  -5   4 -12   63.18    4.58
   5  -4  12   52.34    4.13
   5  -4  12   53.71    4.17
  -5   4 -12   28.31    4.40
  -5   4 -13   13.13    4.04
   5  -4  13    3.59    4.14
   5  -4  13   -3.08    3.98
  -5   4 -13    7.54    3.90
  -5   3  -1  255.62    6.13
   5  -3   1  236.64    7.16
  -5   3  -1  235.68    6.81
  -5   3  -1  229.08    5.77
   5  -3   2  966.00    8.39
   5  -3   2  922.74    7.48
  -5   3  -2  991.55    8.02
  -5   3  -2  971.29    8.08
  -5   3  -2 1039.68    8.79
  -5   3  -2  951.34    8.10
   5  -3   3 1274.20    9.08
  -5   3  -3 1297.66    9.48
   5  -3   3 1261.74    8.22
  -5   3  -3 1208.61    9.28
   5  -3   4  533.73    6.30
   5  -3   4  549.19    7.68
  -5   3  -4  597.30    6.14
  -5   3  -5   51.79    4.52
   5  -3   5   54.61    6.72
  -5   3  -5   38.51    6.55
   5  -3   5   41.47    3.48
  -5   3  -6   13.67    4.22
   5  -3   6   11.19    4.76
  -5   3  -6   16.45    4.52
   5  -3   6   11.45    3.34
  -5   3  -7  150.16    4.72
   5  -3   7  133.36    6.20
   5  -3   7  144.31    5.45
  -5   3  -7  160.86    6.66
  -5   3  -8  383.23    6.07
   5  -3   8  390.93    5.35
   5  -3   8  450.72    6.52
  -5   3  -8  418.44    7.15
   5  -3   8  420.15    4.76
   5  -3   9  660.86    7.21
   5  -3   9  715.46    7.81
  -5   3  -9  661.39    8.05
   5  -3   9  668.85    6.57
  -5   3  -9  687.84    6.44
   5  -3  10  537.46    6.84
  -5   3 -10  580.10    7.33
   5  -3  10  587.83    6.69
  -5   3 -10  570.65    6.99
  -5   3 -11  144.36    4.99
   5  -3  11  127.28    5.30
   5  -3  11  134.83    5.08
  -5   3 -11  134.58    5.04
  -5   3 -12   25.18    4.64
   5  -3  12   16.49    4.22
   5  -3  12    8.18    4.31
  -5   3 -12   20.34    4.70
  -5   3 -13   70.66    4.99
   5  -3  13   51.92    4.57
   5  -3  13   59.30    4.01
  -5   3 -13   58.40    4.69
   5  -3  14   36.83    4.33
   5  -3  14   50.27    4.08
  -5   3 -14   65.38    4.56
  -5   3 -14   49.84    4.25
  -5   2  -1 3824.35   18.28
  -5   2  -1 3728.38   17.31
   5  -2   1 3731.72   16.64
  -5   2  -1 3885.90   16.82
   5  -2   2 3780.37   18.73
   5  -2   2 3509.59   14.83
  -5   2  -2 3903.84   18.84
  -5   2  -2 3945.49   16.51
  -5   2  -2 3834.36   18.10
   5  -2   3 1836.12   10.89
  -5   2  -3 1938.65   12.48
   5  -2   3 1774.16   11.21
  -5   2  -3 1899.05   10.86
  -5   2  -3 1923.95   10.32
   5  -2   4 2049.30   10.89
  -5   2  -4 2266.70   12.54
   5  -2   4 2057.38   11.66
  -5   2  -4 2224.14   10.96
  -5   2  -4 2321.72   14.45
  -5   2  -5   18.02    4.78
   5  -2   5   16.06    6.35
  -5   2  -5   12.34    6.33
   5  -2   5   23.59    3.42
  -5   2  -6  936.89    9.02
   5  -2   6  855.56    8.50
  -5   2  -6  930.92    8.67
   5  -2   6  954.51    7.47
  -5   2  -7  674.98    8.49
   5  -2   7  677.76    7.80
  -5   2  -7  732.17    6.80
   5  -2   7  710.17    6.91
  -5   2  -8  802.87    7.11
   5  -2   8  741.44    8.32
  -5   2  -8  773.25    9.29
   5  -2   8  740.54    6.61
  -5   2  -9   35.60    5.60
   5  -2   9   53.91    5.84
   5  -2   9   34.91    5.16
   5  -2   9   41.13    4.48
  -5   2  -9   59.45    5.80
  -5   2 -10  204.47    6.53
   5  -2  10  205.10    6.10
   5  -2  10  208.67    5.78
  -5   2 -10  215.73    5.62
  -5   2 -11  335.92    7.37
   5  -2  11  308.93    5.58
   5  -2  11  328.54    6.22
  -5   2 -11  338.95    5.73
   5  -2  12  227.55    5.32
   5  -2  12  286.29    5.79
  -5   2 -12  268.44    5.76
  -5   2 -12  260.07    6.70
   5  -2  13  132.51    5.07
   5  -2  13  138.57    5.24
  -5   2 -13  144.68    5.84
  -5   2 -13  150.64    4.96
  -5   2 -14   14.62    4.67
   5  -2  14   11.58    4.24
   5  -2  14    0.89    3.89
  -5   2 -14    1.22    4.29
  -5   1  -1 1306.71    9.04
   5  -1   1  675.16    6.79
  -5   1  -1 1370.23   10.39
   5  -1   1 1208.23    8.72
  -5   1  -1 1237.81    9.65
   5  -1   2   18.90    5.28
  -5   1  -2   23.54    5.91
   5  -1   2   85.69    7.37
  -5   1  -2   22.59    6.57
  -5   1  -2   10.63    5.17
   5  -1   3 1072.53    8.04
  -5   1  -3 1122.43   11.16
   5  -1   3 1009.19    8.09
  -5   1  -3 1049.12    8.02
  -5   1  -3 1155.24    9.60
   5  -1   4  314.20    5.70
  -5   1  -4  279.33    7.60
  -5   1  -4  337.20    7.13
   5  -1   4  311.25    7.83
  -5   1  -4  330.23    8.52
  -5   1  -5  557.31    8.48
  -5   1  -5  556.21    8.39
   5  -1   5  463.40    7.34
  -5   1  -5  577.63    7.71
   5  -1   5  483.92    4.99
  -5   1  -6  737.52    9.38
  -5   1  -6  749.63   10.34
   5  -1   6  752.60    7.98
  -5   1  -6  797.27    7.96
   5  -1   6  741.59    5.76
   5  -1   7  623.96    6.42
  -5   1  -7  683.22   10.24
   5  -1   7  694.45    6.66
  -5   1  -7  760.99    8.16
  -5   1  -8   81.48    8.07
   5  -1   8   53.64    4.93
   5  -1   8   78.41    3.67
  -5   1  -8   67.80    6.43
  -5   1  -9    8.27    7.64
   5  -1   9   19.13    5.96
   5  -1   9   34.00    4.58
  -5   1  -9    5.77    5.70
   5  -1  10  254.64    4.98
   5  -1  10  285.61    7.33
   5  -1  10  270.26    4.96
  -5   1 -10  283.41    8.45
  -5   1 -10  281.69    6.18
  -5   1 -11  209.90    7.55
   5  -1  11  186.48    5.51
   5  -1  11  212.27    6.50
  -5   1 -11  228.99    5.56
  -5   1 -12   21.51    6.02
   5  -1  12   14.81    5.20
   5  -1  12   21.18    5.04
  -5   1 -12   18.37    4.77
  -5   1 -13    2.46    5.55
  -5   1 -13   12.60    4.01
   5  -1  13    9.42    4.67
   5  -1  13    9.48    4.52
  -5   1 -14   40.68    4.37
   5  -1  14   38.26    4.78
   5  -1  14   40.53    4.67
  -5   1 -14   35.65    5.78
  -5   1 -15   57.79    4.35
  -5   1 -15   67.06    4.80
   5  -1  15   51.74    4.41
   5  -1  15   60.20    4.82
  -5   0   0 1624.44    9.34
  -5   0   0 1749.24   11.30
  -5   0   0 1651.01   10.42
   5   0   0 1538.60    9.75
   5   0   0 1632.18   10.78
  -5   0  -1 1330.78    9.16
  -5   0  -1 1358.06   10.85
   5   0   1 1230.84   10.10
   5   0   1 1211.66    8.64
  -5   0  -1 1344.48    9.70
  -5   0  -2    6.49    3.86
  -5   0  -2    9.01    6.95
  -5   0  -2   -3.95    6.82
   5   0   2   -0.84    5.74
   5   0   2    6.49    6.02
   5   0   2    9.39    7.18
  -5   0  -3   41.07    7.10
   5   0   3   51.79    5.31
   5   0   3   43.33    5.30
  -5   0  -3   41.90    5.63
  -5   0  -3   38.59    5.09
  -5   0  -4 2675.58   19.34
   5   0   4 2367.38   11.57
  -5   0  -4 2813.64   17.99
   5   0   4 2317.02   11.43
  -5   0  -4 2491.90   11.74
  -5   0  -4 2747.52   13.16
   5   0   5 3080.51   13.22
  -5   0  -5 3544.90   14.30
   5   0   5 3331.34   13.93
   5   0   6  552.54    7.26
  -5   0  -6  567.63    7.26
   5   0   6  540.43    6.13
   5   0   7   49.69    5.88
   5   0   7   48.50    3.57
  -5   0  -7   50.33    5.95
   5   0   8  703.47    8.28
   5   0   8  795.84    7.07
  -5   0  -8  810.54    6.98
   5   0   9  510.97    5.93
   5   0   9  553.39    6.16
  -5   0  -9  552.80    5.98
   5   0  10   73.31    5.39
  -5   0 -10   71.24    9.39
   5   0  10   58.61    4.55
  -5   0 -10   71.84    5.22
   5   0  11  201.26    6.13
   5   0  11  202.72    8.67
  -5   0 -11  200.18    9.56
   5   0  11  194.62    4.40
  -5   0 -11  200.10    5.47
  -5   0 -12  270.97    5.43
  -5   0 -12  286.11    8.65
   5   0  12  275.99    8.01
   5   0  12  282.55    5.98
  -5   0 -13  267.04    5.25
   5   0  13  251.92    7.37
   5   0  13  240.54    5.67
  -5   0 -13  254.33    8.58
  -5   0 -14  163.28    4.76
   5   0  14  154.55    6.37
   5   0  14  140.47    5.21
  -5   0 -14  165.14    8.25
  -5   0 -15   31.16    3.67
   5   0  15   42.44    4.57
   5   0  15   35.74    4.65
  -5  -1   0   17.91    5.58
  -5  -1   0   23.36    5.42
  -5  -1   0   14.11    6.04
   5   1   0   20.71    6.43
   5   1   0   21.81    4.48
  -5  -1  -1    6.89    5.49
  -5  -1  -1   -1.49    5.48
   5   1   1    5.59    6.16
  -5  -1  -1   13.62    6.30
   5   1   1  168.66    6.68
  -5  -1  -2 2034.90   11.28
  -5  -1  -2 1899.02   10.54
   5   1   2 1940.61   10.49
   5   1   2 1988.44   13.39
  -5  -1  -2 1980.81   13.67
   5   1   2 1721.18   10.81
  -5  -1  -3  701.88    6.00
   5   1   3  714.20    7.25
   5   1   3  750.11   10.62
  -5  -1  -3  758.47   10.38
   5   1   3  706.85    8.44
  -5  -1  -3  715.83    6.77
   5   1   4  278.37    4.51
  -5  -1  -4  283.19    4.56
   5   1   4  270.85    7.16
  -5  -1  -4  302.18    8.96
  -5  -1  -4  306.52    6.86
   5   1   5  800.74    6.03
   5   1   5  759.26    7.66
  -5  -1  -5  874.06    7.77
   5   1   6 1079.41    8.61
   5   1   6 1143.50    6.98
  -5  -1  -6 1066.80    8.49
   5   1   7  962.62    8.60
   5   1   7 1020.91    7.47
  -5  -1  -7 1023.76    7.30
   5   1   8   16.34    6.41
  -5  -1  -8    1.48    5.66
   5   1   8   -0.16    5.03
  -5  -1  -9   -1.19    3.77
   5   1   9   15.42    5.85
   5   1   9   10.30    4.71
  -5  -1 -10   17.27    4.55
   5   1  10   17.75    5.38
   5   1  10    6.57    4.27
  -5  -1 -11  188.57    4.96
   5   1  11  188.36    5.94
   5   1  11  184.59    3.62
  -5  -1 -12  132.13    4.39
   5   1  12  120.44    5.28
   5   1  12  118.46    3.25
  -5  -1 -13   95.85    4.47
   5   1  13   75.31    5.27
   5   1  13   60.05    3.92
   5   1  14   18.16    2.68
  -5  -1 -14   17.02    3.67
   5   1  14   16.60    7.27
   5   1  14   14.14    5.52
  -5  -1 -15   35.98    3.98
   5   1  15   33.04    7.40
   5   1  15   46.65    5.22
   5   1  15   35.48    3.39
  -5  -2   0  785.89    7.21
   5   2   0  749.59    6.75
  -5  -2   0  782.34    7.13
  -5  -2   0  840.70    6.94
   5   2   0  784.65    7.69
  -5  -2  -1 1840.27    9.96
  -5  -2  -1 1755.50    9.61
  -5  -2  -1 1847.90   11.77
   5   2   1 1676.90    9.77
   5   2   1 1782.43   11.20
  -5  -2  -2  939.61    7.49
  -5  -2  -2  971.99    8.05
   5   2   2  908.11    7.38
   5   2   2  816.82    8.02
  -5  -2  -2  989.48    9.36
   5   2   2  887.31    9.43
  -5  -2  -3  330.95    6.60
  -5  -2  -3  323.90    7.45
   5   2   3  302.15    4.65
   5   2   3  306.25    7.61
   5   2   3  273.70    6.76
  -5  -2  -3  296.62    5.89
  -5  -2  -4   85.24    5.81
   5   2   4   82.72    3.78
   5   2   4   86.16    8.63
  -5  -2  -4   81.03    5.72
  -5  -2  -4   91.97    5.00
   5   2   4   91.33    4.29
  -5  -2  -5  721.89    7.11
   5   2   5  686.90    5.53
   5   2   5  739.23    7.27
  -5  -2  -6  733.20    7.13
   5   2   6  704.08    5.72
   5   2   6  726.45    6.48
  -5  -2  -7  188.34    5.45
   5   2   7  184.00    6.20
   5   2   7  191.14    4.16
   5   2   8   20.15    6.31
  -5  -2  -8   46.80    4.93
   5   2   8   31.67    3.48
  -5  -2  -9  557.44    6.60
   5   2   9  500.35    5.88
   5   2   9  509.99    4.90
  -5  -2 -10 1030.81    8.12
   5   2  10  925.68    8.57
   5   2  10  987.66    7.34
  -5  -2 -11  758.90    7.05
   5   2  11  644.15    7.50
   5   2  11  703.80    5.52
  -5  -2 -12  101.88    4.35
   5   2  12  101.50    5.28
   5   2  12   94.72    3.98
  -5  -2 -13   25.60    4.02
   5   2  13   28.62    4.86
   5   2  13   21.33    3.81
  -5  -2 -14  299.05    5.27
   5   2  14  282.44    6.99
   5   2  14  280.33    4.53
   5   2  15  162.98    6.13
  -5  -2 -15  164.51    4.83
   5   2  15  134.58    3.29
  -5  -3   0  937.15    7.52
  -5  -3   0  860.26    6.33
  -5  -3   0  879.02    6.27
   5   3   0  868.00    7.82
   5   3   0  747.33    7.07
  -5  -3  -1   11.80    4.71
  -5  -3  -1   23.68    3.46
  -5  -3  -1    3.27    4.86
   5   3   1    9.30    5.55
   5   3   1   14.33    4.93
  -5  -3  -2 1302.17    8.04
  -5  -3  -2 1241.53    9.80
   5   3   2 1213.19    7.28
  -5  -3  -2 1304.68    7.86
   5   3   2 1273.87   10.28
   5   3   2 1212.48    8.01
  -5  -3  -3 3711.71   13.98
   5   3   3 3580.03   14.51
  -5  -3  -3 3694.47   21.27
   5   3   3 3653.45   18.56
   5   3   3 3501.55   13.45
  -5  -3  -3 3753.93   15.22
  -5  -3  -4  727.46    6.72
   5   3   4  655.16    6.48
   5   3   4  664.93    9.74
  -5  -3  -4  687.93    8.81
  -5  -3  -4  649.85    6.47
   5   3   4  581.43    6.58
  -5  -3  -5   34.88    4.98
   5   3   5   14.89    4.84
   5   3   5   15.89    8.31
   5   3   5   13.77    5.24
   5   3   6  204.31    5.39
  -5  -3  -6  225.28    4.33
   5   3   6  203.40    5.81
  -5  -3  -7 1501.62    9.02
   5   3   7 1416.81    8.88
   5   3   7 1369.12    9.38
  -5  -3  -8  969.25    7.58
   5   3   8  943.03    8.56
   5   3   8  948.35    7.49
  -5  -3  -9  514.77    6.13
   5   3   9  474.68    6.66
   5   3   9  496.59    4.89
  -5  -3 -10  381.55    5.35
   5   3  10  358.60    6.12
   5   3  10  373.39    5.45
  -5  -3 -11   37.34    4.10
   5   3  11   20.58    4.84
   5   3  11   36.19    4.34
  -5  -3 -12   -2.63    3.81
   5   3  12   10.18    4.86
   5   3  12    1.57    4.11
  -5  -3 -13   51.45    4.11
   5   3  13   41.12    5.23
   5   3  13   57.44    3.99
   5   3  14  268.30    6.56
   5   3  14  244.81    3.71
   5   3  15   13.22    3.72
   5   3  15   12.36    4.78
   5   3  15   24.99    2.73
  -5  -4   0  352.02    4.81
  -5  -4   0  365.38    4.54
   5   4   0  357.02    5.93
   5   4   0  339.95    4.61
   5   4   1 2783.95   10.98
  -5  -4  -1 2861.17   13.15
  -5  -4  -1 2967.91   11.90
  -5  -4  -1 2961.36   14.72
   5   4   1 2829.06   13.96
   5   4   2 1053.58    7.21
  -5  -4  -2 1067.20    6.36
  -5  -4  -2 1036.26    8.36
   5   4   2 1025.17    8.50
  -5  -4  -2 1086.02    7.67
  -5  -4  -3  641.63    5.11
   5   4   3  612.66    6.60
  -5  -4  -3  638.55    7.16
   5   4   3  629.51    7.68
   5   4   3  596.43    6.11
  -5  -4  -3  632.94    6.58
  -5  -4  -4  620.28    6.18
   5   4   4  549.60    5.24
  -5  -4  -4  583.72    7.25
   5   4   4  597.26    8.45
  -5  -4  -4  580.30    5.34
   5   4   4  562.96    6.16
   5   4   5   35.01    3.67
   5   4   5   49.71    6.36
  -5  -4  -5   48.76    5.68
  -5  -4  -5   35.11    4.90
   5   4   5   42.92    5.10
  -5  -4  -6  115.11    3.87
   5   4   6  111.06    5.27
   5   4   6  119.33    7.65
   5   4   6  127.52    4.27
   5   4   7  531.96    6.48
  -5  -4  -7  543.22    6.31
   5   4   7  514.77   13.47
   5   4   7  558.55   12.40
   5   4   7  555.94    7.07
  -5  -4  -8 1599.30    8.97
   5   4   8 1526.32    9.19
   5   4   8 1584.47   10.34
  -5  -4  -9  382.37    4.52
   5   4   9  393.55    5.25
   5   4   9  371.87    5.65
  -5  -4 -10   38.78    4.60
   5   4  10   25.04    5.51
   5   4  10   38.66    3.30
  -5  -4 -11  416.97    5.51
   5   4  11  383.19    6.00
   5   4  11  406.25    5.21
   5   4  12  390.59    6.46
   5   4  12  399.50    5.30
   5   4  13  329.90    5.35
   5   4  13  321.01    6.53
   5   4  13  331.01    5.08
   5   4  14   37.06    4.46
   5   4  14   51.51    5.23
   5   4  14   45.65    3.61
   5   5   0  653.49    5.48
  -5  -5   0  697.82    6.99
   5   5   0  630.57    5.56
  -5  -5   0  700.66    6.61
   5   5   0  659.92    6.95
   5   5   1  515.50    4.81
  -5  -5  -1  519.23    6.41
   5   5   1  499.79    5.04
  -5  -5  -1  522.97    6.09
   5   5   1  489.83    6.31
  -5  -5  -2  306.57    5.60
   5   5   2  317.27    5.68
  -5  -5  -2  331.88    5.18
   5   5   2  307.12    5.86
   5   5   2  322.07    5.33
   5   5   3    1.53    4.52
   5   5   3   14.24    3.56
   5   5   3    2.64    3.86
  -5  -5  -3    6.08    4.17
   5   5   3    7.56    4.75
  -5  -5  -3   12.40    4.68
   5   5   4  703.11    6.49
   5   5   4  681.12    6.87
  -5  -5  -4  708.07    7.35
   5   5   4  685.48    7.40
  -5  -5  -4  699.63    6.92
   5   5   5 1888.44   10.62
  -5  -5  -5 2018.80   13.48
   5   5   5 1840.59   12.43
   5   5   5 1781.73    9.16
   5   5   6 2048.75   14.51
   5   5   6 1959.06   10.84
   5   5   6 1940.21   10.28
   5   5   7  403.47    4.86
   5   5   7  426.14    7.81
   5   5   7  395.50    5.72
   5   5   7  391.21    8.43
   5   5   8   49.32    4.77
   5   5   8   48.86    5.68
   5   5   8   38.44    7.43
   5   5   8   38.86    5.08
   5   5   9  205.53    9.28
   5   5   9  200.49    7.30
   5   5   9  200.12    5.14
   5   5   9  185.82    4.69
   5   5  10  286.05    8.44
   5   5  10  308.47    5.29
   5   5  10  283.05   10.00
   5   5  10  283.30    5.81
   5   5  10  282.56    4.06
   5   5  11   83.42    6.86
   5   5  11   99.13    4.37
   5   5  11   79.03    7.98
   5   5  11   81.14    4.88
   5   5  11   83.03    4.46
   5   5  12    1.91    7.32
   5   5  12    4.76    3.87
   5   5  12    8.88    4.51
   5   5  12    0.05    7.31
   5   5  12   -4.51    3.66
   5   5  13   21.63    4.45
   5   5  13   26.83    4.08
   5   5  13   24.41    3.96
   5   5  14    8.42    3.80
   5   5  14   21.08    4.30
   5   5  14   15.40    3.31
   5   6   0  823.11    6.61
  -5  -6   0  850.22    7.98
   5   6   0  830.15    6.88
  -5  -6   0  897.06    6.91
   5   6   0  851.74    7.33
   5   6   1   43.35    4.55
  -5  -6  -1   66.77    5.13
   5   6   1   63.46    3.62
  -5  -6  -1   77.99    4.05
   5   6   1   54.63    4.54
  -5  -6  -2   10.94    4.54
   5   6   2   20.74    4.48
   5   6   2    8.58    4.71
  -5  -6  -2   13.55    3.78
   5   6   2    0.89    4.16
   5   6   3  226.45    5.09
   5   6   3  207.76    4.22
  -5  -6  -3  230.28    4.83
   5   6   3  229.19    5.11
  -5  -6  -3  221.21    4.15
   5   6   4 1557.55    8.34
   5   6   4 1567.33    9.58
   5   6   4 1644.73    8.55
  -5  -6  -4 1670.39   11.48
  -5  -6  -4 1563.75   10.70
   5   6   4 1590.19   10.29
   5   6   5  701.49    7.34
   5   6   5  682.44    5.31
   5   6   5  697.61    5.86
   5   6   5  688.33    5.53
  -5  -6  -5  748.75    7.60
   5   6   6  212.35    4.63
   5   6   6  188.05    5.77
   5   6   6  177.88    5.36
   5   6   6  198.91    5.17
   5   6   7   69.26    4.14
   5   6   7   72.53    4.96
   5   6   7   58.37    4.84
   5   6   7   61.80    4.42
   5   6   8   73.04    4.75
   5   6   8   87.81    5.16
   5   6   8   88.36    3.64
   5   6   8   86.26    5.71
   5   6   8   57.94    4.55
   5   6   9  162.60    4.78
   5   6   9  145.70    5.52
   5   6   9  143.21    3.69
   5   6   9  150.36    6.32
   5   6   9  164.52    3.77
   5   6  10   97.85    4.50
   5   6  10  104.02    5.11
   5   6  10  109.98    4.55
   5   6  10  108.44    4.79
   5   6  10  100.14    7.02
   5   6  11   21.51    5.19
   5   6  11   30.19    4.21
   5   6  11   22.92    5.85
   5   6  11   12.96    3.01
   5   6  11   32.92    4.67
   5   6  12   26.51    5.27
   5   6  12   40.23    3.58
   5   6  12   35.08    5.84
   5   6  12   35.25    3.85
   5   6  12   24.07    2.93
   5   6  13  150.50    4.54
   5   6  13  162.99    7.22
   5   6  13  162.94    4.48
   5   6  13  171.47    7.49
   5   6  13  154.24    4.64
   5   7   0   77.44    3.11
  -5  -7   0   66.30    4.79
   5   7   0   76.89    4.63
  -5  -7   0   66.40    4.34
   5   7   0   76.81    4.48
  -5  -7  -1   68.54    4.73
   5   7   1   89.90    4.03
   5   7   1   75.84    3.39
  -5  -7  -1   76.73    3.11
   5   7   1   77.43    4.16
   5   7   2  419.69    4.27
   5   7   2  432.62    4.43
  -5  -7  -2  408.60    5.31
   5   7   2  440.56    5.40
  -5  -7  -2  443.30    6.09
   5   7   3  638.02    5.68
   5   7   3  617.29    5.93
  -5  -7  -3  635.90    6.28
  -5  -7  -3  624.93    6.90
   5   7   3  611.37    6.41
   5   7   4  103.63    4.76
   5   7   4   78.48    4.34
   5   7   4  109.36    4.41
  -5  -7  -4   93.79    4.04
  -5  -7  -4   79.00    4.63
   5   7   5   93.71    3.99
   5   7   5  106.91    4.94
   5   7   5   83.65    4.66
   5   7   5   95.03    4.69
  -5  -7  -5   94.84    4.60
   5   7   6  414.43    5.46
   5   7   6  389.44    5.72
   5   7   6  415.76    6.05
   5   7   6  404.59    4.56
   5   7   7  629.68    6.28
   5   7   7  594.50    6.25
   5   7   7  625.34    6.75
   5   7   7  626.62    5.96
   5   7   8   83.71    4.30
   5   7   8   87.75    4.53
   5   7   8   78.90    4.44
   5   7   8   82.81    5.48
   5   7   8   80.52    4.25
   5   7   9   -3.91    3.07
   5   7   9    1.78    4.04
   5   7   9   17.51    4.23
   5   7   9    1.13    4.95
   5   7   9   -0.83    2.98
   5   7  10   76.16    4.25
   5   7  10   66.43    4.57
   5   7  10   78.05    4.22
   5   7  10   85.73    5.95
   5   7  10   78.11    4.46
   5   7  11  148.79    6.49
   5   7  11  162.99    4.13
   5   7  11  139.52    5.14
   5   7  11  150.45    4.49
   5   7  11  148.99    5.02
   5   7  12   77.76    4.17
   5   7  12   76.96    4.67
   5   7  12   82.40    5.69
   5   7  12   74.54    3.66
   5   7  12   67.51    4.43
   5   7  13   28.38    2.80
   5   7  13   14.74    4.38
   5   7  13   19.55    3.52
   5   7  13   24.16    5.57
   5   7  13   11.89    4.21
  -5  -8   0  405.91    5.80
   5   8   0  438.67    5.10
   5   8   0  447.06    5.58
  -5  -8   0  492.41    5.21
   5   8   0  457.05    5.36
   5   8   1  807.74    5.46
   5   8   1  850.29    6.59
  -5  -8  -1  849.31    6.79
   5   8   1  834.71    6.86
   5   8   2  180.12    4.02
   5   8   2  168.94    4.71
  -5  -8  -2  178.58    4.31
   5   8   2  166.19    4.34
   5   8   3   36.77    3.93
   5   8   3   30.69    3.92
   5   8   3   24.10    4.08
  -5  -8  -3   44.15    3.96
   5   8   4   99.63    4.14
   5   8   4  110.34    4.69
   5   8   4  113.78    3.53
  -5  -8  -4  126.39    3.90
   5   8   5  117.36    4.27
   5   8   5  126.39    4.69
   5   8   5  130.62    4.77
   5   8   6    9.64    3.83
   5   8   6   16.68    3.67
   5   8   6    4.62    4.12
   5   8   6   13.10    3.28
   5   8   7    3.57    2.87
   5   8   7    5.46    3.81
   5   8   7   14.89    4.37
   5   8   7    4.24    4.00
   5   8   8   10.89    3.96
   5   8   8   10.38    4.22
   5   8   8    3.39    4.14
   5   8   8    3.75    4.10
   5   8   8    9.66    4.10
   5   8   9   55.74    3.78
   5   8   9   69.27    4.11
   5   8   9   43.09    4.54
   5   8   9   60.38    4.94
   5   8   9   49.09    3.06
   5   8  10  162.98    4.50
   5   8  10  157.64    5.51
   5   8  10  162.96    4.52
   5   8  10  171.44    4.49
   5   8  10  157.73    3.67
   5   8  11  114.55    4.12
   5   8  11  118.86    4.54
   5   8  11  129.43    4.17
   5   8  11  125.21    5.49
   5   8  11  101.44    4.31
   5   8  12   75.40    3.65
   5   8  12   77.73    4.38
   5   8  12   78.34    3.89
   5   8  12   79.53    5.96
   5   8  12   84.56    4.14
   5   9   0  184.22    4.30
   5   9   0  166.40    4.46
  -5  -9   0  216.63    4.24
   5   9   0  171.81    4.09
   5   9   1   -1.25    3.25
   5   9   1   18.93    3.99
   5   9   1    6.55    3.58
  -5  -9  -1   10.02    3.52
  -5  -9  -1   -0.31    3.87
   5   9   2  239.28    3.99
   5   9   2  223.72    4.71
  -5  -9  -2  238.54    4.19
  -5  -9  -2  239.42    4.90
   5   9   2  229.92    4.75
   5   9   3  204.54    4.55
   5   9   3  188.76    3.98
   5   9   3  194.03    4.47
  -5  -9  -3  196.25    4.07
  -5  -9  -3  181.63    4.52
   5   9   4   40.95    3.48
   5   9   4   37.15    3.98
   5   9   4   62.15    4.17
  -5  -9  -4   19.53    3.51
   5   9   5   55.65    3.54
   5   9   5   71.76    4.12
   5   9   5   69.58    3.66
   5   9   6    4.55    3.83
   5   9   6    8.24    3.63
   5   9   6  -16.78    4.38
   5   9   7  248.04    4.29
   5   9   7  199.96    4.66
   5   9   7  233.51    5.01
   5   9   7  221.57    4.72
   5   9   8  242.19    4.51
   5   9   8  225.46    4.83
   5   9   8  232.16    4.74
   5   9   8  246.77    4.10
   5   9   8  240.30    5.36
   5   9   9  443.82    5.39
   5   9   9  419.39    5.83
   5   9   9  455.02    6.20
   5   9   9  467.39    5.38
   5   9   9  480.58    5.62
   5   9  10  177.28    5.17
   5   9  10  168.94    4.69
   5   9  10  168.12    4.42
   5   9  10  189.56    4.30
   5   9  10  197.99    4.46
   5   9  11   16.16    3.71
   5   9  11   14.53    3.21
   5   9  11    6.62    3.67
   5   9  11   21.62    4.63
   5   9  11   17.42    3.38
  -5 -10   0   60.18    4.11
   5  10   0   64.19    4.11
   5  10   0   59.56    3.53
   5  10   0   67.96    4.33
  -5 -10   0   55.81    2.81
   5  10   1  107.21    3.61
   5  10   1  112.36    3.24
  -5 -10  -1  124.56    3.99
   5  10   1  115.31    3.95
  -5 -10  -1  113.61    4.43
   5  10   2  127.62    3.60
   5  10   2  120.71    3.84
   5  10   2  127.19    4.30
  -5 -10  -2  126.18    4.38
  -5 -10  -2  144.09    3.05
   5  10   3  113.20    3.99
   5  10   3  128.72    2.89
   5  10   3  140.01    3.99
  -5 -10  -3  117.21    3.57
   5  10   4   63.02    3.92
   5  10   4   58.45    3.59
   5  10   4   56.44    4.30
  -5 -10  -4   78.25    3.43
   5  10   5   -2.93    3.87
   5  10   5   -8.63    3.50
   5  10   5    9.41    3.81
   5  10   6  162.00    4.53
   5  10   6  162.35    4.10
   5  10   6  150.23    3.77
   5  10   7  193.48    3.54
   5  10   7  205.84    4.54
   5  10   7  194.69    4.67
   5  10   8  155.65    3.30
   5  10   8  128.10    3.83
   5  10   8  145.60    3.98
   5  10   8  153.21    4.48
   5  10   9   32.23    3.43
   5  10   9   25.21    4.02
   5  10   9   28.91    3.60
   5  10   9   39.66    3.93
   5  10   9   26.97    3.53
   5  11   0  135.70    3.97
   5  11   0  108.85    3.33
  -5 -11   0  131.62    3.78
   5  11   0  120.37    3.77
  -5 -11   0  125.74    4.45
   5  11   1  106.96    3.06
   5  11   1  127.24    3.98
  -5 -11  -1  117.37    3.44
  -5 -11  -1  107.19    4.69
   5  11   1  105.59    3.73
   5  11   2   64.30    3.43
   5  11   2   69.11    3.79
  -5 -11  -2   46.51    3.30
  -5 -11  -2   55.33    3.55
   5  11   2   56.22    3.81
   5  11   3   17.77    2.52
   5  11   3    9.51    3.18
   5  11   3   17.04    3.69
  -5 -11  -3    5.53    2.87
   5  11   4   66.00    3.53
   5  11   4   75.40    3.83
   5  11   4   82.95    3.24
   5  11   5  302.61    3.73
   5  11   5  326.96    4.78
   5  11   5  273.79    4.76
   5  11   6  337.49    4.81
   5  11   6  314.67    4.14
   5  11   6  329.96    4.55
   5  11   7   55.23    3.65
   5  11   7   63.65    3.62
   5  11   7   50.98    4.14
  -6  10  -1  114.90    4.04
   6 -10   1  134.95    3.46
  -6  10  -1  125.84    3.75
  -6  10  -1  124.72    4.22
  -6  10  -2    2.05    3.57
   6 -10   2    4.83    3.10
  -6  10  -2    0.90    2.38
  -6  10  -2    1.95    3.08
  -6  10  -3   58.44    2.64
   6 -10   3   77.32    4.14
  -6  10  -3   60.27    4.16
  -6  10  -3   10.12    2.75
  -6  10  -4  115.27    3.44
   6 -10   4  125.87    4.40
  -6  10  -4  115.19    4.28
  -6  10  -5   86.37    3.14
   6 -10   5  106.89    4.29
  -6  10  -5   71.12    4.52
  -6   9  -1   -7.51    3.92
   6  -9   1   14.93    4.09
  -6   9  -1    5.73    3.64
  -6   9  -1   18.18    4.49
  -6   9  -2   15.50    3.77
   6  -9   2   22.03    4.14
  -6   9  -2    7.12    3.36
  -6   9  -2    5.56    4.66
  -6   9  -3   30.72    3.53
   6  -9   3   21.98    4.74
  -6   9  -3    7.68    3.76
  -6   9  -3   72.62    4.27
  -6   9  -4  166.39    4.11
   6  -9   4  159.36    4.67
  -6   9  -4  159.85    4.62
  -6   9  -5  236.51    4.09
[truncated: 667,295 more chars]
