# Supplementary material for: Synthesis, detailed geometric analysis and bond-valence method evaluation of the strength of π-arene bonding of two isotypic cationic prehnitene tin(II) complexes: [{1,2,3,4-(CH3)4C6H2}2Sn2Cl2][MCl4]2 (M = Al and Ga)
Source: Acta Crystallogr E Crystallogr Commun. 2019 Jun 25;75(Pt 7):1051–6. doi: 10.1107/S2056989019008508 (PMC6659333; doi:10.1107/S2056989019008508)
Supplement: Supplementary file 2 [file e-75-01051-Isup2.hkl]

data_I                                                                          
_shelx_title ' no_790_a.res in P-1'                                             
_shelx_refln_list_code          4                                               
_shelx_F_calc_maximum      135.74                                               
_exptl_crystal_F_000       444.00                                               
_reflns_d_resolution_high  0.7291                                               
                                                                                
loop_                                                                           
 _space_group_symop_operation_xyz                                               
 'x, y, z'                                                                      
 '-x, -y, -z'                                                                   
                                                                                
_cell_length_a     8.7512                                                       
_cell_length_b     9.1357                                                       
_cell_length_c    11.2803                                                       
_cell_angle_alpha  85.524                                                       
_cell_angle_beta   72.769                                                       
_cell_angle_gamma  86.926                                                       
                                                                                
_shelx_F_squared_multiplier     1.000                                           
                                                                                
loop_                                                                           
 _refln_index_h                                                                 
 _refln_index_k                                                                 
 _refln_index_l                                                                 
 _refln_F_squared_calc                                                          
 _refln_F_squared_meas                                                          
 _refln_F_squared_sigma                                                         
 _refln_observed_status                                                         
   1   0   0      13428.21      12894.40       145.14 o                         
   2   0   0       1732.55       1823.31         9.70 o                         
   3   0   0      14363.59      13618.73       201.93 o                         
   4   0   0       3241.29       3125.04        47.03 o                         
   5   0   0       3194.18       3080.75        45.25 o                         
   6   0   0        964.58        985.26        22.36 o                         
   7   0   0        931.59        907.66        16.54 o                         
   8   0   0         84.42         83.52         4.43 o                         
   9   0   0          7.63         21.63         4.82 o                         
  10   0   0        279.16        286.93         7.47 o                         
  11   0   0         12.21         23.11         6.31 o                         
 -11   1   0         60.63         67.43         3.63 o                         
 -10   1   0        587.09        591.21        13.95 o                         
  -9   1   0       2058.38       2003.74        34.65 o                         
  -8   1   0       1190.20       1030.27        77.38 o                         
  -7   1   0        164.53        160.15         4.31 o                         
  -6   1   0       5156.95       4916.65        78.01 o                         
  -5   1   0       6134.13       6069.02        21.81 o                         
  -4   1   0       1038.49        964.26        23.95 o                         
  -3   1   0        906.03        913.09        16.81 o                         
  -2   1   0        204.38        171.51        13.25 o                         
  -1   1   0      14083.23      14241.16       910.22 o                         
   0   1   0       3190.82       3218.25        98.14 o                         
   1   1   0       1025.12       1170.28         9.16 o                         
   2   1   0       2428.92       2482.54        30.87 o                         
   3   1   0       6637.22       6890.64        81.15 o                         
   4   1   0          0.99          8.37         6.05 o                         
   5   1   0         34.88         38.15         4.60 o                         
   6   1   0       1547.38       1498.46        31.74 o                         
   7   1   0        829.77        877.16        23.89 o                         
   8   1   0       1003.11       1024.08        24.81 o                         
   9   1   0        412.52        432.79         6.75 o                         
  10   1   0        101.36         99.07         5.86 o                         
  11   1   0        189.18         17.73        60.83 o                         
 -11   2   0        103.64        103.59         5.55 o                         
 -10   2   0        458.56        452.43         5.29 o                         
  -9   2   0         70.53         69.44         9.64 o                         
  -8   2   0          0.99         30.63         5.66 o                         
  -7   2   0        134.97        141.83         5.49 o                         
  -6   2   0          9.08         20.07         7.84 o                         
  -5   2   0         28.93         53.25        14.24 o                         
  -4   2   0        299.61        260.12         8.26 o                         
  -3   2   0       2950.57       3154.78        65.62 o                         
  -2   2   0        598.03        602.95       100.48 o                         
  -1   2   0       2062.33       2201.84        21.20 o                         
   0   2   0       1170.15       1215.64        18.12 o                         
   1   2   0         62.30         73.49         6.18 o                         
   2   2   0      11344.08      11638.62        77.92 o                         
   3   2   0       4797.58       4741.42        52.24 o                         
   4   2   0       1087.02       1067.35        14.68 o                         
   5   2   0       1492.79       1487.67        20.17 o                         
   6   2   0        658.62        660.79        15.50 o                         
   7   2   0       2041.19       1965.02        43.08 o                         
   8   2   0        929.90        918.24        16.51 o                         
   9   2   0         86.05         90.21         9.78 o                         
  10   2   0         52.27         54.08        10.15 o                         
 -11   3   0          2.31         10.88         9.83 o                         
 -10   3   0         74.19         81.57         5.85 o                         
  -9   3   0          1.14          7.68         8.72 o                         
  -8   3   0         73.45         78.14         8.83 o                         
  -7   3   0        361.00        350.03         6.25 o                         
  -6   3   0        315.25        302.59         5.31 o                         
  -5   3   0         12.02         20.31         4.86 o                         
  -4   3   0       1534.07       1593.89        28.75 o                         
  -3   3   0       1036.33       1091.96        28.57 o                         
  -2   3   0       8077.34       8713.12       115.94 o                         
  -1   3   0       9338.85       9749.79        34.21 o                         
   0   3   0       3218.86       3408.26        61.30 o                         
   1   3   0       6455.37       6689.13        70.89 o                         
   2   3   0       7861.18       7773.01       112.40 o                         
   3   3   0        597.93        636.86         8.92 o                         
   4   3   0       3822.39       3903.44        60.96 o                         
   5   3   0       1655.02       1623.22        40.51 o                         
   6   3   0       1399.96       1330.39        10.68 o                         
   7   3   0        960.78        967.04        17.87 o                         
   8   3   0        833.57        838.28        24.20 o                         
   9   3   0        180.83        172.04         8.55 o                         
  10   3   0         67.19         78.17         5.37 o                         
 -10   4   0         92.40        103.21         3.96 o                         
  -9   4   0         41.88         60.58         6.00 o                         
  -8   4   0        706.18        700.53         5.41 o                         
  -7   4   0       2702.08       2703.91        20.51 o                         
  -6   4   0         27.91         46.35         5.96 o                         
  -5   4   0        260.51        264.83         9.91 o                         
  -4   4   0       4353.38       4421.71        45.21 o                         
  -3   4   0       3399.43       3559.70        21.06 o                         
  -2   4   0       7509.40       7796.62       190.48 o                         
  -1   4   0       2811.36       2785.77        81.12 o                         
   0   4   0       6001.38       6331.65        34.70 o                         
   1   4   0        288.21        270.28         5.46 o                         
   2   4   0        249.13        291.62         8.14 o                         
   3   4   0       7059.65       6875.54        53.33 o                         
   4   4   0         37.67         49.17         5.25 o                         
   5   4   0        674.78        666.25         8.28 o                         
   6   4   0        782.34        775.82         5.81 o                         
   7   4   0          0.88         11.92         9.39 o                         
   8   4   0        194.23        211.15        10.22 o                         
   9   4   0        105.08        102.24         6.91 o                         
  10   4   0        158.03        152.09         3.39 o                         
 -10   5   0        182.61        192.51         8.00 o                         
  -9   5   0        525.50        521.80         8.10 o                         
  -8   5   0        337.36        333.70        10.16 o                         
  -7   5   0        124.72        133.65         7.02 o                         
  -6   5   0        439.56        436.95         4.86 o                         
  -5   5   0          6.02          4.27         4.29 o                         
  -4   5   0       1304.39       1270.49        21.36 o                         
  -3   5   0        511.20        509.13         7.71 o                         
  -2   5   0         66.42         67.65        10.58 o                         
  -1   5   0       1834.16       1835.50        30.34 o                         
   0   5   0       1393.12       1548.58        11.76 o                         
   1   5   0       3997.77       4002.68        74.53 o                         
   2   5   0       1373.46       1367.33        24.87 o                         
   3   5   0       3804.35       3999.32        63.65 o                         
   4   5   0       3073.66       3004.32        57.94 o                         
   5   5   0       1229.08       1253.31        22.55 o                         
   6   5   0       4263.53       4215.51        52.34 o                         
   7   5   0       1327.41       1358.03        12.70 o                         
   8   5   0        177.90        180.50        13.30 o                         
   9   5   0        746.50        762.24        19.31 o                         
  10   5   0        589.87        580.06        12.09 o                         
  -9   6   0        204.66        226.06        10.14 o                         
  -8   6   0         36.12         41.53         8.13 o                         
  -7   6   0         42.08         60.27         9.44 o                         
  -6   6   0       1034.34       1032.85        11.94 o                         
  -5   6   0       2469.12       2402.82        57.49 o                         
  -4   6   0        720.74        718.36       109.93 o                         
  -3   6   0       2946.82       2933.84        42.17 o                         
  -2   6   0       3336.51       3374.28        86.43 o                         
  -1   6   0        834.82        846.50        20.43 o                         
   0   6   0       7421.95       7139.28       109.24 o                         
   1   6   0       4001.20       3874.84        58.74 o                         
   2   6   0       1596.45       1656.19        27.84 o                         
   3   6   0       1612.87       1592.37        29.45 o                         
   4   6   0        406.82        383.40        11.95 o                         
   5   6   0       1602.98       1602.80        18.09 o                         
   6   6   0        536.09        555.84        15.53 o                         
   7   6   0          1.87          6.10         8.22 o                         
   8   6   0          0.16         13.92         3.43 o                         
   9   6   0          1.56         10.71         4.22 o                         
  10   6   0          1.75          6.44         6.55 o                         
  -9   7   0        215.00        215.96        17.68 o                         
  -8   7   0        312.13        307.11         9.27 o                         
  -7   7   0         64.12         75.15         5.37 o                         
  -6   7   0        567.69        580.26        11.99 o                         
  -5   7   0        853.00        880.72        12.22 o                         
  -4   7   0        734.60        758.36         6.37 o                         
  -3   7   0        775.65        807.82        33.22 o                         
  -2   7   0          1.36         27.35        12.85 o                         
  -1   7   0        348.14        370.38         5.80 o                         
   0   7   0         17.80         15.66         4.94 o                         
   1   7   0         90.07        112.92        12.68 o                         
   2   7   0        315.36        312.53         9.65 o                         
   3   7   0        996.68        974.25         9.70 o                         
   4   7   0         17.05         20.97         4.02 o                         
   5   7   0        126.01        139.39         4.61 o                         
   6   7   0        462.52        475.11        15.19 o                         
   7   7   0        129.95        138.38        10.40 o                         
   8   7   0        139.26        140.69         7.03 o                         
   9   7   0        330.26        335.41         7.13 o                         
  -8   8   0         88.86         94.67         7.20 o                         
  -7   8   0         29.26         44.36        10.94 o                         
  -6   8   0          1.94          5.55         3.88 o                         
  -5   8   0        140.47        143.64         7.74 o                         
  -4   8   0       1036.13       1056.93        13.37 o                         
  -3   8   0        117.18        139.29         4.94 o                         
  -2   8   0        176.91        186.38        13.41 o                         
  -1   8   0         22.28         31.32        10.81 o                         
   0   8   0        669.61        673.42        15.65 o                         
   1   8   0        381.45        370.44         6.07 o                         
   2   8   0        347.41        344.21        13.79 o                         
   3   8   0        242.25        242.56         5.64 o                         
   4   8   0        853.61        822.65         9.98 o                         
   5   8   0        822.57        850.66        20.60 o                         
   6   8   0         13.91         29.73         3.85 o                         
   7   8   0        412.30        433.76         8.08 o                         
   8   8   0       1218.61       1249.99        23.64 o                         
   9   8   0        100.70        103.60         6.22 o                         
  -7   9   0         78.32         86.77        10.52 o                         
  -6   9   0          8.80         18.78         9.78 o                         
  -5   9   0         88.75         93.34         7.11 o                         
  -4   9   0        358.48        390.41         8.22 o                         
  -3   9   0         28.59         43.83         6.59 o                         
  -2   9   0        468.26        462.59        17.73 o                         
  -1   9   0       3276.78       3382.75        42.31 o                         
   0   9   0        439.21        441.23        13.03 o                         
   1   9   0        279.52        268.57         4.12 o                         
   2   9   0       2056.04       1989.54        46.62 o                         
   3   9   0       1508.91       1455.28        16.56 o                         
   4   9   0        919.54        902.86        11.57 o                         
   5   9   0        362.16        352.37        18.56 o                         
   6   9   0        399.95        370.47         8.53 o                         
   7   9   0        338.71        380.36         7.65 o                         
   8   9   0        112.72        121.90         3.93 o                         
  -6  10   0        584.88        623.87        19.22 o                         
  -5  10   0        173.24        163.08         9.80 o                         
  -4  10   0        112.54        129.18         7.67 o                         
  -3  10   0        624.40        652.52        33.85 o                         
  -2  10   0       1117.96       1145.30        20.10 o                         
  -1  10   0        147.82        164.78        11.50 o                         
   0  10   0        364.15        360.36         7.93 o                         
   1  10   0        309.87        328.56         8.54 o                         
   2  10   0         12.70         24.40         9.40 o                         
   3  10   0        188.74        186.69         8.83 o                         
   4  10   0         62.08         60.69         2.72 o                         
   5  10   0         95.07        114.17         3.24 o                         
   6  10   0         74.45         77.08         9.28 o                         
   7  10   0         92.27         98.00         6.42 o                         
  -5  11   0         23.18         64.98        11.48 o                         
  -4  11   0         69.83         76.66        19.29 o                         
  -3  11   0         10.71         22.79        14.67 o                         
  -2  11   0          6.34          4.66         7.65 o                         
  -1  11   0         95.13         95.65         7.33 o                         
   0  11   0         92.55         97.64         4.03 o                         
   1  11   0        388.50        400.47         6.08 o                         
   2  11   0        233.48        231.39        17.08 o                         
   3  11   0        207.04        193.79         7.68 o                         
   4  11   0        198.14        211.09         6.86 o                         
   5  11   0        234.07        233.74         7.49 o                         
  -2  12   0        149.46        160.57         9.64 o                         
  -1  12   0          3.49         -3.73         9.57 o                         
   0  12   0        440.86        432.43        12.88 o                         
   1  12   0        434.12        409.92        27.99 o                         
   2  12   0          8.85         26.49         5.65 o                         
   3  12   0         67.61         81.36        15.16 o                         
  -2 -12   1         49.53         59.11        15.94 o                         
  -1 -12   1         86.46         88.42        13.46 o                         
   0 -12   1        418.32        426.67        17.46 o                         
   1 -12   1         22.12         18.17         9.10 o                         
   2 -12   1          6.19         24.21        12.90 o                         
  -5 -11   1        140.55        156.43         3.88 o                         
  -4 -11   1         23.76         24.44         3.06 o                         
  -3 -11   1          0.59         19.48         3.93 o                         
  -2 -11   1         29.71         24.48         6.70 o                         
  -1 -11   1         54.21         66.83         5.86 o                         
   0 -11   1          6.63          7.38         5.21 o                         
   1 -11   1         22.79         22.06         7.67 o                         
   2 -11   1         26.71          8.10         6.18 o                         
   3 -11   1        149.54        159.56         8.75 o                         
   4 -11   1         16.99         43.50        17.86 o                         
   5 -11   1         30.11         49.65         5.23 o                         
  -6 -10   1         12.52         18.80         7.56 o                         
  -5 -10   1         12.14         38.73         7.45 o                         
  -4 -10   1         63.68         70.15        12.67 o                         
  -3 -10   1        663.88        652.70        10.52 o                         
  -2 -10   1        155.77        139.63         8.71 o                         
  -1 -10   1        235.14        229.33         3.61 o                         
   0 -10   1       1069.45       1093.42        22.87 o                         
   1 -10   1        429.38        413.05         4.40 o                         
   2 -10   1        596.81        636.22        13.54 o                         
   3 -10   1        799.21        832.32        29.36 o                         
   4 -10   1        375.92        413.08        32.23 o                         
   5 -10   1        188.75        170.79        29.91 o                         
   6 -10   1        232.71        238.07         6.04 o                         
  -7  -9   1        269.56        269.20         5.64 o                         
  -6  -9   1        364.07        369.32        10.01 o                         
  -5  -9   1        733.11        755.85        13.91 o                         
  -4  -9   1        501.67        536.17         7.49 o                         
  -3  -9   1        766.30        760.22        15.88 o                         
  -2  -9   1       2197.07       2258.26        49.23 o                         
  -1  -9   1       1318.09       1311.60        21.20 o                         
   0  -9   1         47.82         41.95         3.81 o                         
   1  -9   1       1390.22       1383.97        12.51 o                         
   2  -9   1       1493.61       1497.13        26.03 o                         
   3  -9   1         12.47         31.73         9.41 o                         
   4  -9   1         89.13         89.05         4.02 o                         
   5  -9   1         85.19         62.64        12.18 o                         
   6  -9   1         11.12         15.98         9.49 o                         
   7  -9   1          0.12          7.08         7.05 o                         
  -8  -8   1        384.83        373.73         7.22 o                         
  -7  -8   1        448.16        471.13        11.37 o                         
  -6  -8   1         15.82         26.24         4.85 o                         
  -5  -8   1         13.12         23.23         7.03 o                         
  -4  -8   1        167.12        178.27         4.87 o                         
  -3  -8   1         90.92         97.58         3.02 o                         
  -2  -8   1         94.69         85.29         3.95 o                         
  -1  -8   1        193.13        204.39         3.92 o                         
   0  -8   1        112.78        115.28         5.05 o                         
   1  -8   1        617.21        617.53        20.23 o                         
   2  -8   1        886.37        907.79        27.18 o                         
   3  -8   1          2.74         16.75        11.03 o                         
   4  -8   1        597.13        672.42         6.04 o                         
   5  -8   1       1770.46       1621.54       270.16 o                         
   6  -8   1        122.38        126.58         7.37 o                         
   7  -8   1        124.73        122.15         5.65 o                         
   8  -8   1        301.33        272.33        10.50 o                         
  -9  -7   1         19.01         24.00         6.35 o                         
  -8  -7   1         61.46         67.57         8.27 o                         
  -7  -7   1        252.31        272.66         5.06 o                         
  -6  -7   1         32.31         53.22         9.04 o                         
  -5  -7   1        597.39        595.70         4.65 o                         
  -4  -7   1       1471.70       1438.19        18.68 o                         
  -3  -7   1         97.56         94.66         5.61 o                         
  -2  -7   1        244.70        238.23         8.21 o                         
  -1  -7   1       2589.17       2548.80        26.67 o                         
   0  -7   1       2407.25       2355.79        34.21 o                         
   1  -7   1       1537.69       1587.64        24.40 o                         
   2  -7   1        258.24        249.08        13.86 o                         
   3  -7   1        765.25        781.97        26.78 o                         
   4  -7   1       1279.32       1291.78        25.84 o                         
   5  -7   1        331.93        342.08        17.33 o                         
   6  -7   1        527.12        541.05        12.34 o                         
   7  -7   1         32.88         28.86         5.65 o                         
   8  -7   1          6.16         10.50         9.86 o                         
   9  -7   1        144.01        151.97         5.10 o                         
  -9  -6   1        256.90        258.01        15.26 o                         
  -8  -6   1         40.32         52.58         7.90 o                         
  -7  -6   1        105.04        114.05         3.74 o                         
  -6  -6   1        825.52        823.77        15.93 o                         
  -5  -6   1       1098.18       1145.78         9.48 o                         
  -4  -6   1        736.22        739.27         6.15 o                         
  -3  -6   1        837.91        814.79        18.96 o                         
  -2  -6   1        779.22        747.82         9.37 o                         
  -1  -6   1        745.20        740.05        13.91 o                         
   0  -6   1       4094.63       3856.52       127.51 o                         
   1  -6   1        287.38        283.56        12.43 o                         
   2  -6   1         38.61         59.10         4.91 o                         
   3  -6   1       1453.84       1490.90        25.65 o                         
   4  -6   1         50.30         53.57        11.28 o                         
   5  -6   1        271.00        277.07         7.60 o                         
   6  -6   1        387.46        348.65         5.03 o                         
   7  -6   1         48.67         60.50        17.31 o                         
   8  -6   1         69.37         86.79         6.28 o                         
   9  -6   1          7.43         27.30        13.73 o                         
  10  -6   1         53.77         68.33         4.07 o                         
 -10  -5   1        643.64        645.80        22.47 o                         
  -9  -5   1        737.55        707.96        13.88 o                         
  -8  -5   1        125.76        131.07         6.13 o                         
  -7  -5   1        258.13        267.87        12.03 o                         
  -6  -5   1       1086.92       1098.60        10.92 o                         
  -5  -5   1       1371.37       1348.59        18.34 o                         
  -4  -5   1        308.71        295.25         7.75 o                         
  -3  -5   1        804.69        772.44        11.48 o                         
  -2  -5   1        211.93        192.05         3.96 o                         
  -1  -5   1          0.14          5.39         3.77 o                         
   0  -5   1        206.10        209.86         6.22 o                         
   1  -5   1          0.86         12.81         4.37 o                         
   2  -5   1        434.41        463.93        10.38 o                         
   3  -5   1       5160.76       5153.37        69.39 o                         
   4  -5   1        166.78        162.26        11.13 o                         
   5  -5   1        122.12        130.14        14.44 o                         
   6  -5   1       3030.66       3055.41        27.55 o                         
   7  -5   1       1146.28       1132.05        27.91 o                         
   8  -5   1        296.17        300.44         6.48 o                         
   9  -5   1        427.80        413.16        11.23 o                         
  10  -5   1        119.60        125.60        10.40 o                         
 -10  -4   1        321.74        330.85        14.04 o                         
  -9  -4   1          0.06         32.13         8.52 o                         
  -8  -4   1         57.51         69.63        12.41 o                         
  -7  -4   1         51.04         68.93         8.28 o                         
  -6  -4   1        906.40        901.75         9.05 o                         
  -5  -4   1         15.83         25.44         4.97 o                         
  -4  -4   1         12.75         13.49         3.82 o                         
  -3  -4   1       7187.23       7317.75        92.66 o                         
  -2  -4   1      13415.44      13573.36       412.13 o                         
  -1  -4   1       1962.01       1941.01        15.40 o                         
   0  -4   1       4233.66       4363.74        67.19 o                         
   1  -4   1       9796.08       9970.50        55.67 o                         
   2  -4   1      10428.26      10609.69       319.23 o                         
   3  -4   1       5015.47       5157.01        73.21 o                         
   4  -4   1       2652.78       2569.39       304.05 o                         
   5  -4   1       4910.37       4945.00        95.48 o                         
   6  -4   1        932.73        928.37        16.42 o                         
   7  -4   1       1479.06       1476.00        27.67 o                         
   8  -4   1       1941.32       1959.94        39.64 o                         
   9  -4   1         13.66         33.63         7.84 o                         
  10  -4   1          5.77          7.06         7.70 o                         
 -10  -3   1         55.99         63.02        10.55 o                         
  -9  -3   1         92.75         98.42         4.14 o                         
  -8  -3   1       2571.05       2555.42        18.87 o                         
  -7  -3   1       3236.68       3254.64        38.82 o                         
  -6  -3   1        208.93        225.91         7.59 o                         
  -5  -3   1       1271.83       1290.21        14.28 o                         
  -4  -3   1       7255.81       7195.96       106.66 o                         
  -3  -3   1       4435.92       4387.66        90.07 o                         
  -2  -3   1       4968.04       5303.06        63.19 o                         
  -1  -3   1      15741.28      16038.50       293.67 o                         
   0  -3   1        508.19        468.98         8.84 o                         
   1  -3   1        414.43        427.98         5.82 o                         
   2  -3   1       6203.33       6719.03       107.65 o                         
   3  -3   1        159.42        164.95         5.71 o                         
   4  -3   1         10.43         15.35         5.90 o                         
   5  -3   1        418.13        451.67         9.16 o                         
   6  -3   1         80.64         62.36         5.24 o                         
   7  -3   1         26.71         32.55        10.37 o                         
   8  -3   1        295.75        292.02         7.81 o                         
   9  -3   1        168.72        161.77        10.95 o                         
  10  -3   1        387.83        386.76        13.88 o                         
  11  -3   1        209.33        198.67         5.89 o                         
 -11  -2   1        164.60        174.30         4.70 o                         
 -10  -2   1         80.95         67.25         4.17 o                         
  -9  -2   1        233.03        235.14         9.78 o                         
  -8  -2   1        513.62        510.53        12.79 o                         
  -7  -2   1        593.05        593.34         9.43 o                         
  -6  -2   1        423.09        417.06        13.50 o                         
  -5  -2   1         62.04         63.55         4.02 o                         
  -4  -2   1         68.53        101.03         9.53 o                         
  -3  -2   1         65.06         83.07         6.98 o                         
  -2  -2   1        230.77        207.79         5.17 o                         
  -1  -2   1        558.51        584.93         7.00 o                         
   0  -2   1       6049.91       6433.59        46.70 o                         
   1  -2   1        746.13        788.68        13.01 o                         
   2  -2   1       2844.34       3117.62        32.52 o                         
   3  -2   1        247.38        272.90        35.12 o                         
   4  -2   1       2422.62       2402.58        28.26 o                         
   5  -2   1       7249.11       7146.47        68.03 o                         
   6  -2   1         60.85         74.66        10.00 o                         
   7  -2   1       1127.32       1088.04        25.56 o                         
   8  -2   1        832.31        791.71        18.89 o                         
   9  -2   1        177.52        186.44        14.51 o                         
  10  -2   1        541.61        535.22         9.91 o                         
  11  -2   1        209.14        207.70         6.30 o                         
 -11  -1   1         31.56         36.68         9.38 o                         
 -10  -1   1          7.37          8.54         4.14 o                         
  -9  -1   1         15.75         15.72         7.20 o                         
  -8  -1   1         13.59         40.47         4.59 o                         
  -7  -1   1        263.44        250.41         8.58 o                         
  -6  -1   1         25.19         33.80         4.13 o                         
  -5  -1   1       1361.53       1405.38        11.27 o                         
  -4  -1   1        621.95        565.18         7.06 o                         
  -3  -1   1        314.56        365.13         7.21 o                         
  -2  -1   1        148.85        184.43         7.66 o                         
  -1  -1   1      11142.74      11419.64       283.25 o                         
   0  -1   1       3980.09       4018.37       127.55 o                         
   1  -1   1       3299.06       3516.56        46.23 o                         
   2  -1   1       3799.37       3765.66       396.77 o                         
   3  -1   1        943.12        942.98         8.26 o                         
   4  -1   1       6643.74       6822.75        97.38 o                         
   5  -1   1       2449.07       2178.12       184.57 o                         
   6  -1   1       3895.31       3277.36       450.80 o                         
   7  -1   1        623.16        560.18        62.17 o                         
   8  -1   1         16.22         34.80         4.25 o                         
   9  -1   1       1127.76       1114.63        20.61 o                         
  10  -1   1        372.95        388.86        13.49 o                         
  11  -1   1         18.45         32.78         3.60 o                         
 -11   0   1          5.73         21.41         7.64 o                         
 -10   0   1        264.04        260.15         5.88 o                         
  -9   0   1        622.72        636.84        15.73 o                         
  -8   0   1          1.20         21.72         7.02 o                         
  -7   0   1         58.85         71.89         8.32 o                         
  -6   0   1       3892.59       3730.55        58.39 o                         
  -5   0   1       2509.95       2392.38        45.49 o                         
  -4   0   1       1551.87       1451.64        19.70 o                         
  -3   0   1       7446.71       7121.34        19.67 o                         
  -2   0   1       6966.89       6819.93        27.86 o                         
  -1   0   1        318.45        334.92        11.24 o                         
   1   0   1      10665.89      10118.61      1282.59 o                         
   2   0   1         24.79         44.17         7.05 o                         
   3   0   1       3841.70       3902.30        50.97 o                         
   4   0   1       6335.36       6288.51       168.03 o                         
   5   0   1       2440.28       2436.51        56.07 o                         
   6   0   1        359.56        355.70        14.35 o                         
   7   0   1          2.75         21.14         5.46 o                         
   8   0   1         24.61         33.36         8.54 o                         
   9   0   1        270.75        262.19        18.28 o                         
  10   0   1         39.97         44.83         7.61 o                         
  11   0   1         31.08         36.20         8.07 o                         
 -11   1   1        479.66        497.19         8.22 o                         
 -10   1   1        538.21        532.83        32.40 o                         
  -9   1   1        921.57        868.95        45.02 o                         
  -8   1   1       1212.98       1261.02        18.46 o                         
  -7   1   1        265.52        299.19         4.19 o                         
  -6   1   1        196.16        199.77         7.30 o                         
  -5   1   1       5615.29       5448.15       130.95 o                         
  -4   1   1       3240.91       3099.72        37.83 o                         
  -3   1   1         39.30         35.31         9.10 o                         
  -2   1   1        125.08        127.49         6.42 o                         
  -1   1   1       2412.82       2571.86        42.32 o                         
   0   1   1       1588.02       1631.38        23.10 o                         
   1   1   1       8771.24       9195.16        97.69 o                         
   2   1   1        468.12        504.07         6.13 o                         
   3   1   1      10629.15      10937.04        83.38 o                         
   4   1   1       7496.92       7358.56        59.21 o                         
   5   1   1          3.77        209.70        90.05 o                         
   6   1   1       2686.44       2599.83        37.23 o                         
   7   1   1       2735.88       2720.13        52.35 o                         
   8   1   1       2395.49       2320.30        51.59 o                         
   9   1   1       1225.80       1255.92        21.10 o                         
  10   1   1        285.79        314.49         7.11 o                         
  11   1   1        400.96        384.93        12.98 o                         
 -10   2   1        249.69        232.58         8.39 o                         
  -9   2   1          0.24          2.68         9.10 o                         
  -8   2   1         69.07         74.61        12.69 o                         
  -7   2   1        544.37        526.95         5.53 o                         
  -6   2   1        406.14        411.46         8.31 o                         
  -5   2   1        778.95        744.87        16.44 o                         
  -4   2   1       1434.43       1446.79        15.07 o                         
  -3   2   1       3760.02       3597.07       388.31 o                         
  -2   2   1      16718.32      16615.63       176.99 o                         
  -1   2   1       4948.32       5229.61        36.53 o                         
   0   2   1       8966.64       9445.16       110.29 o                         
   1   2   1       3861.08       3806.05        45.64 o                         
   2   2   1       6950.43       7368.59        98.06 o                         
   3   2   1      14752.07      14530.54       127.03 o                         
   4   2   1       1473.45       1469.27        16.81 o                         
   5   2   1       3265.53       3348.67        49.15 o                         
   6   2   1        718.33        697.69        13.45 o                         
   7   2   1        732.36        734.00         5.10 o                         
   8   2   1       1678.82       1648.33        24.04 o                         
   9   2   1          0.66         10.32         3.24 o                         
  10   2   1         27.76         47.22         6.03 o                         
 -10   3   1        225.27        254.49         4.84 o                         
  -9   3   1         99.65         91.46         5.70 o                         
  -8   3   1        717.11        695.82        21.68 o                         
  -7   3   1       1829.90       1766.03        16.60 o                         
  -6   3   1        764.85        758.03         9.57 o                         
  -5   3   1       1588.80       1576.37        17.18 o                         
  -4   3   1        982.69        966.33        11.91 o                         
  -3   3   1       1937.28       1940.22        14.56 o                         
  -2   3   1       3783.36       3874.72        42.79 o                         
  -1   3   1       3182.36       3251.63        55.63 o                         
   0   3   1        108.86         94.42         4.54 o                         
   1   3   1         13.94         17.13         4.38 o                         
   2   3   1       3499.19       3361.44        28.33 o                         
   3   3   1         13.47         26.29         4.82 o                         
   4   3   1         17.67         36.98         4.47 o                         
   5   3   1         21.67         30.15         6.22 o                         
   6   3   1       1010.76        986.21         5.72 o                         
   7   3   1        213.05        220.81         7.21 o                         
   8   3   1         84.22        107.66        14.04 o                         
   9   3   1          4.73         18.72         5.52 o                         
  10   3   1         74.78         60.55         7.32 o                         
 -10   4   1        179.46        189.30        13.24 o                         
  -9   4   1         60.33         63.94         4.44 o                         
  -8   4   1        217.50        232.24         7.21 o                         
  -7   4   1       1065.51       1060.69         6.10 o                         
  -6   4   1       1629.35       1605.04        11.34 o                         
  -5   4   1         38.11         49.76         8.96 o                         
  -4   4   1        155.21        164.57         7.04 o                         
  -3   4   1       1407.02       1385.85        13.58 o                         
  -2   4   1          0.91          3.94         6.84 o                         
  -1   4   1        671.01        782.88        13.35 o                         
   0   4   1         27.96         27.58         4.74 o                         
   1   4   1          0.14          9.96         7.33 o                         
   2   4   1       4067.85       4132.32        55.99 o                         
   3   4   1        500.24        561.99         7.14 o                         
   4   4   1        766.91        705.84         9.87 o                         
   5   4   1       5300.54       5419.46        62.47 o                         
   6   4   1       2029.14       2001.73        40.39 o                         
   7   4   1        312.15        286.97         3.60 o                         
   8   4   1        284.22        297.40        13.96 o                         
   9   4   1        342.42        344.11        11.58 o                         
  10   4   1        330.93        314.20         9.71 o                         
 -10   5   1          3.93         23.73         5.73 o                         
  -9   5   1         81.72         86.23         7.46 o                         
  -8   5   1         46.92         46.12         4.31 o                         
  -7   5   1          3.88         20.93        10.31 o                         
  -6   5   1        134.95        138.68         4.90 o                         
  -5   5   1        344.13        339.45         5.31 o                         
  -4   5   1        636.70        634.72        13.07 o                         
  -3   5   1       1903.11       1866.95        32.55 o                         
  -2   5   1         43.80         51.17        12.00 o                         
  -1   5   1       1396.64       1404.21        15.32 o                         
   0   5   1       6903.48       6765.80       140.52 o                         
   1   5   1       6352.40       6392.39       112.58 o                         
   2   5   1       1032.88       1034.12         6.33 o                         
   3   5   1       1349.71       1301.30        20.61 o                         
   4   5   1       5792.11       5566.13       105.37 o                         
   5   5   1        971.05        960.25        11.01 o                         
   6   5   1       2929.30       2907.66        33.18 o                         
   7   5   1       2768.46       2817.79        69.44 o                         
   8   5   1         36.75         34.63         4.17 o                         
   9   5   1        333.25        331.32        12.53 o                         
  10   5   1        409.73        446.73         9.14 o                         
  -9   6   1        688.61        720.32        13.33 o                         
  -8   6   1        507.38        511.39        13.87 o                         
  -7   6   1         55.88         65.83         9.51 o                         
  -6   6   1        840.19        822.65         8.49 o                         
  -5   6   1       1959.13       1912.70        30.12 o                         
  -4   6   1       2873.74       2866.52        40.12 o                         
  -3   6   1       2007.90       1940.76        37.12 o                         
  -2   6   1       3220.11       3275.24        10.86 o                         
  -1   6   1       2307.68       2320.97        37.06 o                         
   0   6   1       2568.11       2607.14        47.07 o                         
   1   6   1       4989.66       4872.61        35.31 o                         
   2   6   1        974.70        994.12        12.38 o                         
   3   6   1       1043.96       1005.85        15.10 o                         
   4   6   1         80.21         75.54         4.40 o                         
   5   6   1        100.93        120.90         8.95 o                         
   6   6   1        641.95        630.79        18.87 o                         
   7   6   1         63.13         74.91         4.53 o                         
   8   6   1        134.66        164.86         4.16 o                         
   9   6   1        179.64        187.08        10.89 o                         
  10   6   1         93.70         99.32         6.93 o                         
  -9   7   1        384.61        388.02        15.05 o                         
  -8   7   1        256.95        242.73         3.49 o                         
  -7   7   1        351.57        347.80         5.56 o                         
  -6   7   1         75.93         72.96         3.86 o                         
  -5   7   1        331.71        333.44         4.71 o                         
  -4   7   1        737.53        730.78         7.84 o                         
  -3   7   1        106.85        112.22        11.59 o                         
  -2   7   1          1.03         17.56         5.04 o                         
  -1   7   1         72.74         84.90        12.36 o                         
   0   7   1         33.94         29.85         4.31 o                         
   1   7   1         48.01         54.20         3.82 o                         
   2   7   1         24.70         39.32         5.22 o                         
   3   7   1       2283.93       2262.60        32.93 o                         
   4   7   1       3111.64       2872.03        38.62 o                         
   5   7   1        151.91        147.64         4.98 o                         
   6   7   1        780.21        762.91        20.23 o                         
   7   7   1       1044.82       1116.00        34.58 o                         
   8   7   1        543.00        533.98        15.73 o                         
   9   7   1        511.30        521.61        12.53 o                         
  -8   8   1          3.90          9.63        10.23 o                         
  -7   8   1          0.61         13.26        20.84 o                         
  -6   8   1        197.26        189.94        16.38 o                         
  -5   8   1        298.64        305.18        10.38 o                         
  -4   8   1          9.24         -0.80         3.58 o                         
  -3   8   1        145.38        168.64         9.16 o                         
  -2   8   1       2455.51       2428.26        42.53 o                         
  -1   8   1        944.02        923.70        17.24 o                         
   0   8   1         15.33          6.70         4.17 o                         
   1   8   1        173.64        192.05         5.64 o                         
   2   8   1       1153.97       1075.77        10.31 o                         
   3   8   1        854.85        826.14        15.92 o                         
   4   8   1        418.90        415.98         4.27 o                         
   5   8   1       1632.86       1569.09        16.57 o                         
   6   8   1         94.97        103.04         3.88 o                         
   7   8   1          2.12          6.56         3.40 o                         
   8   8   1        587.32        599.75        16.53 o                         
   9   8   1         76.99         84.90         6.75 o                         
  -7   9   1        410.11        407.75         5.99 o                         
  -6   9   1         70.96         73.71         4.28 o                         
  -5   9   1         76.51         66.73         6.44 o                         
  -4   9   1        485.60        501.65        23.09 o                         
  -3   9   1        563.71        535.15        11.70 o                         
  -2   9   1        213.59        195.38         9.07 o                         
  -1   9   1       1097.47       1058.82        28.83 o                         
   0   9   1        665.23        658.28        12.43 o                         
   1   9   1        100.59        112.26        10.26 o                         
   2   9   1        141.81        130.99         6.85 o                         
   3   9   1        635.84        623.83         3.59 o                         
   4   9   1        279.14        280.81         3.79 o                         
   5   9   1          0.33         14.46         5.96 o                         
   6   9   1          1.97          8.97         3.92 o                         
   7   9   1         81.98         99.17        11.36 o                         
   8   9   1         11.77         20.68         2.98 o                         
  -6  10   1        458.64        441.62        15.03 o                         
  -5  10   1        235.55        236.03         4.14 o                         
  -4  10   1          0.48         -0.31         6.89 o                         
  -3  10   1        148.91        163.11        15.58 o                         
  -2  10   1        453.35        457.23        12.90 o                         
  -1  10   1         78.56         90.14        17.19 o                         
   0  10   1         25.19         22.47         9.51 o                         
   1  10   1          1.29         10.20         8.09 o                         
   2  10   1         56.15         58.60         4.14 o                         
   3  10   1         41.22         39.54         3.88 o                         
   4  10   1          2.78         12.70         8.76 o                         
   5  10   1        226.74        215.57         3.98 o                         
   6  10   1        254.13        258.39         6.03 o                         
   7  10   1        187.67        169.84         3.57 o                         
  -4  11   1         88.15         93.92        14.81 o                         
  -3  11   1        205.90        196.57         4.09 o                         
  -2  11   1         95.45        105.68         4.36 o                         
  -1  11   1        123.15        142.55        15.61 o                         
   0  11   1        503.90        507.95         5.08 o                         
   1  11   1        870.48        858.51        22.09 o                         
   2  11   1        606.54        598.80        20.13 o                         
   3  11   1        396.70        398.80        10.90 o                         
   4  11   1        477.24        460.58        10.37 o                         
   5  11   1        205.59        213.09         7.15 o                         
   6  11   1        340.82        256.78         7.25 o                         
  -2  12   1        303.31        302.04        10.44 o                         
  -1  12   1         32.10         32.56         5.34 o                         
   0  12   1         86.39         84.66         9.02 o                         
   1  12   1        557.69        573.36        12.68 o                         
   2  12   1        133.22        123.16        11.51 o                         
   3  12   1          4.21         21.21         5.47 o                         
  -2 -12   2         26.87         24.84         6.95 o                         
  -1 -12   2          3.17          9.29         3.34 o                         
   0 -12   2         75.73         86.44         4.31 o                         
   1 -12   2          9.62         21.20        10.51 o                         
   2 -12   2        170.70        184.79        13.40 o                         
  -4 -11   2          5.18         13.94         6.17 o                         
  -3 -11   2        349.14        343.08        14.86 o                         
  -2 -11   2        179.71        177.54        13.28 o                         
  -1 -11   2         23.78         21.34         3.13 o                         
   0 -11   2        147.61        153.94         6.92 o                         
   1 -11   2        233.53        227.65         6.53 o                         
   2 -11   2        246.80        254.94        16.55 o                         
   3 -11   2        328.48        353.98         5.91 o                         
   4 -11   2        193.31        175.82         9.34 o                         
   5 -11   2         49.22         30.64         3.86 o                         
  -6 -10   2        156.58        143.96         8.14 o                         
  -5 -10   2         27.67         37.97         4.41 o                         
  -4 -10   2        179.89        176.49         5.33 o                         
  -3 -10   2        564.52        570.58        10.00 o                         
  -2 -10   2        307.04        311.27        12.77 o                         
  -1 -10   2        130.79        129.96        10.95 o                         
   0 -10   2         71.21         88.97         3.40 o                         
   1 -10   2        279.20        279.91         6.60 o                         
   2 -10   2        261.59        264.59         6.42 o                         
   3 -10   2        248.72        240.29        17.97 o                         
   4 -10   2        244.92        245.86        16.02 o                         
   5 -10   2         31.51         43.53         6.53 o                         
   6 -10   2          1.66          4.40         2.76 o                         
  -7  -9   2        389.99        398.57        20.48 o                         
  -6  -9   2         47.04         47.59         8.70 o                         
  -5  -9   2        497.84        516.27         4.37 o                         
  -4  -9   2        868.47        854.93        15.43 o                         
  -3  -9   2         80.03         95.36        10.57 o                         
  -2  -9   2        762.71        772.90         9.74 o                         
  -1  -9   2        481.07        482.63         4.31 o                         
   0  -9   2        318.31        324.69        11.08 o                         
   1  -9   2         62.80         74.76         7.98 o                         
   2  -9   2        473.59        477.50        28.18 o                         
   3  -9   2         18.90         24.14        10.11 o                         
   4  -9   2        287.50        314.32        19.33 o                         
   5  -9   2         33.37         47.82        12.77 o                         
   6  -9   2          7.71         26.56         6.76 o                         
   7  -9   2        142.62        141.61         7.23 o                         
  -8  -8   2         68.23         85.02         5.73 o                         
  -7  -8   2        193.83        194.03         7.31 o                         
  -6  -8   2         39.03         59.29         3.72 o                         
  -5  -8   2        185.08        193.64         4.45 o                         
  -4  -8   2        114.81        115.20         3.43 o                         
  -3  -8   2        323.33        332.22        11.71 o                         
  -2  -8   2        270.96        268.51         4.86 o                         
  -1  -8   2       2258.69       2180.47        24.15 o                         
   0  -8   2        729.18        739.94        16.63 o                         
   1  -8   2       1091.85       1076.99        18.77 o                         
   2  -8   2       2280.17       2246.70        46.12 o                         
   3  -8   2        772.90        778.11        19.28 o                         
   4  -8   2        612.47        608.44        15.82 o                         
   5  -8   2       2210.47       2308.04        54.38 o                         
   6  -8   2        708.35        717.94         9.76 o                         
   7  -8   2        111.02        119.98         3.45 o                         
   8  -8   2        300.12        302.29         9.02 o                         
  -9  -7   2         53.32         51.94        12.73 o                         
  -8  -7   2         57.86         71.79         7.47 o                         
  -7  -7   2        636.19        617.17         8.62 o                         
  -6  -7   2        732.70        748.64        17.09 o                         
  -5  -7   2       1578.06       1523.48        29.03 o                         
  -4  -7   2       1330.88       1351.09        14.00 o                         
  -3  -7   2       1777.26       1750.30        47.04 o                         
  -2  -7   2       1454.63       1388.78        40.10 o                         
  -1  -7   2       1166.49       1163.05        29.92 o                         
   0  -7   2       4000.48       3999.65       117.60 o                         
   1  -7   2       1874.23       1857.11        37.02 o                         
   2  -7   2        290.11        294.16        11.35 o                         
   3  -7   2        328.86        329.75         5.29 o                         
   4  -7   2        774.18        750.80        22.95 o                         
   5  -7   2        239.65        251.44        13.47 o                         
   6  -7   2          0.68         12.01         6.64 o                         
   7  -7   2          0.36         -6.57         6.57 o                         
   8  -7   2         73.46         90.97         6.98 o                         
   9  -7   2          0.04         -1.97         4.02 o                         
  -9  -6   2        406.43        427.10        13.80 o                         
  -8  -6   2        377.48        382.44         7.18 o                         
  -7  -6   2          3.19          2.93         5.69 o                         
  -6  -6   2       1064.21       1053.64        15.33 o                         
  -5  -6   2       1253.76       1227.50        10.14 o                         
  -4  -6   2        151.48        164.43         3.36 o                         
  -3  -6   2        454.13        445.55        10.70 o                         
  -2  -6   2        104.88         90.42         5.22 o                         
  -1  -6   2          7.69         39.53        11.49 o                         
   0  -6   2        613.55        574.83        15.84 o                         
   1  -6   2          5.07         15.75         5.43 o                         
   2  -6   2        462.20        464.54        10.26 o                         
   3  -6   2        347.06        330.79        16.16 o                         
   4  -6   2         50.43         60.94         5.02 o                         
   5  -6   2        502.37        500.52        27.84 o                         
   6  -6   2        678.13        695.68        11.77 o                         
   7  -6   2        585.69        628.40        13.86 o                         
   8  -6   2        437.92        414.75        10.35 o                         
   9  -6   2        186.06        189.71         4.13 o                         
  10  -6   2         35.13         53.62         8.36 o                         
 -10  -5   2         41.21         42.03        10.45 o                         
  -9  -5   2        223.04        223.17         8.02 o                         
  -8  -5   2          0.49         13.96         8.84 o                         
  -7  -5   2         10.81         16.96         6.84 o                         
  -6  -5   2        212.73        218.00        10.52 o                         
  -5  -5   2        641.30        641.87         7.17 o                         
  -4  -5   2        162.42        169.63         4.51 o                         
  -3  -5   2       2019.03       1979.65        26.10 o                         
  -2  -5   2        549.39        547.70        18.88 o                         
  -1  -5   2          0.75          7.40         8.79 o                         
   0  -5   2       2035.29       1980.49        32.73 o                         
   1  -5   2        314.08        299.08         4.92 o                         
   2  -5   2          7.98         31.81         8.80 o                         
   3  -5   2       2570.41       2498.35         8.21 o                         
   4  -5   2       2055.60       2047.56        47.84 o                         
   5  -5   2          3.95         15.18         7.18 o                         
   6  -5   2       1198.31       1225.04        12.52 o                         
   7  -5   2       2350.46       2333.82        34.06 o                         
   8  -5   2        312.01        310.33         4.90 o                         
   9  -5   2        109.59        113.65         8.33 o                         
  10  -5   2        136.27        130.67         8.97 o                         
 -10  -4   2         94.28         98.72         6.96 o                         
  -9  -4   2        233.84        248.01        13.46 o                         
  -8  -4   2        268.24        237.94         6.45 o                         
  -7  -4   2          9.73         13.48         4.31 o                         
  -6  -4   2        580.50        577.90        13.02 o                         
  -5  -4   2        141.34        151.94         8.55 o                         
  -4  -4   2        430.96        414.20         8.56 o                         
  -3  -4   2       2232.53       2286.74        21.06 o                         
  -2  -4   2       6436.43       6220.56        83.18 o                         
  -1  -4   2       5021.67       4729.31       122.39 o                         
   0  -4   2        357.58        340.57         7.00 o                         
   1  -4   2       4441.91       4492.55        63.40 o                         
   2  -4   2       6605.41       6510.69       124.30 o                         
   3  -4   2       1957.08       1890.44        22.13 o                         
   4  -4   2        855.14        852.80        10.02 o                         
   5  -4   2       1886.68       1941.11        32.04 o                         
   6  -4   2        561.86        568.68         6.67 o                         
   7  -4   2          9.47         25.54         7.69 o                         
   8  -4   2        832.94        836.76        16.50 o                         
   9  -4   2         70.73         86.60         6.13 o                         
  10  -4   2         73.43         76.68         3.39 o                         
  11  -4   2          0.20         19.53         7.11 o                         
 -10  -3   2        575.67        591.19        27.01 o                         
  -9  -3   2        282.96        296.48         7.45 o                         
  -8  -3   2        653.74        675.72        15.67 o                         
  -7  -3   2       5258.10       5154.12        72.14 o                         
  -6  -3   2        802.66        798.27         8.88 o                         
  -5  -3   2        491.85        493.06         6.34 o                         
  -4  -3   2       5388.51       5422.35        37.54 o                         
  -3  -3   2       2062.45       2081.29        15.53 o                         
  -2  -3   2       3240.24       3210.57        22.75 o                         
  -1  -3   2       1145.21       1234.52        23.04 o                         
   0  -3   2        884.90        937.67        15.15 o                         
   1  -3   2          0.52          2.82         4.98 o                         
   2  -3   2        116.27        141.61         6.26 o                         
   3  -3   2        631.93        635.19        15.26 o                         
   4  -3   2        259.35        269.36         5.12 o                         
   5  -3   2       1818.45       1831.47        23.03 o                         
   6  -3   2       1671.50       1626.07        22.65 o                         
   7  -3   2        222.01        208.88         5.16 o                         
   8  -3   2        344.40        351.52        16.52 o                         
   9  -3   2        897.35        898.40        30.81 o                         
  10  -3   2        410.67        413.87        13.70 o                         
  11  -3   2        522.65        534.98        12.22 o                         
 -10  -2   2         70.51         58.16         3.25 o                         
  -9  -2   2         40.40         51.95         7.07 o                         
  -8  -2   2        278.04        279.69        12.79 o                         
  -7  -2   2         30.67         40.70         3.67 o                         
  -6  -2   2          1.78          3.29         7.34 o                         
  -5  -2   2          7.22          8.27         5.03 o                         
  -4  -2   2       4922.54       4901.99       127.30 o                         
  -3  -2   2        313.23        315.42         9.09 o                         
  -2  -2   2         69.04         68.63         7.27 o                         
  -1  -2   2       9275.61       9832.54       129.31 o                         
   0  -2   2       2904.38       2935.08        30.97 o                         
   1  -2   2       5558.27       5618.63        65.82 o                         
   2  -2   2       7981.05       8374.04       157.87 o                         
   3  -2   2       3849.77       3886.18       104.47 o                         
   4  -2   2       4316.24       4465.45        65.00 o                         
   5  -2   2       7089.03       7124.23       115.39 o                         
   6  -2   2       2593.85       2511.24        53.32 o                         
   7  -2   2        444.78        458.70         6.00 o                         
   8  -2   2        550.54        560.65        24.01 o                         
   9  -2   2        201.93        221.07        15.00 o                         
  10  -2   2        197.78        208.27         6.04 o                         
  11  -2   2        221.00        244.86         3.86 o                         
 -10  -1   2        497.03        507.38        14.50 o                         
  -9  -1   2        187.19        175.93         4.34 o                         
  -8  -1   2        262.00        275.79         5.63 o                         
  -7  -1   2        804.77        830.88         9.18 o                         
  -6  -1   2        264.64        269.65        10.08 o                         
  -5  -1   2       4555.80       4345.76       125.68 o                         
  -4  -1   2       7664.82       7777.61        74.06 o                         
  -3  -1   2       4332.68       4435.32       174.64 o                         
  -2  -1   2       2240.02       2316.02        12.04 o                         
  -1  -1   2       1908.23       1901.96        17.26 o                         
   0  -1   2       3265.60       3327.24        13.99 o                         
   1  -1   2         15.34         38.08        10.01 o                         
   2  -1   2        132.70        118.14         9.17 o                         
   3  -1   2       2012.92       1987.88        25.61 o                         
   4  -1   2        377.05        383.03         7.14 o                         
   5  -1   2         21.56         84.95        27.38 o                         
   6  -1   2        786.59        775.94        22.58 o                         
   7  -1   2        321.46        326.98         4.94 o                         
   8  -1   2       1489.20       1391.50        36.51 o                         
   9  -1   2        107.76        111.96         4.82 o                         
  10  -1   2        108.10        111.76         9.39 o                         
  11  -1   2         40.09         47.61         7.01 o                         
 -10   0   2        287.19        276.08         4.56 o                         
  -9   0   2        806.63        852.80        18.19 o                         
  -8   0   2        549.95        521.04        19.92 o                         
  -7   0   2         59.22         81.10         3.90 o                         
  -6   0   2       2301.85       2293.29        35.19 o                         
  -5   0   2       2324.80       2371.28        40.63 o                         
  -4   0   2        381.82        389.35        13.37 o                         
  -3   0   2       7869.15       7831.14       105.03 o                         
  -2   0   2        618.07        614.07         9.74 o                         
  -1   0   2         10.18         19.81         8.16 o                         
   0   0   2         29.96         37.49        13.74 o                         
   1   0   2       4716.33       5228.58       152.24 o                         
   2   0   2        362.16        382.95         7.09 o                         
   3   0   2       5241.04       5182.95       119.03 o                         
   4   0   2        265.08        290.76         8.26 o                         
   5   0   2          7.42          8.49         4.36 o                         
   6   0   2         69.64         81.52         5.16 o                         
   7   0   2       1164.58       1159.47        34.35 o                         
   8   0   2        415.32        404.78         9.13 o                         
   9   0   2        138.29        131.44        16.09 o                         
  10   0   2        422.88        427.29         6.11 o                         
  11   0   2          7.67         27.08         3.63 o                         
 -10   1   2        178.07        182.85         4.62 o                         
  -9   1   2        376.83        385.23        14.53 o                         
  -8   1   2        325.32        351.15        14.63 o                         
  -7   1   2        631.81        574.49        23.43 o                         
  -6   1   2          3.65         20.46         4.94 o                         
  -5   1   2         56.44         75.37         9.19 o                         
  -4   1   2       6953.04       6923.90        41.78 o                         
  -3   1   2        317.41        259.92         7.59 o                         
  -2   1   2       8741.18       8415.94       170.07 o                         
  -1   1   2        305.72        327.98         8.78 o                         
   0   1   2        420.69        416.28        10.22 o                         
   1   1   2       1677.58       1700.43        80.22 o                         
   2   1   2       3987.92       4062.84        75.36 o                         
   3   1   2       3072.89       3148.21        48.47 o                         
   4   1   2       6596.45       6857.71        88.75 o                         
   5   1   2       3571.78       3624.29        67.02 o                         
   6   1   2        618.21        603.05         8.84 o                         
   7   1   2       1788.21       1801.58        33.36 o                         
   8   1   2       2118.47       2072.92        49.69 o                         
   9   1   2       1326.75       1353.26        29.39 o                         
  10   1   2        179.65        196.99         8.33 o                         
  11   1   2        106.76        107.24         7.31 o                         
 -10   2   2         15.86         24.18         3.96 o                         
  -9   2   2          8.15         14.52         7.52 o                         
  -8   2   2        557.25        568.84         8.24 o                         
  -7   2   2        775.50        768.87        20.96 o                         
  -6   2   2       1976.88       1940.28        24.81 o                         
  -5   2   2       1199.30       1164.07        27.23 o                         
  -4   2   2       3408.22       3266.08        88.86 o                         
  -3   2   2       5599.74       5452.81        43.94 o                         
  -2   2   2       5216.91       5274.95       100.82 o                         
   0   2   2       9618.39       9656.90        54.00 o                         
   1   2   2       5549.08       5646.10        53.94 o                         
   2   2   2      17177.50      16151.94       849.83 o                         
   3   2   2      10064.52      10444.26       102.88 o                         
   4   2   2       4635.99       4671.74        31.78 o                         
   5   2   2       1775.74       1734.68        40.56 o                         
   6   2   2         12.66         14.80         4.05 o                         
   7   2   2          6.03         -1.20         4.04 o                         
   8   2   2        789.57        789.79        18.27 o                         
   9   2   2         49.62         60.20         4.18 o                         
  10   2   2        194.98        215.80         3.71 o                         
 -10   3   2        299.38        298.16         5.45 o                         
  -9   3   2        267.28        268.79         7.78 o                         
  -8   3   2        444.19        405.13         5.74 o                         
  -7   3   2       3065.03       3053.08        51.50 o                         
  -6   3   2       2067.96       2024.16        20.47 o                         
  -5   3   2       2422.32       2301.56        25.02 o                         
  -4   3   2       3227.86       3265.56        43.14 o                         
  -3   3   2         72.74         89.81         7.69 o                         
  -2   3   2       2933.24       3123.30        17.11 o                         
  -1   3   2       3729.87       3717.21        17.81 o                         
   0   3   2          6.31          4.13         6.21 o                         
   1   3   2       1800.87       1909.03        18.56 o                         
   2   3   2         22.93         21.76         4.93 o                         
   3   3   2       1099.18       1239.55        10.00 o                         
   4   3   2        720.62        696.93         8.60 o                         
   5   3   2       2353.96       2369.61        29.98 o                         
   6   3   2       2300.03       2329.40        35.83 o                         
   7   3   2       1034.78       1078.37        17.35 o                         
   8   3   2        894.90        913.89        13.45 o                         
   9   3   2        527.80        518.86        11.42 o                         
  10   3   2        387.39        407.90        10.43 o                         
 -10   4   2         67.78         61.47         3.70 o                         
  -9   4   2         44.95         56.99        10.94 o                         
  -8   4   2          1.43         12.00         4.14 o                         
  -7   4   2         29.73         51.40         9.56 o                         
  -6   4   2        229.49        225.49         4.91 o                         
  -5   4   2         19.52         47.12        19.44 o                         
  -4   4   2       4083.63       4049.70        54.19 o                         
  -3   4   2          1.28         13.19         5.63 o                         
  -2   4   2        142.66        166.90         8.49 o                         
  -1   4   2       3403.11       3153.72        33.86 o                         
   0   4   2       1247.47       1261.47        23.31 o                         
   1   4   2       2728.86       2729.02        33.13 o                         
   2   4   2       3477.76       3335.40        19.45 o                         
   3   4   2       2086.45       2003.71        15.75 o                         
   4   4   2        305.07        301.46        10.15 o                         
   5   4   2       2033.17       1990.99        17.89 o                         
   6   4   2       3288.53       3297.37        20.22 o                         
   7   4   2        255.73        272.90         4.09 o                         
   8   4   2         37.03         54.74         3.94 o                         
   9   4   2        139.53        170.06         7.81 o                         
  10   4   2        434.57        416.83        10.37 o                         
  -9   5   2        371.68        370.13         5.65 o                         
  -8   5   2          0.64         40.37         5.23 o                         
  -7   5   2        161.52        158.50         8.36 o                         
  -6   5   2        237.17        244.13         5.81 o                         
  -5   5   2        841.20        832.19         8.37 o                         
  -4   5   2       1018.06       1030.34        10.87 o                         
  -3   5   2       2233.80       2284.60        11.70 o                         
  -2   5   2       2697.50       2208.05       276.03 o                         
  -1   5   2        426.65        443.57         7.04 o                         
   0   5   2       2443.86       2316.44        61.30 o                         
   1   5   2       7812.99       7720.06        56.66 o                         
   2   5   2        204.23        211.21         4.21 o                         
   3   5   2        149.49        138.90        10.43 o                         
   4   5   2       1597.74       1584.98        13.54 o                         
   5   5   2        608.98        599.19         7.73 o                         
   6   5   2        111.12        124.99         7.41 o                         
   7   5   2        537.38        536.37         5.04 o                         
   8   5   2         10.22         18.86         3.52 o                         
   9   5   2         33.54         48.98         4.18 o                         
  10   5   2         46.40         45.84         3.08 o                         
  -9   6   2        308.56        311.80         4.80 o                         
  -8   6   2        997.41        990.13        11.50 o                         
  -7   6   2         59.43         76.76         9.57 o                         
  -6   6   2        121.16        125.44         4.59 o                         
  -5   6   2       1910.85       1962.64        23.06 o                         
  -4   6   2       1430.07       1432.33        18.68 o                         
  -3   6   2       1422.17       1418.20        14.54 o                         
  -2   6   2        406.45        388.56         5.32 o                         
  -1   6   2        808.36        805.25         5.72 o                         
   0   6   2       1520.72       1490.17        22.74 o                         
   1   6   2        950.88        958.03        34.93 o                         
   2   6   2       1083.57       1029.02        13.38 o                         
   3   6   2         12.93         21.91         5.12 o                         
   4   6   2        376.69        365.32         9.49 o                         
   5   6   2          1.14         22.43         4.86 o                         
   6   6   2         38.43         42.97         4.98 o                         
   7   6   2        211.79        216.30         4.33 o                         
   8   6   2        262.19        254.93         3.76 o                         
   9   6   2        177.59        209.12         6.71 o                         
  10   6   2        202.47        190.53         6.45 o                         
  -8   7   2        103.93        121.83         8.33 o                         
  -7   7   2         41.22         46.75         4.21 o                         
  -6   7   2         17.54         35.13        11.49 o                         
  -5   7   2         24.19         23.68         4.58 o                         
  -4   7   2        212.16        226.89        13.64 o                         
  -3   7   2        174.69        158.08         5.11 o                         
  -2   7   2       1044.92        982.00        21.93 o                         
  -1   7   2        386.17        408.90         5.63 o                         
   0   7   2       1169.72       1177.56         6.30 o                         
   1   7   2        502.44        490.39        15.79 o                         
   2   7   2        662.54        678.31        14.78 o                         
   3   7   2       2728.58       2660.98        24.10 o                         
   4   7   2       3427.46       3312.80        42.33 o                         
   5   7   2        782.68        806.43        11.34 o                         
   6   7   2        476.77        487.39         8.17 o                         
   7   7   2       1286.89       1262.25        20.07 o                         
   8   7   2        701.56        734.87        19.34 o                         
   9   7   2        427.78        413.15         9.98 o                         
  10   7   2        180.06        198.60         7.72 o                         
  -8   8   2        187.53        204.30        11.91 o                         
  -7   8   2        210.15        224.49        11.76 o                         
  -6   8   2        822.87        808.22        12.57 o                         
  -5   8   2        777.25        792.95        18.07 o                         
  -4   8   2        751.72        696.77        10.24 o                         
  -3   8   2        956.83        907.73        24.70 o                         
  -2   8   2       1449.82       1439.44        22.80 o                         
  -1   8   2       4710.68       4672.95        26.91 o                         
   0   8   2       1009.81        988.56        10.22 o                         
   1   8   2        414.92        417.49         9.05 o                         
   2   8   2       2835.99       2793.37        46.32 o                         
   3   8   2       1132.57       1113.26        16.49 o                         
   4   8   2        102.04        111.44         3.26 o                         
   5   8   2        281.28        328.07         6.41 o                         
   6   8   2        101.32         96.87         7.02 o                         
   7   8   2        127.13        131.24         3.15 o                         
   8   8   2          3.70         10.20         4.80 o                         
   9   8   2         80.41         89.08        11.04 o                         
  -7   9   2        592.21        567.83         4.50 o                         
  -6   9   2        749.58        768.53        19.99 o                         
  -5   9   2         18.56         23.11         6.81 o                         
  -4   9   2        250.85        252.78         4.04 o                         
  -3   9   2        332.67        298.57        11.70 o                         
  -2   9   2         79.01         73.81         6.80 o                         
  -1   9   2         24.75         48.71        12.97 o                         
   0   9   2        188.43        185.35         8.96 o                         
   1   9   2         45.48         54.96         5.57 o                         
   2   9   2        463.14        465.13         8.49 o                         
   3   9   2          5.79          7.66         2.98 o                         
   4   9   2         94.86         99.91         4.00 o                         
   5   9   2        419.57        442.47         5.42 o                         
   6   9   2        755.17        716.61         5.13 o                         
   7   9   2         39.32         49.74         6.55 o                         
   8   9   2         66.86         68.38         6.08 o                         
  -6  10   2          7.64         16.12         4.84 o                         
  -5  10   2        132.53        115.30         5.51 o                         
  -4  10   2        102.93         94.99         9.02 o                         
  -3  10   2        184.08        176.75         7.33 o                         
  -2  10   2         28.11         59.45         6.80 o                         
  -1  10   2         14.59         26.81        10.73 o                         
   0  10   2        248.28        236.57         4.15 o                         
   1  10   2        374.72        383.63        12.46 o                         
   2  10   2        291.16        294.76         9.53 o                         
   3  10   2        273.24        259.14        13.67 o                         
   4  10   2        219.59        228.20         5.11 o                         
   5  10   2        243.86        247.91         7.00 o                         
   6  10   2        271.92        264.51         8.88 o                         
   7  10   2        217.32        214.88         7.21 o                         
  -4  11   2        253.82        277.36         7.46 o                         
  -3  11   2        224.47        217.84        17.03 o                         
  -2  11   2        432.22        424.06         9.03 o                         
  -1  11   2        155.97        153.61         6.16 o                         
   0  11   2        391.36        380.56         4.99 o                         
   1  11   2        781.77        755.32         9.01 o                         
   2  11   2        431.82        453.94         9.81 o                         
   3  11   2        394.93        403.38        11.41 o                         
   4  11   2        313.09        312.27         6.10 o                         
   5  11   2        113.39        110.94         6.45 o                         
   6  11   2        157.41        150.89         9.99 o                         
  -2  12   2        236.64        265.29         7.92 o                         
  -1  12   2        119.58        134.12        15.04 o                         
   0  12   2         35.74         37.46         4.91 o                         
   1  12   2         73.17         75.22        14.80 o                         
   2  12   2        193.88        193.21         4.94 o                         
   3  12   2          4.70          2.00         4.33 o                         
   0 -12   3         47.92         62.92         7.72 o                         
   1 -12   3         28.58         47.98        16.73 o                         
  -4 -11   3         65.78         65.72         3.38 o                         
  -3 -11   3        510.81        499.72         9.60 o                         
  -2 -11   3        853.98        814.41        27.26 o                         
  -1 -11   3        129.31        126.01         7.32 o                         
   0 -11   3        347.23        364.94         6.42 o                         
   1 -11   3        528.73        512.07        20.65 o                         
   2 -11   3        308.85        328.34         6.50 o                         
   3 -11   3        412.82        421.52        27.41 o                         
   4 -11   3        137.04        150.43         7.80 o                         
  -5 -10   3        118.60        104.98         8.28 o                         
  -4 -10   3        158.25        151.83         5.07 o                         
  -3 -10   3        549.11        533.46        18.01 o                         
  -2 -10   3        243.69        245.12         9.67 o                         
  -1 -10   3        117.99        131.14         4.62 o                         
   0 -10   3          6.82          8.95         4.40 o                         
   1 -10   3         29.28         35.00         5.37 o                         
   2 -10   3        158.22        161.36         8.72 o                         
   3 -10   3         14.33         14.96        10.55 o                         
   4 -10   3         29.93         40.50         7.65 o                         
   5 -10   3         16.80         50.32         6.47 o                         
   6 -10   3        126.91        112.96        18.77 o                         
  -6  -9   3          1.54         -5.89         5.89 o                         
  -5  -9   3         29.05         39.62         6.85 o                         
  -4  -9   3        305.80        305.99        16.15 o                         
  -3  -9   3          5.69         14.74         6.67 o                         
  -2  -9   3         19.78         20.32         6.33 o                         
  -1  -9   3         79.87         83.77         8.08 o                         
   0  -9   3         88.53         99.10         3.75 o                         
   1  -9   3        129.66        136.71         3.72 o                         
   2  -9   3         46.50         62.13         8.32 o                         
   3  -9   3          0.99         16.38         9.55 o                         
   4  -9   3        414.41        436.71         9.85 o                         
   5  -9   3        941.22        959.30        17.62 o                         
   6  -9   3         66.40         89.94        29.29 o                         
   7  -9   3         68.26         52.61         3.85 o                         
  -7  -8   3          0.74          6.91         4.88 o                         
  -6  -8   3          1.85         25.45         4.35 o                         
  -5  -8   3         75.09         65.62         6.53 o                         
  -4  -8   3       1270.40       1301.45         8.25 o                         
  -3  -8   3        114.76        127.45         4.47 o                         
  -2  -8   3          1.71         -3.21         3.21 o                         
  -1  -8   3       3012.93       2920.82        42.87 o                         
   0  -8   3        768.20        732.97         4.45 o                         
   1  -8   3         93.11         89.77         8.30 o                         
   2  -8   3       1431.56       1419.26        29.58 o                         
   3  -8   3        702.15        696.84        17.02 o                         
   4  -8   3        419.90        441.47        11.22 o                         
   5  -8   3        611.92        593.17        27.59 o                         
   6  -8   3        816.91        809.82       128.83 o                         
   7  -8   3        181.71        189.14         9.49 o                         
   8  -8   3          1.60          3.31         8.54 o                         
  -8  -7   3         76.04         74.10         4.86 o                         
  -7  -7   3        413.16        426.43        11.37 o                         
  -6  -7   3        903.57        869.27        20.79 o                         
  -5  -7   3       1279.26       1315.84        18.53 o                         
  -4  -7   3       1429.35       1427.48        24.54 o                         
  -3  -7   3       1072.27       1057.92        26.55 o                         
  -2  -7   3       2053.92       2014.76        50.11 o                         
  -1  -7   3        512.80        526.53        16.26 o                         
   0  -7   3       1197.63       1146.98        15.24 o                         
   1  -7   3       2692.07       2651.54        32.31 o                         
   2  -7   3          3.47          8.09         3.97 o                         
   3  -7   3         20.74         34.31         6.66 o                         
   4  -7   3        172.00        159.21         5.55 o                         
   5  -7   3          0.05         -6.08         6.08 o                         
   6  -7   3          0.07         35.05        15.65 o                         
   7  -7   3         57.87         59.52         9.87 o                         
   8  -7   3        220.48        234.96        10.21 o                         
   9  -7   3        100.41         98.52         4.33 o                         
  -9  -6   3        179.20        188.04        11.38 o                         
  -8  -6   3        333.39        355.46        11.54 o                         
  -7  -6   3          4.29          4.56         5.45 o                         
  -6  -6   3         57.64         56.62         4.03 o                         
  -5  -6   3        530.21        513.29        10.05 o                         
  -4  -6   3          8.67         22.44        10.65 o                         
  -3  -6   3          1.36         -0.85         3.72 o                         
  -2  -6   3        355.36        325.61        11.14 o                         
  -1  -6   3        782.65        773.02        13.93 o                         
   0  -6   3          0.47          2.56         7.15 o                         
   1  -6   3       1273.69       1207.50        18.38 o                         
   2  -6   3       1758.58       1707.25        25.26 o                         
   3  -6   3       1792.09       1762.04        50.68 o                         
   4  -6   3       1652.16       1609.48        24.84 o                         
   5  -6   3        509.35        505.05        14.86 o                         
   6  -6   3        746.76        765.54        14.86 o                         
   7  -6   3        478.44        477.21         6.42 o                         
   8  -6   3        419.84        442.95         6.98 o                         
   9  -6   3        465.59        470.37        12.51 o                         
  10  -6   3        223.27        224.21        21.89 o                         
  -9  -5   3         19.42         20.95         3.16 o                         
  -8  -5   3        159.58        178.24         9.18 o                         
  -7  -5   3        642.03        627.03        12.24 o                         
  -6  -5   3        689.49        703.11        18.83 o                         
  -5  -5   3       1513.86       1488.96        33.45 o                         
  -4  -5   3        293.52        313.35         7.64 o                         
  -3  -5   3       2212.91       2179.68        11.04 o                         
  -2  -5   3       5277.61       5313.00       132.59 o                         
  -1  -5   3         15.65         24.53         5.52 o                         
   0  -5   3       2604.24       2516.88        28.84 o                         
   1  -5   3       3551.87       3626.27        96.42 o                         
   2  -5   3        255.47        230.14         4.93 o                         
   3  -5   3       3195.09       3213.02        56.16 o                         
   4  -5   3       2209.33       2244.95        23.17 o                         
   5  -5   3        174.19        179.58         4.75 o                         
   6  -5   3        148.08        160.59         5.34 o                         
   7  -5   3         32.48         46.26         4.92 o                         
   8  -5   3        366.16        376.75         8.11 o                         
   9  -5   3         11.16         28.76         9.60 o                         
  10  -5   3         18.10         42.71         8.66 o                         
  -9  -4   3         32.11         42.52         3.30 o                         
  -8  -4   3        876.95        839.87        13.29 o                         
  -7  -4   3        321.08        322.09         5.05 o                         
  -6  -4   3        792.83        798.30        19.26 o                         
  -5  -4   3       2694.10       2596.17        33.32 o                         
  -4  -4   3        740.74        718.56        16.25 o                         
  -3  -4   3        961.89        933.60        12.53 o                         
  -2  -4   3        691.53        709.96        18.29 o                         
  -1  -4   3       4443.95       4088.00        14.31 o                         
   0  -4   3        145.03        134.04         5.64 o                         
   1  -4   3       2355.54       2201.42        32.47 o                         
   2  -4   3       5381.01       5319.02        74.22 o                         
   3  -4   3       1189.11       1282.16        15.66 o                         
   4  -4   3        393.23        386.69         5.02 o                         
   5  -4   3        112.67        108.17         5.14 o                         
   6  -4   3         65.45         77.74         6.64 o                         
   7  -4   3        290.83        296.72         6.14 o                         
   8  -4   3          7.79          6.07         4.32 o                         
   9  -4   3          0.36         10.79         6.16 o                         
  10  -4   3        162.56        162.18        11.26 o                         
  11  -4   3        235.56        218.49         5.31 o                         
 -10  -3   3        259.69        254.64        16.16 o                         
  -9  -3   3         91.90         87.43        13.43 o                         
  -8  -3   3         21.20         21.02         5.33 o                         
  -7  -3   3       1525.46       1519.76        17.63 o                         
  -6  -3   3       1951.76       1894.39        27.45 o                         
  -5  -3   3         23.44         26.50         8.19 o                         
  -4  -3   3        456.84        459.71        12.85 o                         
  -3  -3   3        744.37        780.99        33.73 o                         
  -2  -3   3        348.08        338.44        16.59 o                         
  -1  -3   3        342.73        347.87         7.36 o                         
   0  -3   3       1307.39       1361.87        23.33 o                         
   1  -3   3         61.75         77.16         6.14 o                         
   2  -3   3       1292.80       1303.07        26.84 o                         
   3  -3   3       1198.25       1143.33         8.47 o                         
   4  -3   3          1.50         12.18         7.90 o                         
   5  -3   3       2467.91       2376.18        27.90 o                         
   6  -3   3       2650.10       2527.75        58.64 o                         
   7  -3   3        574.63        544.82         4.78 o                         
   8  -3   3        369.04        342.21        16.09 o                         
   9  -3   3        481.80        475.10        11.77 o                         
  10  -3   3        477.20        461.43         4.97 o                         
  11  -3   3        435.06        451.77        14.06 o                         
 -10  -2   3          8.53         44.07         7.00 o                         
  -9  -2   3         55.38         68.51         4.74 o                         
  -8  -2   3         13.61         15.11         3.64 o                         
  -7  -2   3          3.36         28.02         8.36 o                         
  -6  -2   3        906.58        877.90        24.19 o                         
  -5  -2   3        123.13        129.66        25.20 o                         
  -4  -2   3       3706.26       3730.47       111.09 o                         
  -3  -2   3       6700.10       6674.94       118.69 o                         
  -2  -2   3        462.44        466.23        12.24 o                         
  -1  -2   3      12218.75      11781.84       370.12 o                         
   0  -2   3      10586.62      11118.66       125.06 o                         
   1  -2   3      17001.03      17289.11       251.83 o                         
   2  -2   3      18424.56      18820.34        52.98 o                         
   3  -2   3       1390.50       1385.35        41.83 o                         
   4  -2   3       3364.88       3148.42        97.01 o                         
   5  -2   3       3675.62       3533.58        51.98 o                         
   6  -2   3       2629.63       2561.25        36.48 o                         
   7  -2   3       1044.78       1057.04        19.43 o                         
   8  -2   3        129.26        142.12        11.83 o                         
   9  -2   3        213.20        236.54        12.30 o                         
  10  -2   3        160.40        167.86         4.87 o                         
  11  -2   3         38.49         35.63         5.96 o                         
 -10  -1   3        328.46        318.00        12.82 o                         
  -9  -1   3       1307.57       1290.13        32.02 o                         
  -8  -1   3        791.57        826.32        20.48 o                         
  -7  -1   3       2052.32       1900.74        37.32 o                         
  -6  -1   3       1878.75       1829.11        37.98 o                         
  -5  -1   3       2074.48       2040.33        35.09 o                         
  -4  -1   3       8646.59       8188.53       164.02 o                         
  -3  -1   3       2518.19       2562.01        56.51 o                         
  -2  -1   3       4065.20       4140.56        63.71 o                         
  -1  -1   3        553.83        630.70         6.97 o                         
   0  -1   3       7512.08       8081.37       159.42 o                         
   2  -1   3        203.04        176.72         6.34 o                         
   3  -1   3         86.27         85.10         7.08 o                         
   4  -1   3        227.17        201.01         5.50 o                         
   5  -1   3       2071.44       2024.18        41.67 o                         
   6  -1   3        117.25        100.23         6.25 o                         
   7  -1   3         98.20        100.68         9.00 o                         
   8  -1   3        967.36        965.38        24.90 o                         
   9  -1   3        936.90        972.70        18.04 o                         
  10  -1   3         85.75         86.22         6.36 o                         
  11  -1   3         40.75         53.65         4.66 o                         
 -10   0   3         28.99         37.97         9.38 o                         
  -9   0   3        578.15        587.00        10.87 o                         
  -8   0   3        763.63        724.07        17.28 o                         
  -7   0   3          9.12         17.97         6.03 o                         
  -6   0   3         46.90         44.79         6.15 o                         
  -5   0   3       2472.32       2357.55        57.16 o                         
  -4   0   3        103.72        102.47         5.20 o                         
  -3   0   3       1608.49       1676.66        27.99 o                         
  -2   0   3        216.84        238.88         7.59 o                         
  -1   0   3       6435.52       6276.54        75.71 o                         
   0   0   3         46.17         43.29         7.34 o                         
   1   0   3          3.22         13.83        12.40 o                         
   2   0   3        265.17        251.37         7.48 o                         
   3   0   3       3467.07       3572.60       112.86 o                         
   4   0   3      11736.33      11079.86       223.76 o                         
   5   0   3         94.84         82.91         4.69 o                         
   6   0   3        369.60        352.76         5.31 o                         
   7   0   3       3612.97       3547.99        72.13 o                         
   8   0   3        706.01        697.99        17.64 o                         
   9   0   3        257.24        278.98         6.27 o                         
  10   0   3        369.60        385.40        12.71 o                         
  11   0   3         33.01         40.87         8.31 o                         
 -10   1   3         11.22         16.00         5.36 o                         
  -9   1   3          0.04         10.39         8.19 o                         
  -8   1   3         67.53         80.64         8.24 o                         
  -7   1   3        141.29        132.62         5.22 o                         
  -6   1   3        176.49        205.82        11.49 o                         
  -5   1   3       2036.12       1952.22        50.66 o                         
  -4   1   3         18.81         21.63         5.76 o                         
  -3   1   3          1.51         15.24         7.08 o                         
  -2   1   3      13482.52      12829.84       242.32 o                         
  -1   1   3       1923.25       1883.78        51.93 o                         
   0   1   3        755.64        751.37         8.83 o                         
   1   1   3       2417.11       2332.43        52.44 o                         
   2   1   3       1556.82       1519.12        39.17 o                         
   3   1   3       7281.77       7066.83       163.71 o                         
   4   1   3       1859.81       1890.10        30.27 o                         
   5   1   3       1348.65       1352.45        14.81 o                         
   6   1   3        859.26        835.96        19.13 o                         
   7   1   3        116.10        110.96         7.84 o                         
   8   1   3        755.13        753.53        18.39 o                         
   9   1   3        608.93        607.37        11.30 o                         
  10   1   3          0.77          3.22         8.64 o                         
 -10   2   3        222.86        215.62        11.14 o                         
  -9   2   3         20.23         40.05        10.65 o                         
  -8   2   3        258.04        234.93        16.04 o                         
  -7   2   3       1363.06       1351.46        24.14 o                         
  -6   2   3       1816.13       1774.67        29.55 o                         
  -5   2   3        870.31        853.68         7.71 o                         
  -4   2   3        313.64        323.92         5.97 o                         
  -3   2   3       7777.90       7656.71       119.88 o                         
  -2   2   3       1977.73       1968.51        43.88 o                         
  -1   2   3       8746.41       8815.90       133.17 o                         
   0   2   3      12715.75      11836.85        57.77 o                         
   1   2   3       1596.97       1773.96        13.69 o                         
   2   2   3       3797.54       3915.78       109.35 o                         
   3   2   3       4032.37       4216.06        80.63 o                         
   4   2   3        540.97        546.40         7.88 o                         
   5   2   3        606.05        575.25        12.45 o                         
   6   2   3         34.49         38.32         3.63 o                         
   7   2   3        114.39        111.36         4.77 o                         
   8   2   3        193.51        226.80         4.71 o                         
   9   2   3          7.95         10.73         5.48 o                         
  10   2   3        301.50        305.86         8.31 o                         
 -10   3   3        234.18        237.84         7.42 o                         
  -9   3   3        225.72        216.82         4.07 o                         
  -8   3   3        284.45        289.25        18.45 o                         
  -7   3   3        720.96        722.11        17.67 o                         
  -6   3   3       1659.69       1611.06        25.23 o                         
  -5   3   3        114.35        102.28         5.42 o                         
  -4   3   3         38.59         27.28         8.27 o                         
  -3   3   3        222.93        210.22         7.62 o                         
  -2   3   3          5.20         24.30         8.11 o                         
  -1   3   3       3765.75       4054.34       144.01 o                         
   0   3   3       1030.18       1092.10        54.04 o                         
   1   3   3       1706.10       1722.89        16.75 o                         
   2   3   3       3168.27       3407.46        58.78 o                         
   3   3   3       4115.77       4360.18        42.70 o                         
   4   3   3        474.44        534.32         5.91 o                         
   5   3   3       7045.50       6860.03        63.17 o                         
   6   3   3       2761.56       2685.29        50.66 o                         
   7   3   3        147.87        148.25         3.95 o                         
   8   3   3       1498.34       1528.67        16.83 o                         
   9   3   3        914.98        936.12        22.30 o                         
  10   3   3        275.14        281.63         4.28 o                         
  -9   4   3          1.36         18.30        12.91 o                         
  -8   4   3        126.64        127.68         4.84 o                         
  -7   4   3        123.82        153.27         5.40 o                         
  -6   4   3        320.70        313.49         5.67 o                         
  -5   4   3       1226.10       1246.94        12.14 o                         
  -4   4   3       6046.38       6056.41       179.04 o                         
  -3   4   3       7602.95       7307.30        63.44 o                         
  -2   4   3        113.46        114.99         8.60 o                         
  -1   4   3       6887.79       7123.90       119.47 o                         
   0   4   3      11253.21      11327.34        73.14 o                         
   1   4   3       2273.87       2433.11       108.59 o                         
   2   4   3      10247.26      10296.50       212.04 o                         
   3   4   3       5655.55       5945.54        70.03 o                         
   4   4   3       2241.57       2328.42        17.54 o                         
   5   4   3       1157.62       1179.82        11.39 o                         
   6   4   3       1461.27       1478.92        11.33 o                         
   7   4   3       1571.41       1572.06        21.43 o                         
   8   4   3          0.98          8.82         4.67 o                         
   9   4   3         56.90         59.49         6.30 o                         
  10   4   3        130.00        141.50         8.18 o                         
  -9   5   3        785.61        774.71        11.57 o                         
  -8   5   3        351.84        347.82         6.22 o                         
  -7   5   3        136.40        141.26        12.29 o                         
  -6   5   3        918.70        935.37         6.90 o                         
  -5   5   3       1684.63       1699.61        18.71 o                         
  -4   5   3       1816.94       1763.78        17.22 o                         
  -3   5   3        602.28        584.01         6.43 o                         
  -2   5   3       3367.21       3499.13        72.72 o                         
  -1   5   3        242.68        236.86        36.64 o                         
   0   5   3        186.42        195.71         6.30 o                         
   1   5   3       5910.79       6035.50        70.21 o                         
   2   5   3        357.11        346.98        12.10 o                         
   3   5   3        829.08        805.13         8.28 o                         
   4   5   3         17.49         34.91         3.60 o                         
   5   5   3         20.30         14.95         3.47 o                         
   6   5   3          7.05          6.28         4.86 o                         
   7   5   3        262.81        269.20         4.65 o                         
   8   5   3        361.98        396.18        11.98 o                         
   9   5   3        288.37        274.75        15.06 o                         
  10   5   3        241.09        235.44         4.77 o                         
  -9   6   3         29.00         32.97        11.83 o                         
  -8   6   3        227.28        221.46        15.05 o                         
  -7   6   3        286.05        300.30         9.18 o                         
  -6   6   3        182.62        183.95         4.54 o                         
  -5   6   3        183.28        174.60         4.33 o                         
  -4   6   3        559.10        565.20        18.76 o                         
  -3   6   3         45.31         55.63         4.69 o                         
  -2   6   3        111.17        123.88         5.15 o                         
  -1   6   3       1157.38       1147.66        10.33 o                         
   0   6   3         66.75         54.36         3.79 o                         
   1   6   3        961.54        947.93        25.42 o                         
   2   6   3        999.73        965.73        11.00 o                         
   3   6   3         20.55         26.91         6.78 o                         
   4   6   3       2142.49       2115.49        26.79 o                         
   5   6   3        409.39        418.54         6.56 o                         
   6   6   3         45.38         58.83         5.45 o                         
   7   6   3        565.52        589.36        11.45 o                         
   8   6   3        429.92        407.72        12.56 o                         
   9   6   3        483.61        500.75        13.07 o                         
  10   6   3        344.08        380.12        13.33 o                         
  -8   7   3          7.84         16.70         8.23 o                         
  -7   7   3        106.90        105.75         5.05 o                         
  -6   7   3        116.84        141.60         9.40 o                         
  -5   7   3        119.42        103.30         6.95 o                         
  -4   7   3        100.29        101.45         3.83 o                         
  -3   7   3          5.88         12.09         5.72 o                         
  -2   7   3       1642.17       1697.81        38.24 o                         
  -1   7   3       1070.04       1040.93         7.00 o                         
   0   7   3       1506.98       1481.85        19.66 o                         
   1   7   3       4368.94       4326.96        35.36 o                         
   2   7   3        898.44        913.43         6.92 o                         
   3   7   3       2045.60       2049.65        29.04 o                         
   4   7   3       2512.39       2484.10        21.43 o                         
   5   7   3       1214.33       1179.72         8.76 o                         
   6   7   3        477.17        467.26         5.71 o                         
   7   7   3        105.69        115.17         9.10 o                         
   8   7   3        718.90        719.29        21.55 o                         
   9   7   3        634.82        681.23        21.33 o                         
  10   7   3         34.09         24.98         5.73 o                         
  -7   8   3        494.10        504.46        12.26 o                         
  -6   8   3        495.73        469.61        13.67 o                         
  -5   8   3       1010.71       1045.90        11.06 o                         
  -4   8   3        667.70        657.52        11.66 o                         
  -3   8   3        534.88        555.98         9.18 o                         
  -2   8   3        454.23        441.09        79.20 o                         
  -1   8   3       2187.87       2200.48        30.07 o                         
   0   8   3       3053.37       3036.93        10.40 o                         
   1   8   3          6.26          9.77         4.92 o                         
   2   8   3        610.19        593.28        10.33 o                         
   3   8   3       1453.34       1453.91        25.47 o                         
   4   8   3         34.14         42.36         4.93 o                         
   5   8   3         76.14         67.16         7.11 o                         
   6   8   3          7.08          5.05         2.98 o                         
   7   8   3        111.67        128.63         5.14 o                         
   8   8   3         60.32         80.29         7.71 o                         
   9   8   3          6.81         12.70        10.02 o                         
  -6   9   3        584.35        573.47        10.73 o                         
  -5   9   3         44.48         39.52         7.96 o                         
  -4   9   3         75.60        100.64        12.77 o                         
  -3   9   3          1.37          5.46         5.73 o                         
  -2   9   3          0.34         17.86        11.70 o                         
  -1   9   3         12.84         11.98         9.39 o                         
   0   9   3        355.00        363.97         8.19 o                         
   1   9   3         56.00         66.44         4.80 o                         
   2   9   3        727.11        721.15        15.18 o                         
   3   9   3       1834.46       1810.91        31.45 o                         
   4   9   3         34.16         43.17         5.88 o                         
   5   9   3        356.39        364.02         5.88 o                         
   6   9   3       1584.00       1640.64        25.85 o                         
   7   9   3        573.03        568.99         6.62 o                         
   8   9   3        243.83        252.04        14.97 o                         
  -5  10   3         38.59         44.17         5.18 o                         
  -4  10   3         67.29         75.01         6.00 o                         
  -3  10   3       1263.82       1207.72        24.72 o                         
  -2  10   3        427.55        433.15         6.59 o                         
  -1  10   3        135.28        143.18         7.71 o                         
   0  10   3        575.53        591.96         5.01 o                         
   1  10   3        701.73        689.48        14.27 o                         
   2  10   3        808.20        801.27        16.80 o                         
   3  10   3        141.94        151.35         5.97 o                         
   4  10   3        209.20        197.56        11.88 o                         
   5  10   3        228.25        237.08        10.42 o                         
   6  10   3         91.85         95.65         7.83 o                         
   7  10   3        372.59        374.94        12.25 o                         
  -4  11   3        175.38        161.04         7.17 o                         
  -3  11   3        172.99        191.45         9.84 o                         
  -2  11   3        208.37        194.80         6.54 o                         
  -1  11   3        142.01        140.58        11.38 o                         
   0  11   3          7.87         -1.42         7.09 o                         
   1  11   3        292.56        299.73         5.62 o                         
   2  11   3        101.35        115.49        16.59 o                         
   3  11   3          4.43         18.41        10.71 o                         
   4  11   3          1.74         -0.76         4.91 o                         
   5  11   3         17.38         26.77         5.38 o                         
   6  11   3          1.01         31.46        15.02 o                         
  -1  12   3          4.72         12.50        11.21 o                         
   0  12   3         22.48         44.17         9.05 o                         
   1  12   3         50.09         72.15        13.43 o                         
   2  12   3          2.95         14.88         9.78 o                         
   3  12   3         11.58         24.73         4.23 o                         
  -3 -11   4        176.58        173.20         7.82 o                         
  -2 -11   4        825.30        821.48        22.00 o                         
  -1 -11   4        304.03        284.73        10.38 o                         
   0 -11   4        180.83        189.92         9.19 o                         
   1 -11   4        452.91        428.33         9.41 o                         
   2 -11   4        224.30        211.33         3.78 o                         
   3 -11   4        184.02        202.92         8.80 o                         
   4 -11   4         54.16         50.64        10.94 o                         
  -5 -10   4         50.17         64.98         4.87 o                         
  -4 -10   4         17.26         30.02         5.69 o                         
  -3 -10   4         44.52         42.05         3.08 o                         
  -2 -10   4         27.18         39.56         6.10 o                         
  -1 -10   4         13.55         11.96         7.47 o                         
   0 -10   4          1.35          4.14         7.15 o                         
   1 -10   4        109.09        135.88         6.09 o                         
   2 -10   4          2.12         -3.45         6.46 o                         
   3 -10   4         62.90         91.11        12.36 o                         
   4 -10   4        436.09        449.40        10.94 o                         
   5 -10   4         55.11         58.57         4.19 o                         
   6 -10   4        197.13        222.90         6.09 o                         
  -6  -9   4         54.42         71.90        11.70 o                         
  -5  -9   4        417.88        435.21         9.67 o                         
  -4  -9   4        161.98        161.03         5.41 o                         
  -3  -9   4        207.27        216.72         9.98 o                         
  -2  -9   4        712.97        727.03        18.31 o                         
  -1  -9   4        320.83        299.42        13.41 o                         
   0  -9   4        369.42        383.87        12.56 o                         
   1  -9   4        831.08        855.13        25.97 o                         
   2  -9   4        720.63        728.52        16.46 o                         
   3  -9   4        199.16        194.61         4.44 o                         
   4  -9   4         43.50         33.78         4.00 o                         
   5  -9   4        650.45        664.81        27.73 o                         
   6  -9   4        337.37        305.82         4.83 o                         
   7  -9   4          0.42         24.07         5.53 o                         
  -7  -8   4        327.39        326.17        17.18 o                         
  -6  -8   4        194.02        198.04         4.63 o                         
  -5  -8   4         42.80         50.76         6.32 o                         
  -4  -8   4       1126.24       1125.66        22.93 o                         
  -3  -8   4        982.79        949.14        36.37 o                         
  -2  -8   4         41.36         51.65         5.37 o                         
  -1  -8   4        449.01        452.68         8.95 o                         
   0  -8   4       1759.60       1763.60        40.06 o                         
   1  -8   4        169.58        162.47        10.04 o                         
   2  -8   4        144.73        147.28         6.88 o                         
   3  -8   4        141.69        139.47         5.13 o                         
   4  -8   4        101.42        106.72         5.34 o                         
   5  -8   4         14.90          6.86         4.38 o                         
   6  -8   4         24.63         38.99        11.53 o                         
   7  -8   4         90.01         96.52         3.78 o                         
   8  -8   4         57.81         76.34         3.56 o                         
  -8  -7   4        199.70        204.09         4.57 o                         
  -7  -7   4         21.95         24.00         2.87 o                         
  -6  -7   4        317.07        306.78         9.93 o                         
  -5  -7   4        737.46        743.67        10.60 o                         
  -4  -7   4        283.03        290.74        11.50 o                         
  -3  -7   4         68.66         78.40         8.26 o                         
  -2  -7   4        555.41        580.52         9.94 o                         
  -1  -7   4         94.53        107.59         5.49 o                         
   0  -7   4         79.61         87.18         7.63 o                         
   1  -7   4        729.66        746.51        17.48 o                         
   2  -7   4         40.93         39.24         4.47 o                         
   3  -7   4        951.06        939.68         8.64 o                         
   4  -7   4         11.84         25.35         7.23 o                         
   5  -7   4        132.54        147.39         7.85 o                         
   6  -7   4         25.30         39.31         8.74 o                         
   7  -7   4        112.60        114.73         7.70 o                         
   8  -7   4        411.44        419.27        12.94 o                         
   9  -7   4        169.65        179.94        11.48 o                         
  -8  -6   4         77.22         89.37         8.33 o                         
  -7  -6   4          1.70         19.52         7.19 o                         
  -6  -6   4         64.99         75.06         4.05 o                         
  -5  -6   4         51.65         53.17         3.62 o                         
  -4  -6   4         86.73         94.47         4.22 o                         
  -3  -6   4        421.09        403.05        16.19 o                         
  -2  -6   4        711.26        680.20        12.32 o                         
  -1  -6   4       2711.81       2767.42        70.20 o                         
   0  -6   4       1191.18       1191.26        27.87 o                         
   1  -6   4        963.90        942.77        34.86 o                         
   2  -6   4       3784.29       3758.03        70.80 o                         
   3  -6   4       3107.01       3059.12        62.73 o                         
   4  -6   4       3599.15       3550.48        57.27 o                         
   5  -6   4        761.64        751.82        30.32 o                         
   6  -6   4        371.36        385.33        18.61 o                         
   7  -6   4       1464.01       1432.14        37.31 o                         
   8  -6   4        346.00        345.53        13.13 o                         
   9  -6   4        235.11        231.61        13.07 o                         
  10  -6   4        153.70        145.73        11.74 o                         
  -9  -5   4         41.05         38.55         7.40 o                         
  -8  -5   4        354.23        332.18         9.25 o                         
  -7  -5   4        689.20        663.71        18.88 o                         
  -6  -5   4       1841.32       1791.10        21.41 o                         
  -5  -5   4       2096.08       2060.15        44.58 o                         
  -4  -5   4        741.00        735.04        27.78 o                         
  -3  -5   4       1950.06       1889.18        31.18 o                         
  -2  -5   4       7859.56       7557.52        80.96 o                         
  -1  -5   4       3538.49       3534.96        72.53 o                         
   0  -5   4        964.97        944.91        18.26 o                         
   1  -5   4       3821.38       3849.27        90.27 o                         
   2  -5   4        977.52        971.21        14.82 o                         
   3  -5   4        945.95       1008.56        21.01 o                         
   4  -5   4       1034.74       1040.21        26.38 o                         
   5  -5   4         18.11         22.24         6.46 o                         
   6  -5   4          9.43          6.25         7.33 o                         
   7  -5   4         43.32         51.67         7.49 o                         
   8  -5   4         70.35         91.29         7.06 o                         
   9  -5   4          1.04          7.42         4.64 o                         
  10  -5   4        434.65        417.22         6.42 o                         
  -9  -4   4          5.52          1.68        11.92 o                         
  -8  -4   4        282.83        290.36         8.80 o                         
  -7  -4   4       1230.79       1222.07        28.11 o                         
  -6  -4   4        226.36        248.37         6.09 o                         
  -5  -4   4          2.59          5.49        11.47 o                         
  -4  -4   4        148.10        178.43        10.59 o                         
  -3  -4   4        137.53        141.66         5.25 o                         
  -2  -4   4         60.12         56.16         4.05 o                         
  -1  -4   4        339.43        356.17         8.53 o                         
   0  -4   4        566.84        595.97         8.45 o                         
   1  -4   4       5394.03       5558.07        95.42 o                         
   2  -4   4        664.87        656.32         6.88 o                         
   3  -4   4        416.74        461.34         7.58 o                         
   4  -4   4       2612.99       2592.72        56.28 o                         
   5  -4   4       1702.71       1673.67        43.94 o                         
   6  -4   4        759.18        757.58        13.83 o                         
   7  -4   4        491.18        491.42        10.33 o                         
   8  -4   4        368.54        337.76        15.90 o                         
   9  -4   4        346.58        369.31        29.50 o                         
  10  -4   4        137.25        135.53         5.66 o                         
  11  -4   4        328.35        338.32        17.94 o                         
  -9  -3   4          0.07         22.86        11.54 o                         
  -8  -3   4         53.72         64.14         9.00 o                         
  -7  -3   4          0.54          9.24         3.84 o                         
  -6  -3   4        200.80        208.69        13.08 o                         
  -5  -3   4        295.13        289.32         7.44 o                         
  -4  -3   4       2329.91       2313.16        36.30 o                         
  -3  -3   4         46.89         56.27         5.45 o                         
  -2  -3   4        163.70        185.37         5.39 o                         
  -1  -3   4        695.85        661.09         8.41 o                         
   0  -3   4       4244.10       4177.03        84.80 o                         
   1  -3   4       3050.76       3150.63        19.98 o                         
   2  -3   4        933.09        956.70        11.17 o                         
   3  -3   4       4437.01       4589.03        85.51 o                         
   4  -3   4         17.11         18.85        10.38 o                         
   5  -3   4       1125.85       1061.77        34.61 o                         
   6  -3   4       4165.88       4236.38       141.28 o                         
   7  -3   4        136.14        140.28         4.36 o                         
   8  -3   4        253.67        255.45         9.74 o                         
   9  -3   4        222.35        243.43         4.49 o                         
  10  -3   4        135.26        137.38         6.72 o                         
  11  -3   4        182.00        191.16         5.20 o                         
 -10  -2   4         40.63         56.86        11.63 o                         
  -9  -2   4        334.69        316.68         6.92 o                         
  -8  -2   4         71.19         77.88         4.08 o                         
  -7  -2   4        158.33        163.98         4.06 o                         
  -6  -2   4        284.85        260.06         6.19 o                         
  -5  -2   4       1140.00       1102.29        14.77 o                         
  -4  -2   4       1640.64       1623.40        20.81 o                         
  -3  -2   4       2429.43       2337.22        39.87 o                         
  -2  -2   4        875.72        820.67         9.88 o                         
  -1  -2   4       1082.70       1129.31        19.45 o                         
   0  -2   4       8448.37       9067.39        36.45 o                         
   1  -2   4       4427.69       4396.67       140.22 o                         
   2  -2   4       6722.58       7034.77        64.26 o                         
   3  -2   4        931.30        981.53        21.51 o                         
   4  -2   4        130.03        150.14        11.65 o                         
   5  -2   4       4014.28       4095.67       100.24 o                         
   6  -2   4        821.70        847.32        19.84 o                         
   7  -2   4        210.12        204.08         6.92 o                         
   8  -2   4          6.98         21.86         7.25 o                         
   9  -2   4         25.89         31.51         5.98 o                         
  10  -2   4         61.62         74.87         6.70 o                         
  11  -2   4          5.03         12.44         4.04 o                         
 -10  -1   4        280.92        291.82        12.77 o                         
  -9  -1   4        676.39        622.82         7.46 o                         
  -8  -1   4       1063.18       1078.99        27.51 o                         
  -7  -1   4        351.52        359.09        12.82 o                         
  -6  -1   4        507.52        514.55        18.96 o                         
  -5  -1   4       1869.49       1886.12        27.20 o                         
  -4  -1   4       2430.11       2353.69        61.64 o                         
  -3  -1   4       1299.77       1218.63        12.63 o                         
  -2  -1   4        401.16        374.07         7.71 o                         
  -1  -1   4        179.20        217.95         7.05 o                         
   0  -1   4         49.17         60.55         7.19 o                         
   1  -1   4       1858.71       1966.88        12.13 o                         
   2  -1   4        772.67        856.15        14.10 o                         
   3  -1   4       5559.02       5904.19        93.08 o                         
   4  -1   4         31.68         34.71         5.66 o                         
   5  -1   4        628.98        594.54        14.74 o                         
   6  -1   4       1057.80       1040.18        24.91 o                         
   7  -1   4        421.20        398.05        14.73 o                         
   8  -1   4       1317.88       1244.09        26.96 o                         
   9  -1   4       1327.55       1363.40        41.28 o                         
  10  -1   4        818.00        803.46        35.56 o                         
  11  -1   4        159.53        174.58         9.09 o                         
 -10   0   4         37.07         31.34         3.18 o                         
  -9   0   4        141.56        149.75         7.90 o                         
  -8   0   4        134.97        152.01         3.86 o                         
  -7   0   4        119.12        115.11         9.76 o                         
  -6   0   4       1493.39       1329.63        45.31 o                         
  -5   0   4        213.77        219.56         9.69 o                         
  -4   0   4         10.23         30.87         8.87 o                         
  -3   0   4       4989.89       4935.91       115.15 o                         
  -2   0   4       4284.85       4121.19        79.24 o                         
  -1   0   4       4052.00       4116.27        40.09 o                         
   0   0   4       7168.16       7037.22        48.18 o                         
   2   0   4      12287.26      12241.06        60.88 o                         
   3   0   4       2032.16       1931.81        91.53 o                         
   4   0   4      18266.03      17505.41       359.06 o                         
   5   0   4       4726.18       4758.22       148.92 o                         
   6   0   4         27.71         36.74         5.24 o                         
   7   0   4       3036.10       3005.10        71.57 o                         
   8   0   4       1695.47       1673.61        37.64 o                         
   9   0   4        297.58        297.59        19.98 o                         
  10   0   4        137.65        160.25        15.40 o                         
  11   0   4         28.70         34.76         4.42 o                         
 -10   1   4          2.65         -3.01         3.01 o                         
  -9   1   4         50.55         62.52         9.37 o                         
  -8   1   4       1021.20       1056.19        15.63 o                         
  -7   1   4        739.76        684.04        15.99 o                         
  -6   1   4       1598.90       1482.15        32.75 o                         
  -5   1   4       2677.43       2597.02        48.14 o                         
  -4   1   4       2823.16       2759.50        44.26 o                         
  -3   1   4        404.26        412.40        11.06 o                         
  -2   1   4       4825.12       4779.08       100.10 o                         
  -1   1   4      14408.76      13274.23       368.50 o                         
   0   1   4        111.59         85.37         6.74 o                         
   1   1   4        812.54        895.21        14.72 o                         
   2   1   4        315.00        315.51        10.85 o                         
   3   1   4       1196.58       1177.71        24.45 o                         
   4   1   4        916.73        845.76        29.96 o                         
   5   1   4        552.64        537.61        11.61 o                         
   6   1   4        244.16        223.12        23.52 o                         
   7   1   4        201.24        183.86        16.87 o                         
   8   1   4        232.13        232.18         7.26 o                         
   9   1   4         71.27        102.05         4.29 o                         
  10   1   4        261.02        256.21        14.49 o                         
  -9   2   4        226.42        237.85         5.14 o                         
  -8   2   4          1.19          9.91         5.64 o                         
  -7   2   4        775.38        730.24         7.66 o                         
  -6   2   4       1463.08       1442.20        26.10 o                         
  -5   2   4         29.70         44.64        12.11 o                         
  -4   2   4          2.88          7.61         5.67 o                         
  -3   2   4        188.58        193.85        12.32 o                         
  -2   2   4        977.06        946.40        16.44 o                         
  -1   2   4         42.21         55.84         7.48 o                         
   0   2   4         59.46         69.57         7.25 o                         
   1   2   4        546.32        608.41        10.16 o                         
   2   2   4       1917.51       1911.05        35.47 o                         
   3   2   4          6.69         10.86         5.25 o                         
   4   2   4       1408.88       1453.54        30.26 o                         
   5   2   4        158.82        163.44         3.86 o                         
   6   2   4        943.28        918.23        26.63 o                         
   7   2   4       2474.13       2431.34        35.61 o                         
   8   2   4        157.13        150.14         3.58 o                         
   9   2   4        166.91        166.43         6.96 o                         
  10   2   4        217.07        222.98        29.65 o                         
  -9   3   4         10.15         13.06         3.73 o                         
  -8   3   4         45.21         35.53         4.41 o                         
  -7   3   4        109.79        110.00        11.20 o                         
  -6   3   4        132.02        123.79         8.49 o                         
  -5   3   4         82.55         81.88         4.77 o                         
  -4   3   4        250.71        255.46         7.51 o                         
  -3   3   4        158.76        143.48         5.27 o                         
  -2   3   4        940.42        843.01       146.43 o                         
  -1   3   4       1161.99       1247.19         9.30 o                         
   0   3   4       2512.58       2766.29        40.50 o                         
   1   3   4       4862.62       5156.69        83.21 o                         
   2   3   4       3364.00       3419.17        85.92 o                         
   3   3   4       6140.20       6329.79        43.77 o                         
   4   3   4        108.76        111.54         5.54 o                         
   5   3   4       1216.00       1245.47        27.23 o                         
   6   3   4       7297.05       7101.85       134.17 o                         
   7   3   4       1386.60       1342.59        29.40 o                         
   8   3   4       1051.43       1022.33        26.87 o                         
   9   3   4        741.79        791.54        11.65 o                         
  10   3   4        126.76        122.49         4.55 o                         
  -9   4   4        151.20        166.28         6.93 o                         
  -8   4   4        131.29        123.67         7.42 o                         
  -7   4   4        829.27        858.28        19.44 o                         
  -6   4   4        356.14        348.44         9.71 o                         
  -5   4   4        271.13        269.01        12.69 o                         
  -4   4   4       1263.57       1266.52        23.93 o                         
  -3   4   4       6400.80       6351.64        49.87 o                         
  -2   4   4       2815.81       2897.56        19.31 o                         
  -1   4   4        674.49        736.74        13.13 o                         
   0   4   4      12159.14      12305.12        38.69 o                         
   1   4   4       6920.00       6717.63       106.26 o                         
   2   4   4       4154.20       4287.47        75.02 o                         
   3   4   4       2279.44       2187.93        13.95 o                         
   4   4   4        789.19        788.89         4.75 o                         
   5   4   4       1099.70       1092.45        15.35 o                         
   6   4   4         46.83         53.64         5.85 o                         
   7   4   4       1329.41       1307.27         8.25 o                         
   8   4   4        142.61        151.60         3.90 o                         
   9   4   4        744.35        791.74        28.60 o                         
  10   4   4          0.48         -1.54         3.28 o                         
  -9   5   4        376.63        356.13        18.68 o                         
  -8   5   4       1450.86       1424.50        21.90 o                         
  -7   5   4        180.54        169.36         6.40 o                         
  -6   5   4        150.13        156.49        11.51 o                         
  -5   5   4       1369.92       1351.89        17.84 o                         
  -4   5   4        533.64        533.44        21.49 o                         
  -3   5   4        488.01        502.41        14.73 o                         
  -2   5   4        360.55        362.28         8.19 o                         
  -1   5   4        394.71        398.69         8.01 o                         
   0   5   4       1121.58       1120.82        17.67 o                         
   1   5   4         57.33         52.96         4.76 o                         
   2   5   4        413.79        390.12         9.43 o                         
   3   5   4       2979.98       2845.18        23.77 o                         
   4   5   4       1644.57       1634.88        21.03 o                         
   5   5   4       1308.48       1310.88         9.13 o                         
   6   5   4        920.79        916.04        12.77 o                         
   7   5   4        518.30        514.74         7.08 o                         
   8   5   4       1660.16       1653.75        23.45 o                         
   9   5   4        797.50        854.84        25.09 o                         
  10   5   4        655.47        657.70        14.61 o                         
  -8   6   4          1.87          5.40         3.84 o                         
  -7   6   4          3.33          2.73         6.93 o                         
  -6   6   4         43.68         39.23         3.85 o                         
  -5   6   4       1047.03       1069.45        34.07 o                         
  -4   6   4         60.86         48.71         5.76 o                         
  -3   6   4         12.83         24.34        13.17 o                         
  -2   6   4       1224.40       1236.41        20.47 o                         
  -1   6   4       2753.53       2746.06        43.63 o                         
   0   6   4       1679.08       1558.13        16.79 o                         
   1   6   4        643.69        653.27         6.16 o                         
   2   6   4       2574.35       2574.77        37.68 o                         
   3   6   4        882.94        878.07         9.36 o                         
   4   6   4       2320.86       2327.98        27.41 o                         
   5   6   4       3175.39       3009.92        32.50 o                         
   6   6   4        252.12        227.06         4.71 o                         
   7   6   4        340.29        324.84        10.65 o                         
   8   6   4        267.69        296.53        10.15 o                         
   9   6   4        260.52        227.48        13.93 o                         
  10   6   4        186.25        204.26        11.28 o                         
  -8   7   4         23.73         45.94         8.94 o                         
  -7   7   4         84.59         68.83         5.37 o                         
  -6   7   4        421.97        418.01        11.33 o                         
  -5   7   4        378.02        382.40        10.97 o                         
  -4   7   4        428.99        438.31        10.69 o                         
  -3   7   4        252.36        261.21         8.69 o                         
  -2   7   4        572.79        559.10         7.74 o                         
  -1   7   4       2081.55       1891.21       124.59 o                         
   0   7   4        445.17        446.70         7.36 o                         
   1   7   4        192.37        198.39         6.29 o                         
   2   7   4          4.20         -0.93         4.53 o                         
   3   7   4         72.96         84.10         6.95 o                         
   4   7   4        926.03        913.12        16.78 o                         
   5   7   4        181.57        177.84        10.57 o                         
   6   7   4        154.68        135.26         5.33 o                         
   7   7   4         46.47         51.21         3.41 o                         
   8   7   4          3.65          9.42         5.62 o                         
   9   7   4        151.39        165.06         3.63 o                         
  10   7   4         49.31         61.37         3.14 o                         
  -7   8   4        229.02        214.75         4.61 o                         
  -6   8   4        283.57        276.71         5.04 o                         
  -5   8   4         91.28         99.21         5.67 o                         
  -4   8   4        348.00        342.49         5.06 o                         
  -3   8   4        103.24         88.11         6.01 o                         
  -2   8   4        139.29        144.96        10.69 o                         
  -1   8   4        320.00        311.70         4.39 o                         
   0   8   4        869.94        866.53        19.72 o                         
   1   8   4         99.41        107.67         5.14 o                         
   2   8   4       1136.81       1101.19        23.80 o                         
   3   8   4        143.29        156.66         4.70 o                         
   4   8   4          5.46         16.53         3.86 o                         
   5   8   4        215.13        214.72         8.31 o                         
   6   8   4        106.76        105.81         6.90 o                         
   7   8   4        266.41        281.14         7.67 o                         
   8   8   4        179.58        180.96         3.62 o                         
   9   8   4        226.52        242.58         6.90 o                         
  -6   9   4         16.76         19.55         6.72 o                         
  -5   9   4        156.33        156.86         4.67 o                         
  -4   9   4        255.20        249.74        10.79 o                         
  -3   9   4        421.12        420.09         6.19 o                         
  -2   9   4          7.71         43.84        19.54 o                         
  -1   9   4        175.09        164.45         6.10 o                         
   0   9   4        765.45        736.33        22.07 o                         
   1   9   4        937.06        926.23         7.48 o                         
   2   9   4        619.83        589.09         5.82 o                         
   3   9   4       2034.52       1949.33        35.33 o                         
   4   9   4        729.41        761.68        29.32 o                         
   5   9   4         76.75         82.85        14.27 o                         
   6   9   4       1276.76       1253.96         9.88 o                         
   7   9   4        946.13        956.84        14.46 o                         
   8   9   4        238.25        216.90         9.47 o                         
  -5  10   4        345.84        325.00         8.04 o                         
  -4  10   4        273.43        263.45         4.22 o                         
  -3  10   4        591.72        592.50         9.89 o                         
  -2  10   4       1249.96       1306.57        11.27 o                         
  -1  10   4        220.82        212.26         8.62 o                         
   0  10   4        173.32        168.97         4.54 o                         
   1  10   4        820.66        810.64        12.71 o                         
   2  10   4       1106.46       1115.70        22.71 o                         
   3  10   4        192.05        206.57         8.89 o                         
   4  10   4          2.27         24.72        12.98 o                         
   5  10   4        139.13        124.95         8.97 o                         
   6  10   4          3.25         -4.10         4.93 o                         
   7  10   4          0.52         -2.99         2.99 o                         
  -3  11   4        192.59        184.08        13.70 o                         
  -2  11   4          9.08          0.72         3.22 o                         
  -1  11   4          6.25         14.60        10.54 o                         
   0  11   4         85.36         98.00         5.48 o                         
   1  11   4         29.53         44.78        13.08 o                         
   2  11   4          2.91         33.93        11.15 o                         
   3  11   4        135.48        144.82         6.73 o                         
   4  11   4        121.27        141.98         8.27 o                         
   5  11   4        158.16        143.07         7.77 o                         
   6  11   4        218.17        235.69        12.81 o                         
  -1  12   4         91.98        103.75         9.56 o                         
   0  12   4        164.78        177.54        27.06 o                         
   1  12   4        224.70        227.09        19.90 o                         
   2  12   4        162.11        157.56        13.21 o                         
   3  12   4         17.01         22.32         4.79 o                         
  -2 -11   5        167.96        186.77         9.33 o                         
  -1 -11   5        134.16        148.04         3.62 o                         
   0 -11   5         11.94         21.64         7.03 o                         
   1 -11   5          4.16         14.02         4.06 o                         
   2 -11   5          4.52         31.87         3.62 o                         
   3 -11   5         29.69         56.22        16.51 o                         
  -4 -10   5          0.28         14.13         5.56 o                         
  -3 -10   5          7.13         23.01         6.28 o                         
  -2 -10   5         37.84         52.63         5.72 o                         
  -1 -10   5         17.89         31.21         9.39 o                         
   0 -10   5        196.90        212.77         8.07 o                         
   1 -10   5        974.99        991.89        23.97 o                         
   2 -10   5        331.82        364.06        13.69 o                         
   3 -10   5         98.63        106.23        11.36 o                         
   4 -10   5        440.48        462.85        22.38 o                         
   5 -10   5        290.60        254.27         7.90 o                         
   6 -10   5        164.77        169.63        17.51 o                         
  -5  -9   5        583.87        552.28        11.25 o                         
  -4  -9   5        668.15        672.15        14.03 o                         
  -3  -9   5        316.43        337.75        12.26 o                         
  -2  -9   5        319.20        335.86        26.16 o                         
  -1  -9   5        969.91        966.71        34.85 o                         
   0  -9   5       1027.55        993.35         8.53 o                         
   1  -9   5        771.80        775.34         7.81 o                         
   2  -9   5       1088.10       1058.47        19.58 o                         
   3  -9   5        600.97        577.91        15.28 o                         
   4  -9   5         16.74         18.38         5.56 o                         
   5  -9   5        216.08        213.97        13.55 o                         
   6  -9   5        468.24        458.85         6.35 o                         
   7  -9   5          8.72         32.10         6.45 o                         
  -6  -8   5        434.41        405.18        18.14 o                         
  -5  -8   5         70.48         68.24         3.02 o                         
  -4  -8   5        453.56        459.61         7.75 o                         
  -3  -8   5        537.20        546.84         4.59 o                         
  -2  -8   5          2.69          8.19         3.54 o                         
  -1  -8   5         15.51         25.19         5.21 o                         
   0  -8   5        200.45        203.94         5.01 o                         
   1  -8   5        200.73        202.16         7.17 o                         
   2  -8   5        115.02        112.24         4.16 o                         
   3  -8   5        190.41        183.42         7.79 o                         
   4  -8   5         21.13         23.01         6.62 o                         
   5  -8   5         43.86         52.80        12.56 o                         
   6  -8   5        259.40        255.39         8.14 o                         
   7  -8   5        130.74        127.04         8.45 o                         
   8  -8   5        123.03        120.38         6.36 o                         
  -7  -7   5          2.20         -4.30         5.56 o                         
  -6  -7   5        150.86        156.66         7.45 o                         
  -5  -7   5        290.00        285.33        20.52 o                         
  -4  -7   5         67.40         63.75         6.25 o                         
  -3  -7   5        484.28        485.29        16.72 o                         
  -2  -7   5         46.03         44.10         6.58 o                         
  -1  -7   5        210.74        209.56         4.97 o                         
   0  -7   5        703.39        713.04        10.18 o                         
   1  -7   5        117.34        128.45         4.19 o                         
   2  -7   5        106.91        114.87         9.80 o                         
   3  -7   5        827.73        849.89        16.46 o                         
   4  -7   5        712.58        658.67        19.44 o                         
   5  -7   5        258.37        262.65         8.76 o                         
   6  -7   5        231.99        229.09         5.29 o                         
   7  -7   5        467.65        472.97         4.06 o                         
   8  -7   5        544.34        522.33        20.38 o                         
   9  -7   5        135.09        127.42         7.54 o                         
  -8  -6   5          3.14         24.52         3.18 o                         
  -7  -6   5        117.49        111.28        13.65 o                         
  -6  -6   5        110.65        108.74        10.59 o                         
  -5  -6   5         32.54         36.27         8.53 o                         
  -4  -6   5         40.47         39.05         7.69 o                         
  -3  -6   5        138.92        139.60         9.66 o                         
  -2  -6   5       1802.53       1785.70        28.47 o                         
  -1  -6   5       2214.95       2164.89        46.27 o                         
   0  -6   5        756.79        748.18        17.48 o                         
   1  -6   5        902.96        867.19        30.52 o                         
   2  -6   5        953.10        933.17        18.19 o                         
   3  -6   5        645.50        643.04        13.57 o                         
   4  -6   5       1238.68       1195.52         6.77 o                         
   5  -6   5        384.49        369.15         4.28 o                         
   6  -6   5         45.17         47.15         6.89 o                         
   7  -6   5        892.64        885.72        15.58 o                         
   8  -6   5        340.00        325.90         9.35 o                         
   9  -6   5         11.14         16.21         7.08 o                         
  10  -6   5         24.78         34.35         4.22 o                         
  -8  -5   5        630.14        631.89         6.32 o                         
  -7  -5   5        591.83        589.30         5.54 o                         
  -6  -5   5        688.89        690.13        14.08 o                         
  -5  -5   5       1081.00       1064.48        24.63 o                         
  -4  -5   5         59.93         61.13         6.78 o                         
  -3  -5   5        567.78        560.67        10.57 o                         
  -2  -5   5       2989.26       2861.00         8.41 o                         
  -1  -5   5       1905.01       1895.70        46.13 o                         
   0  -5   5        128.73        140.55         9.92 o                         
   1  -5   5        241.67        261.32        11.63 o                         
   2  -5   5        544.00        541.98        13.19 o                         
   3  -5   5          1.46         98.13        52.52 o                         
   4  -5   5         14.82         21.93         3.41 o                         
   5  -5   5         42.75         41.62         6.26 o                         
   6  -5   5         92.48         80.38         4.50 o                         
   7  -5   5        443.14        452.82        18.67 o                         
   8  -5   5        207.31        207.58         5.25 o                         
   9  -5   5          0.41         -4.29        10.44 o                         
  10  -5   5        387.11        363.45        13.80 o                         
  -9  -4   5         83.75         90.96         5.45 o                         
  -8  -4   5         55.94         57.53         3.45 o                         
  -7  -4   5        294.57        305.90        11.67 o                         
  -6  -4   5        583.25        594.06        14.05 o                         
  -5  -4   5        545.09        569.19        10.56 o                         
  -4  -4   5        103.15        117.92        10.75 o                         
  -3  -4   5         38.51         36.37         5.32 o                         
  -2  -4   5       1709.65       1676.21        39.98 o                         
  -1  -4   5        741.14        739.30        12.87 o                         
   0  -4   5        507.81        507.90         9.00 o                         
   1  -4   5       3831.41       3776.10        42.34 o                         
   2  -4   5       5889.50       6007.55       111.02 o                         
   3  -4   5       1102.38       1167.31        28.34 o                         
   4  -4   5       1159.49       1201.13         9.16 o                         
   5  -4   5       3942.16       3866.60       120.00 o                         
   6  -4   5       2461.11       2328.50       354.40 o                         
   7  -4   5       1028.08       1003.73        33.34 o                         
   8  -4   5        407.28        382.59         8.73 o                         
   9  -4   5        479.47        472.68        11.88 o                         
  10  -4   5        253.15        254.98        12.87 o                         
  11  -4   5         73.60         74.86         4.55 o                         
  -9  -3   5         37.65         51.33         6.65 o                         
  -8  -3   5        304.73        312.92        12.15 o                         
  -7  -3   5        468.04        459.69         9.99 o                         
  -6  -3   5        422.77        430.21         7.67 o                         
  -5  -3   5        492.46        505.25        12.01 o                         
  -4  -3   5       2631.19       2555.14        33.55 o                         
  -3  -3   5       6741.76       6627.83        91.08 o                         
  -2  -3   5        431.39        385.10         9.74 o                         
  -1  -3   5        859.06        902.74        12.57 o                         
   0  -3   5       6984.27       7090.96       137.67 o                         
   1  -3   5       1548.62       1559.31        18.31 o                         
   2  -3   5        247.61        233.18         6.66 o                         
   3  -3   5       2049.39       2030.61        59.34 o                         
   4  -3   5        793.55        797.78         9.83 o                         
   5  -3   5         63.62         87.33         7.18 o                         
   6  -3   5        836.46        859.62        30.14 o                         
   7  -3   5        122.86        114.17         7.24 o                         
   8  -3   5         59.93         73.16         7.04 o                         
   9  -3   5         85.97         92.89         8.94 o                         
  10  -3   5         46.52         47.31         9.00 o                         
  11  -3   5          0.01         20.98        10.91 o                         
  -9  -2   5        811.55        766.15        20.25 o                         
  -8  -2   5        243.98        237.17         9.85 o                         
  -7  -2   5         59.72         61.05         4.29 o                         
  -6  -2   5        309.33        303.22         5.09 o                         
  -5  -2   5        421.25        414.71         5.97 o                         
  -4  -2   5       1902.58       1898.76        18.40 o                         
  -3  -2   5       1213.50       1208.11        19.48 o                         
  -2  -2   5        678.76        669.10         9.21 o                         
  -1  -2   5        297.17        317.21         5.53 o                         
   0  -2   5          0.97         12.90         6.12 o                         
   1  -2   5         68.22        114.48         6.66 o                         
   2  -2   5        156.47        198.77        10.41 o                         
   3  -2   5        151.13        165.10         5.68 o                         
   4  -2   5        624.76        604.45         9.27 o                         
   5  -2   5         34.51         37.78         4.70 o                         
   6  -2   5        100.24         99.75         4.36 o                         
   7  -2   5         57.61         60.57         7.12 o                         
   8  -2   5        216.78        225.25         7.36 o                         
   9  -2   5       1177.86       1216.81        37.90 o                         
  10  -2   5         92.74         97.72         7.53 o                         
  11  -2   5         27.09         32.45         3.45 o                         
  -9  -1   5        252.64        246.66         8.13 o                         
  -8  -1   5        239.13        247.77         6.97 o                         
  -7  -1   5        179.78        183.84         9.14 o                         
  -6  -1   5         38.98         65.66        10.36 o                         
  -5  -1   5        463.13        481.29        18.06 o                         
  -4  -1   5         94.65        102.49         7.88 o                         
  -3  -1   5        125.05        149.02         8.62 o                         
  -2  -1   5        907.23       1017.73        29.38 o                         
  -1  -1   5       1232.67       1176.52        17.73 o                         
   0  -1   5       1549.17       1647.05        27.04 o                         
   1  -1   5        328.28        377.54         9.31 o                         
   2  -1   5        458.31        451.46        13.19 o                         
   3  -1   5       4810.92       4694.82        97.61 o                         
   4  -1   5       3392.11       3355.30       102.39 o                         
   5  -1   5        928.49        977.86        42.36 o                         
   6  -1   5       2115.18       2124.94        83.67 o                         
   7  -1   5        663.37        675.60        21.28 o                         
   8  -1   5        977.35        914.02        23.80 o                         
   9  -1   5        986.25        953.40        26.02 o                         
  10  -1   5        471.40        461.75        10.20 o                         
  11  -1   5        208.18        204.61         6.50 o                         
  -9   0   5         20.99         23.54         2.91 o                         
  -8   0   5         39.44         52.43         7.23 o                         
  -7   0   5        121.97        130.92         7.42 o                         
  -6   0   5        683.24        674.71        18.88 o                         
  -5   0   5       1343.38       1331.65        16.78 o                         
  -4   0   5        842.61        813.31        11.04 o                         
  -3   0   5         52.25         49.48         6.00 o                         
  -2   0   5       9165.95       8767.60        46.80 o                         
  -1   0   5       8604.99       8179.35       104.95 o                         
   0   0   5       2272.24       2227.26        39.05 o                         
   1   0   5       9032.05       8923.90       164.34 o                         
   2   0   5       6276.46       6369.40       150.99 o                         
   3   0   5       2297.72       2343.42        72.43 o                         
   4   0   5       5714.22       5580.64        36.97 o                         
   5   0   5       6734.96       6250.50       212.35 o                         
   6   0   5        235.13        231.23         6.65 o                         
   7   0   5         60.22         63.82         5.33 o                         
   8   0   5        924.47        895.44        24.64 o                         
   9   0   5        233.72        231.29        11.72 o                         
  10   0   5         10.61         26.94        12.46 o                         
  11   0   5         15.38         35.23         8.90 o                         
  -9   1   5         25.83         35.82         4.35 o                         
  -8   1   5        679.17        669.24        11.20 o                         
  -7   1   5       2083.99       1996.25        30.26 o                         
  -6   1   5        880.31        877.92        28.36 o                         
  -5   1   5       2663.88       2622.39        65.88 o                         
  -4   1   5       2654.05       2597.95        37.79 o                         
  -3   1   5       1548.09       1510.14        28.38 o                         
  -2   1   5        823.50        803.18         8.69 o                         
  -1   1   5       3357.82       3293.15        23.64 o                         
   0   1   5       4351.99       4220.44       112.14 o                         
   1   1   5        189.38        184.78         8.61 o                         
   2   1   5         93.47        121.31         7.73 o                         
   3   1   5        918.39        927.18         8.70 o                         
   4   1   5         41.87         56.61         9.14 o                         
   5   1   5       1570.42       1528.65        55.69 o                         
   6   1   5        699.97        675.16        14.97 o                         
   7   1   5       1530.97       1532.89        35.42 o                         
   8   1   5       2472.68       2374.02        62.27 o                         
   9   1   5        178.00        188.45         6.19 o                         
  10   1   5        291.94        288.76         7.66 o                         
  -9   2   5        122.63        113.78         5.99 o                         
  -8   2   5          5.08         24.72         8.41 o                         
  -7   2   5         26.56         27.46         3.77 o                         
  -6   2   5       1011.80       1039.24        11.84 o                         
  -5   2   5         37.32         55.76         6.56 o                         
  -4   2   5        149.92        156.52         5.37 o                         
  -3   2   5        200.20        209.89         5.23 o                         
  -2   2   5       1329.86       1279.33        17.31 o                         
  -1   2   5        539.71        590.98        10.35 o                         
   0   2   5       2377.72       2406.15        28.17 o                         
   1   2   5       3814.01       3812.49        49.39 o                         
   2   2   5       5421.14       5607.54        64.72 o                         
   3   2   5       1865.56       1727.12        35.51 o                         
   4   2   5        725.04        662.43        10.77 o                         
   5   2   5       1428.03       1339.91        28.00 o                         
   6   2   5       2039.38       2057.05        45.52 o                         
   7   2   5       4029.27       3939.56        59.22 o                         
   8   2   5        648.19        668.73        17.24 o                         
   9   2   5        111.86        106.95         8.20 o                         
  10   2   5        251.02        251.27        15.16 o                         
  -9   3   5         86.52         85.20         3.80 o                         
  -8   3   5        678.62        701.47         7.06 o                         
  -7   3   5         70.05         75.29         8.15 o                         
  -6   3   5        161.37        162.13         6.61 o                         
  -5   3   5        218.90        226.29         5.47 o                         
  -4   3   5        211.76        210.91         5.81 o                         
  -3   3   5       3644.22       3519.25       119.74 o                         
  -2   3   5        529.77        567.33         7.58 o                         
  -1   3   5        504.75        499.15         6.09 o                         
   0   3   5       1294.98       1151.39        17.69 o                         
   1   3   5       1295.10       1345.57        20.58 o                         
   2   3   5       4048.75       3956.93        33.29 o                         
   3   3   5       1131.92       1099.40        16.03 o                         
   4   3   5         11.21         23.19         9.59 o                         
   5   3   5         24.53         45.68        10.56 o                         
   6   3   5       1786.61       1811.09        22.77 o                         
   7   3   5        376.56        373.45         9.51 o                         
   8   3   5         80.06         81.43         5.12 o                         
   9   3   5         15.29         26.57         6.59 o                         
  10   3   5          0.72          3.00         4.32 o                         
  -9   4   5        484.18        476.56         7.76 o                         
  -8   4   5        413.32        431.17        15.70 o                         
  -7   4   5        204.46        217.00         8.27 o                         
  -6   4   5        766.28        757.43         8.52 o                         
  -5   4   5         71.16         86.44         5.52 o                         
  -4   4   5       1227.97       1236.96         8.73 o                         
  -3   4   5       2797.13       2893.40        70.83 o                         
  -2   4   5       1659.98       1726.21         9.77 o                         
  -1   4   5        177.73        143.92         6.51 o                         
   0   4   5         23.16         19.80         5.18 o                         
   1   4   5       3125.76       3075.04        41.55 o                         
   2   4   5        967.09        944.93        16.96 o                         
   3   4   5        141.51        150.47         4.94 o                         
   4   4   5         18.83         19.36         4.41 o                         
   5   4   5         82.68         77.56         5.67 o                         
   6   4   5        254.19        253.66         4.25 o                         
   7   4   5         41.64         47.24         3.69 o                         
   8   4   5         40.27         66.31         8.40 o                         
   9   4   5        656.63        651.88        20.03 o                         
  10   4   5        414.23        430.37         9.99 o                         
  -8   5   5        647.63        643.93        12.97 o                         
  -7   5   5        533.79        533.59        11.85 o                         
  -6   5   5        177.16        191.02         8.48 o                         
  -5   5   5        132.05        140.03         5.93 o                         
  -4   5   5        784.33        785.18        14.85 o                         
  -3   5   5         44.33         52.26         5.88 o                         
  -2   5   5          3.71         10.49         7.95 o                         
  -1   5   5         90.63         84.43         6.21 o                         
   0   5   5        787.59        762.51         6.20 o                         
   1   5   5       1231.53       1266.33         6.11 o                         
   2   5   5         49.07         41.60         4.49 o                         
   3   5   5        485.77        530.15         8.28 o                         
   4   5   5       4931.23       4913.86        34.70 o                         
   5   5   5       3540.31       3515.10        77.48 o                         
   6   5   5        798.78        763.75        10.33 o                         
   7   5   5        446.42        474.29         5.42 o                         
   8   5   5       1700.04       1662.99        29.75 o                         
   9   5   5        752.94        806.54        17.75 o                         
  10   5   5        233.40        260.20        12.49 o                         
  -8   6   5          3.49         20.50         5.44 o                         
  -7   6   5        187.68        179.70         8.72 o                         
  -6   6   5        199.12        192.67         4.34 o                         
  -5   6   5       1032.49       1052.97        30.46 o                         
  -4   6   5       2199.49       2152.71        16.35 o                         
  -3   6   5        188.23        192.38         9.04 o                         
  -2   6   5       2549.81       2430.42        44.06 o                         
  -1   6   5       5923.51       5720.00        38.72 o                         
   0   6   5       3136.64       3170.31        41.11 o                         
   1   6   5       1303.10       1243.28        13.31 o                         
   2   6   5        876.40        883.69         6.62 o                         
   3   6   5       2016.19       2063.30        15.25 o                         
   4   6   5       1844.64       1856.19        16.34 o                         
   5   6   5       1343.87       1317.13        15.25 o                         
   6   6   5        118.23        137.46         4.01 o                         
   7   6   5         49.77         46.35         5.10 o                         
   8   6   5         80.57         78.62         4.23 o                         
   9   6   5          0.46         11.22         3.72 o                         
  10   6   5         12.17          3.83         3.35 o                         
  -7   7   5        333.34        333.52         4.67 o                         
  -6   7   5        561.83        539.30        10.63 o                         
  -5   7   5       1245.61       1244.63        14.85 o                         
  -4   7   5        166.45        173.04         4.66 o                         
  -3   7   5        316.37        310.21         5.61 o                         
  -2   7   5        732.81        652.26         7.13 o                         
  -1   7   5        342.23        363.83        11.21 o                         
   0   7   5        696.40        659.22        14.05 o                         
   1   7   5          5.91          6.85         6.30 o                         
   2   7   5         41.90         42.77         5.42 o                         
   3   7   5          7.16         13.96         4.51 o                         
   4   7   5         70.57         68.31         3.83 o                         
   5   7   5        188.38        179.01         4.66 o                         
   6   7   5        360.33        342.28        13.16 o                         
   7   7   5        671.05        691.38         7.65 o                         
   8   7   5        764.84        780.47        17.84 o                         
   9   7   5         53.83         69.88         7.31 o                         
  10   7   5         68.76         70.38         3.10 o                         
  -6   8   5        291.39        295.85         6.83 o                         
  -5   8   5         32.68         30.55         3.73 o                         
  -4   8   5         46.17         54.30        12.55 o                         
  -3   8   5         13.89         15.89        12.37 o                         
  -2   8   5        230.47        230.39         9.00 o                         
  -1   8   5        167.62        168.24         4.38 o                         
   0   8   5         17.98         40.54         4.50 o                         
   1   8   5        148.10        130.08         4.39 o                         
   2   8   5       1021.12       1036.65        18.78 o                         
   3   8   5        770.97        777.54         9.76 o                         
   4   8   5         22.42         37.18         4.46 o                         
   5   8   5        238.53        234.57         6.73 o                         
   6   8   5        875.83        878.65        14.20 o                         
   7   8   5        548.57        491.91         9.55 o                         
   8   8   5         88.91        116.27         9.59 o                         
   9   8   5        133.25        141.30         5.84 o                         
  -5   9   5          0.90         19.52         9.51 o                         
  -4   9   5         30.26         57.34        11.52 o                         
  -3   9   5       1264.65       1255.61        30.47 o                         
  -2   9   5        291.39        272.36         3.91 o                         
  -1   9   5         12.93         16.80         3.95 o                         
   0   9   5        744.28        719.08         5.40 o                         
   1   9   5        886.03        880.81         8.75 o                         
   2   9   5        507.13        511.07        11.28 o                         
   3   9   5        740.44        754.60        16.23 o                         
   4   9   5        796.04        790.32        14.00 o                         
   5   9   5         93.94        123.94         8.84 o                         
   6   9   5        199.86        203.16         8.28 o                         
   7   9   5        391.06        371.98        12.53 o                         
   8   9   5         74.86         75.78         3.50 o                         
  -4  10   5        529.58        517.87         6.54 o                         
  -3  10   5        318.93        335.31         5.49 o                         
  -2  10   5        449.00        469.66         9.28 o                         
  -1  10   5        581.13        559.70        21.74 o                         
   0  10   5          6.72         28.52         9.24 o                         
   1  10   5        147.81        149.91         4.12 o                         
   2  10   5        528.74        555.28         8.98 o                         
   3  10   5        109.20        117.57        10.98 o                         
   4  10   5          3.19         -4.46         7.24 o                         
   5  10   5          0.35         -1.76         8.90 o                         
   6  10   5          2.34         -1.58         8.66 o                         
   7  10   5         37.80         46.21         3.80 o                         
  -3  11   5          1.08          8.64         3.28 o                         
  -2  11   5          0.15         16.70         8.40 o                         
  -1  11   5        105.03        103.51        13.99 o                         
   0  11   5        144.17        138.38         7.35 o                         
   1  11   5        122.87        126.85         5.84 o                         
   2  11   5        156.73        156.08         5.04 o                         
   3  11   5        157.65        160.94        10.19 o                         
   4  11   5        428.36        439.52         8.62 o                         
   5  11   5        548.93        570.15        23.61 o                         
   6  11   5        327.74        296.69         6.04 o                         
   0  12   5        166.50        168.65        14.44 o                         
   1  12   5        209.08        217.66         4.16 o                         
   2  12   5        190.51        206.31        17.34 o                         
   3  12   5         51.25         51.00        14.22 o                         
   0 -11   6          4.29         16.60        12.66 o                         
   1 -11   6         81.98         89.29         5.57 o                         
   2 -11   6         91.04         76.91         3.64 o                         
  -3 -10   6          5.23          9.08         6.57 o                         
  -2 -10   6        112.45        126.75         5.05 o                         
  -1 -10   6         98.88        112.45        14.64 o                         
   0 -10   6         98.28        118.89         5.83 o                         
   1 -10   6        424.83        424.70        11.26 o                         
   2 -10   6        133.91        137.46         8.87 o                         
   3 -10   6         67.51         69.07         7.32 o                         
   4 -10   6        198.52        222.33        13.84 o                         
   5 -10   6        290.05        284.51         9.51 o                         
  -4  -9   6        485.57        469.26        10.28 o                         
  -3  -9   6        576.85        618.39        10.49 o                         
  -2  -9   6        155.42        148.22         3.86 o                         
  -1  -9   6        279.42        285.65        11.05 o                         
   0  -9   6       1102.32       1118.74        18.84 o                         
   1  -9   6         50.61         50.67         7.19 o                         
   2  -9   6         43.71         46.09         6.32 o                         
   3  -9   6        417.97        412.77        12.04 o                         
   4  -9   6          0.69          7.12         3.80 o                         
   5  -9   6          0.37         13.05         4.43 o                         
   6  -9   6        116.40        114.41        12.52 o                         
   7  -9   6          1.01         -8.79         8.79 o                         
  -6  -8   6        254.68        245.00         7.74 o                         
  -5  -8   6         61.29         63.29        14.18 o                         
  -4  -8   6         13.97         24.30         3.76 o                         
  -3  -8   6        172.14        186.43         4.94 o                         
  -2  -8   6          0.37         -2.22         9.75 o                         
  -1  -8   6        104.71        120.52        13.16 o                         
   0  -8   6        167.85        173.98         5.56 o                         
   1  -8   6          1.14          9.92         4.84 o                         
   2  -8   6         82.84         87.02         5.05 o                         
   3  -8   6       1210.96       1193.37         9.80 o                         
   4  -8   6        357.23        356.10         5.70 o                         
   5  -8   6        109.62        106.94        14.97 o                         
   6  -8   6        642.24        622.79         5.53 o                         
   7  -8   6        312.00        295.37         6.43 o                         
   8  -8   6        114.96        104.69         4.69 o                         
  -6  -7   6        643.72        674.08        35.66 o                         
  -5  -7   6        211.03        204.49         5.49 o                         
  -4  -7   6          2.31          9.17         4.66 o                         
  -3  -7   6       1104.92       1119.54        24.65 o                         
  -2  -7   6       1004.70       1005.45        27.28 o                         
  -1  -7   6        674.07        670.21        16.66 o                         
   0  -7   6        863.36        865.23        26.41 o                         
   1  -7   6        556.99        579.70        15.63 o                         
   2  -7   6        920.56        879.02        11.33 o                         
   3  -7   6        497.61        495.98        12.05 o                         
   4  -7   6        582.61        579.22         9.53 o                         
   5  -7   6        546.06        521.88        10.54 o                         
   6  -7   6         45.67         49.23         4.36 o                         
   7  -7   6          9.53         30.87         8.44 o                         
   8  -7   6         67.48         59.79         4.81 o                         
   9  -7   6         31.91         38.59         6.51 o                         
  -7  -6   6        380.47        404.08        25.78 o                         
  -6  -6   6        387.19        343.96         6.01 o                         
  -5  -6   6        246.89        265.70        14.74 o                         
  -4  -6   6        988.52        991.37        29.38 o                         
  -3  -6   6        154.15        136.73         5.25 o                         
  -2  -6   6        337.26        325.37        13.12 o                         
  -1  -6   6       1172.03       1147.89         8.93 o                         
   0  -6   6         12.44         19.46         5.66 o                         
   1  -6   6        126.01        134.07         4.36 o                         
   2  -6   6         98.56         96.74         4.53 o                         
   3  -6   6          0.37         20.56        12.20 o                         
   4  -6   6        364.63        369.74         9.93 o                         
   5  -6   6          4.32          8.59         6.64 o                         
   6  -6   6        193.79        193.90         6.19 o                         
   7  -6   6        129.91        125.54        15.94 o                         
   8  -6   6         46.31         57.57        12.47 o                         
   9  -6   6         39.38         33.49         7.92 o                         
  -8  -5   6         90.18         80.15         4.53 o                         
  -7  -5   6        335.67        327.77        12.25 o                         
  -6  -5   6         88.23         94.37         3.98 o                         
  -5  -5   6        660.97        675.15        10.67 o                         
  -4  -5   6        555.98        535.23        14.56 o                         
  -3  -5   6         10.74         22.52         4.67 o                         
  -2  -5   6        350.44        335.69         7.62 o                         
  -1  -5   6         89.70         99.52         5.69 o                         
   0  -5   6          5.46         11.46         6.69 o                         
   1  -5   6        457.35        455.15        10.19 o                         
   2  -5   6        692.84        647.58        16.74 o                         
   3  -5   6         90.53         81.95         4.94 o                         
   4  -5   6        331.46        316.39         8.50 o                         
   5  -5   6        670.13        656.98         6.56 o                         
   6  -5   6         54.76         60.28         4.82 o                         
   7  -5   6        923.01        818.09        76.44 o                         
   8  -5   6        760.12        770.12        16.84 o                         
   9  -5   6         17.02         28.09         3.03 o                         
  10  -5   6        120.18        128.77        16.34 o                         
  -8  -4   6         39.05         53.90         9.86 o                         
  -7  -4   6         10.58          2.24         7.32 o                         
  -6  -4   6        192.24        221.85        17.33 o                         
  -5  -4   6         78.68         84.38         9.53 o                         
  -4  -4   6       1246.57       1204.00        17.18 o                         
  -3  -4   6         20.47         24.33         3.89 o                         
  -2  -4   6       1127.30       1065.29        11.86 o                         
  -1  -4   6       2561.50       2539.13        20.42 o                         
   0  -4   6        626.83        633.17        19.05 o                         
   1  -4   6       3263.93       3141.22        72.95 o                         
   2  -4   6       4441.13       4448.86        55.85 o                         
   3  -4   6       2759.24       2732.90        60.95 o                         
   4  -4   6        922.90        873.00        18.95 o                         
   5  -4   6        936.52        941.34        19.08 o                         
   6  -4   6       2380.27       2383.85        22.45 o                         
   7  -4   6        995.23       1016.24        19.95 o                         
   8  -4   6         88.22        111.88        10.67 o                         
   9  -4   6        179.61        185.81         6.79 o                         
  10  -4   6        134.49        160.55        19.04 o                         
  11  -4   6         11.87         45.31         6.03 o                         
  -8  -3   6        433.83        434.19        12.51 o                         
  -7  -3   6        630.87        627.07        25.31 o                         
  -6  -3   6       1068.22       1081.93        25.45 o                         
  -5  -3   6       1508.94       1456.10        14.10 o                         
  -4  -3   6        806.18        801.77        16.65 o                         
  -3  -3   6       6357.69       6261.14        96.93 o                         
  -2  -3   6       3810.91       3845.96        58.02 o                         
  -1  -3   6         21.03         39.96         4.65 o                         
   0  -3   6       4920.55       4885.06        61.49 o                         
   1  -3   6       3576.47       3693.62        57.68 o                         
   2  -3   6       1097.49       1167.37        31.12 o                         
   3  -3   6        912.13        927.50        15.78 o                         
   4  -3   6          0.89          5.34         4.08 o                         
   5  -3   6         12.79         24.82         3.85 o                         
   6  -3   6         81.32         82.16        13.91 o                         
   7  -3   6         23.73         25.75         3.65 o                         
   8  -3   6         99.09         97.47         3.90 o                         
   9  -3   6        429.00        439.16        13.88 o                         
  10  -3   6        303.78        303.84         9.62 o                         
  11  -3   6         47.05         63.17         4.03 o                         
  -9  -2   6        240.22        240.08        19.29 o                         
  -8  -2   6        859.10        826.87        19.21 o                         
  -7  -2   6         59.58         60.63         4.26 o                         
  -6  -2   6        183.00        172.17         8.04 o                         
  -5  -2   6        146.31        135.26         6.49 o                         
  -4  -2   6        142.99        143.60         4.88 o                         
  -3  -2   6        285.70        293.16         5.58 o                         
  -2  -2   6        724.38        695.18        12.66 o                         
  -1  -2   6         29.60         32.42         5.14 o                         
   0  -2   6       1252.41       1249.23        25.81 o                         
   1  -2   6        580.29        516.82         7.10 o                         
   2  -2   6        894.57        965.49        35.25 o                         
   3  -2   6       2200.45       2032.20        45.15 o                         
   4  -2   6       3251.99       3258.54        67.78 o                         
   5  -2   6       1780.58       1738.94        32.86 o                         
   6  -2   6       2134.47       2176.74        48.36 o                         
   7  -2   6        526.37        526.71        14.82 o                         
   8  -2   6        707.06        725.86        14.95 o                         
   9  -2   6       1037.61       1033.23        37.32 o                         
  10  -2   6        243.72        244.88        10.30 o                         
  11  -2   6         19.68         21.37         4.12 o                         
  -9  -1   6          2.92         16.22         4.33 o                         
  -8  -1   6          0.24         15.23         6.31 o                         
  -7  -1   6          5.10         11.85         4.21 o                         
  -6  -1   6        327.49        337.31         8.38 o                         
  -5  -1   6        489.15        456.73        13.98 o                         
  -4  -1   6          0.75          6.81         5.04 o                         
  -3  -1   6       1636.92       1658.79        30.64 o                         
  -2  -1   6        942.69        973.73        21.15 o                         
  -1  -1   6       1960.92       1987.08        37.57 o                         
   0  -1   6       7418.75       7453.46       154.60 o                         
   1  -1   6          6.46         17.87         7.10 o                         
   2  -1   6          3.94         10.81         5.45 o                         
   3  -1   6       1686.29       1670.38        37.88 o                         
   4  -1   6       2334.06       2442.44        61.21 o                         
   5  -1   6       1475.68       1423.07        15.43 o                         
   6  -1   6         76.05         67.21         4.48 o                         
   7  -1   6        278.67        289.88        13.19 o                         
   8  -1   6        560.44        566.16        22.86 o                         
   9  -1   6         24.15         33.19         4.42 o                         
  10  -1   6         44.55         55.82         5.64 o                         
  11  -1   6         37.80         57.60        11.45 o                         
  -9   0   6        143.64        146.59         4.54 o                         
  -8   0   6         77.94         74.72         3.71 o                         
  -7   0   6        100.72        103.37         8.41 o                         
  -6   0   6       1003.96        987.35        15.21 o                         
  -5   0   6       1041.85       1000.76        26.47 o                         
  -4   0   6       1198.60       1143.59        27.21 o                         
  -3   0   6         63.77         78.67         6.51 o                         
  -2   0   6       1727.21       1700.32        19.09 o                         
  -1   0   6       9527.50       8915.29       161.32 o                         
   0   0   6        145.73        175.21         7.39 o                         
   1   0   6        887.14        897.32        19.18 o                         
   2   0   6       2554.65       2514.95        31.28 o                         
   3   0   6        102.86        114.22         7.07 o                         
   4   0   6        990.05        985.15        32.00 o                         
   5   0   6       1069.61       1040.41        12.22 o                         
   6   0   6         28.57         38.94        10.05 o                         
   7   0   6        166.34        150.59         4.53 o                         
   8   0   6          0.46         -0.53         3.75 o                         
   9   0   6         82.91        102.49         6.38 o                         
  10   0   6          1.54         11.30         3.56 o                         
  11   0   6        246.01        259.75        11.01 o                         
  -9   1   6        173.82        173.60         3.35 o                         
  -8   1   6          0.61          6.14         3.09 o                         
  -7   1   6       1152.93       1124.04        24.53 o                         
  -6   1   6        910.58        877.84         9.35 o                         
  -5   1   6        447.51        418.32        10.29 o                         
  -4   1   6        596.26        554.50        28.95 o                         
  -3   1   6        131.43        117.04         6.17 o                         
  -2   1   6        782.51        743.60         7.70 o                         
  -1   1   6         41.19         52.21         7.03 o                         
   0   1   6       1966.03       2045.21        44.52 o                         
   1   1   6        208.76        198.59         8.10 o                         
   2   1   6       8282.21       8088.78       200.51 o                         
   3   1   6         20.91         37.49         7.02 o                         
   4   1   6          1.27          5.76        10.59 o                         
   5   1   6       2239.02       2080.68        45.14 o                         
   6   1   6       1690.73       1615.05        61.24 o                         
   7   1   6       1018.87       1031.59        24.87 o                         
   8   1   6        496.43        484.56         6.00 o                         
   9   1   6        367.66        355.08        14.49 o                         
  10   1   6        382.98        382.54         7.53 o                         
  -9   2   6          3.35         15.64         8.61 o                         
  -8   2   6          3.01         11.87         4.96 o                         
  -7   2   6        294.33        299.57         7.52 o                         
  -6   2   6         76.83         82.47         5.82 o                         
  -5   2   6         13.50         14.50         4.05 o                         
  -4   2   6       4244.09       4260.71        64.37 o                         
  -3   2   6       3503.91       3493.65        60.92 o                         
  -2   2   6       2186.97       2123.82        92.32 o                         
  -1   2   6       2023.46       1859.02        85.31 o                         
   0   2   6        797.66        790.83         8.23 o                         
   1   2   6       9560.80       9107.80       136.65 o                         
   2   2   6       5620.43       5506.32       113.74 o                         
   3   2   6       4704.59       4764.84        80.07 o                         
   4   2   6       5873.56       5857.98        86.39 o                         
   5   2   6       1454.06       1355.10        16.13 o                         
   6   2   6       2508.02       2408.38        99.46 o                         
   7   2   6       1279.46       1249.72        17.83 o                         
   8   2   6         31.06         34.71         5.14 o                         
   9   2   6         48.45         53.89         6.62 o                         
  10   2   6         28.86         31.03         2.95 o                         
  -8   3   6        567.16        513.40        57.17 o                         
  -7   3   6        741.04        735.68        15.33 o                         
  -6   3   6        229.84        224.35         6.85 o                         
  -5   3   6       1658.17       1615.15        32.04 o                         
  -4   3   6       2967.25       2903.18        49.65 o                         
  -3   3   6       4192.41       4200.92        39.66 o                         
  -2   3   6       3382.71       3333.52        29.49 o                         
  -1   3   6         69.00         83.15         7.77 o                         
   0   3   6       2218.23       2203.18        20.84 o                         
   1   3   6        596.75        605.73         7.61 o                         
   2   3   6         77.85         96.51         9.05 o                         
   3   3   6       1904.10       1913.25        11.07 o                         
   4   3   6         28.26         20.45         4.37 o                         
   5   3   6        411.22        403.46        14.08 o                         
   6   3   6          2.09         21.92         5.41 o                         
   7   3   6         25.10         22.22         3.79 o                         
   8   3   6        423.37        424.18        10.92 o                         
   9   3   6        558.30        579.03        18.84 o                         
  10   3   6        344.49        336.70        13.32 o                         
  -8   4   6        391.72        372.93        22.37 o                         
  -7   4   6          9.93         17.65         9.53 o                         
  -6   4   6         90.06        102.19         5.33 o                         
  -5   4   6        104.75        101.54         6.02 o                         
  -4   4   6          9.85         10.11         4.94 o                         
  -3   4   6        616.52        656.61        32.07 o                         
  -2   4   6          0.14          4.18         6.02 o                         
  -1   4   6         11.71         13.94         6.40 o                         
   0   4   6       1289.19       1331.79        12.16 o                         
   1   4   6        481.06        482.20         6.90 o                         
   2   4   6        692.36        680.81         9.93 o                         
   3   4   6       1778.46       1777.64        22.63 o                         
   4   4   6       1986.74       1930.82        16.02 o                         
   5   4   6        234.35        224.08         5.62 o                         
   6   4   6        817.12        872.51        23.10 o                         
   7   4   6        498.64        494.79         9.38 o                         
   8   4   6        137.24        134.61         6.54 o                         
   9   4   6        434.21        426.00         8.50 o                         
  10   4   6        509.64        511.00        18.38 o                         
  -8   5   6          1.98         20.65         6.29 o                         
  -7   5   6         84.39         85.14         4.44 o                         
  -6   5   6         71.05         80.18        13.96 o                         
  -5   5   6       1133.63       1117.33        10.62 o                         
  -4   5   6        182.13        204.96         5.92 o                         
  -3   5   6         40.46         41.32        10.25 o                         
  -2   5   6       1227.98       1220.71        18.31 o                         
  -1   5   6        828.43        827.98        12.91 o                         
   0   5   6       2145.29       2162.24        13.67 o                         
   1   5   6        929.94        968.17         6.11 o                         
   2   5   6       2819.27       2776.24        27.04 o                         
   3   5   6        944.28        955.35        12.47 o                         
   4   5   6        786.20        746.01         9.30 o                         
   5   5   6       3680.50       3713.18        53.43 o                         
   6   5   6        327.89        334.99         9.85 o                         
   7   5   6         11.39         14.70         4.01 o                         
   8   5   6        729.01        751.94        28.81 o                         
   9   5   6        505.18        493.98        10.17 o                         
  10   5   6        121.44        144.06         6.61 o                         
  -7   6   6        259.70        262.89         7.47 o                         
  -6   6   6        770.88        787.15        20.59 o                         
  -5   6   6        591.84        598.70         5.49 o                         
  -4   6   6       1411.72       1459.71        33.70 o                         
  -3   6   6        876.56        905.81        54.70 o                         
  -2   6   6         48.95         88.78         5.76 o                         
  -1   6   6       3521.18       3540.15        11.88 o                         
   0   6   6       2471.12       2473.63        32.04 o                         
   1   6   6       1442.56       1411.11        14.84 o                         
   2   6   6       2231.84       2163.19        40.28 o                         
   3   6   6        782.96        791.00         6.61 o                         
   4   6   6       1280.68       1290.63        12.81 o                         
   5   6   6        340.09        370.99        12.33 o                         
   6   6   6          6.19         10.31         9.03 o                         
   7   6   6          0.09         -3.00         8.87 o                         
   8   6   6         70.95         80.02         5.82 o                         
   9   6   6          6.16          4.18         3.60 o                         
  10   6   6         12.30         17.39         3.15 o                         
  -7   7   6        141.86        161.14         7.60 o                         
  -6   7   6        401.88        407.16        15.78 o                         
  -5   7   6        515.09        500.63         9.38 o                         
  -4   7   6        351.79        369.57         6.33 o                         
  -3   7   6         38.22         58.97        19.20 o                         
  -2   7   6         17.21         44.33         5.01 o                         
  -1   7   6          5.26         11.88         4.31 o                         
   0   7   6          2.79          2.85         5.24 o                         
   1   7   6          1.91          9.38         3.71 o                         
   2   7   6        874.06        845.93        11.42 o                         
   3   7   6        290.32        293.57         9.49 o                         
   4   7   6        380.27        367.40         9.89 o                         
   5   7   6        752.01        765.05         9.83 o                         
   6   7   6        358.52        369.36         4.61 o                         
   7   7   6       1038.64       1048.70         5.85 o                         
   8   7   6       1193.90       1219.35        33.61 o                         
   9   7   6        201.00        198.55         5.03 o                         
  10   7   6        101.65        108.67         3.46 o                         
  -6   8   6         56.47         91.37        11.34 o                         
  -5   8   6          0.21          0.12         7.45 o                         
  -4   8   6        595.65        623.10         9.79 o                         
  -3   8   6        590.61        551.12         7.26 o                         
  -2   8   6        681.10        659.96        18.23 o                         
  -1   8   6       1357.77       1304.82        14.99 o                         
   0   8   6        335.89        329.06        12.67 o                         
   1   8   6        883.09        854.20         5.05 o                         
   2   8   6       1201.04       1177.73        11.76 o                         
   3   8   6       1686.78       1667.73         6.36 o                         
   4   8   6        794.12        790.40         7.81 o                         
   5   8   6         25.82         22.57         4.22 o                         
   6   8   6        560.23        559.10         6.52 o                         
   7   8   6        610.94        629.88        15.84 o                         
   8   8   6         38.28         53.97        10.39 o                         
   9   8   6         31.62         45.05         3.48 o                         
  -5   9   6        143.17        161.09        14.58 o                         
  -4   9   6         37.81         58.77        10.50 o                         
  -3   9   6        417.29        387.32         5.58 o                         
  -2   9   6       1479.87       1423.71         6.34 o                         
  -1   9   6          6.04         19.39        12.00 o                         
   0   9   6         66.79         74.57         5.08 o                         
   1   9   6        571.25        591.05        14.38 o                         
   2   9   6         70.48         67.02         5.28 o                         
   3   9   6         55.12         58.26         3.89 o                         
   4   9   6          8.90         24.34         9.04 o                         
   5   9   6          0.18         -0.92        13.35 o                         
   6   9   6         34.09         31.87         4.69 o                         
   7   9   6          0.89          3.90         4.08 o                         
   8   9   6         96.79        114.35         8.07 o                         
  -4  10   6         10.75         32.29         3.85 o                         
  -3  10   6         36.63         46.32         6.21 o                         
  -2  10   6          1.38          4.27         9.39 o                         
  -1  10   6         83.60         70.99         5.48 o                         
   0  10   6          2.00         19.45         5.20 o                         
   1  10   6        222.59        243.81         4.89 o                         
   2  10   6         27.72         39.57         5.47 o                         
   3  10   6          0.25         16.57         8.70 o                         
   4  10   6        329.55        371.41        17.38 o                         
   5  10   6        311.45        297.11         7.29 o                         
   6  10   6        175.33        202.57        10.03 o                         
   7  10   6         25.75         44.28         9.30 o                         
  -2  11   6         74.64         79.94         4.72 o                         
  -1  11   6        187.51        172.83         4.56 o                         
   0  11   6        657.86        636.81         4.55 o                         
   1  11   6        307.92        333.97         8.90 o                         
   2  11   6        258.91        253.96         9.50 o                         
   3  11   6        342.30        322.06        27.13 o                         
   4  11   6        385.54        400.15        17.03 o                         
   5  11   6        628.87        615.08        11.69 o                         
  -2 -10   7        203.39        202.30         6.65 o                         
  -1 -10   7        179.02        184.39        12.61 o                         
   0 -10   7         48.21         40.78         8.84 o                         
   1 -10   7        176.27        203.36        11.95 o                         
   2 -10   7        111.55        114.72         3.56 o                         
   3 -10   7          8.21         18.90         4.57 o                         
   4 -10   7         15.99         28.99         5.44 o                         
  -4  -9   7         79.42         77.26        11.29 o                         
  -3  -9   7        296.27        312.09        19.75 o                         
  -2  -9   7         59.79         60.58         3.68 o                         
  -1  -9   7         24.74         40.17         5.45 o                         
   0  -9   7        193.64        200.31         7.56 o                         
   1  -9   7         46.98         60.42         4.64 o                         
   2  -9   7         64.25         63.75         5.58 o                         
   3  -9   7         16.35         25.95         6.97 o                         
   4  -9   7         21.51         44.36         9.05 o                         
   5  -9   7        142.83        133.65        10.03 o                         
   6  -9   7         22.67         19.13         6.83 o                         
  -5  -8   7         29.94         55.09         9.55 o                         
  -4  -8   7         28.25         43.81         3.04 o                         
  -3  -8   7         50.64         74.93        14.37 o                         
  -2  -8   7         40.08         42.08        15.04 o                         
  -1  -8   7        104.42         87.69         5.34 o                         
   0  -8   7        635.90        670.39        13.77 o                         
   1  -8   7        452.70        482.68        17.18 o                         
   2  -8   7          4.98          7.46         7.06 o                         
   3  -8   7       1171.11       1188.10        31.46 o                         
   4  -8   7       1326.07       1323.55        28.20 o                         
   5  -8   7         83.84         89.85         8.02 o                         
   6  -8   7        340.50        345.73         9.38 o                         
   7  -8   7        245.61        234.23         4.10 o                         
   8  -8   7         77.03        105.30        17.72 o                         
  -6  -7   7        491.76        521.81        16.35 o                         
  -5  -7   7        964.76        940.51        32.06 o                         
  -4  -7   7        373.20        347.83        18.14 o                         
  -3  -7   7        651.50        655.79         7.57 o                         
  -2  -7   7       1544.38       1519.99        58.28 o                         
  -1  -7   7        992.15       1004.46        31.24 o                         
   0  -7   7       1096.29       1121.98        12.62 o                         
   1  -7   7        604.10        612.96        12.35 o                         
   2  -7   7        750.00        758.59        17.33 o                         
   3  -7   7        873.90        852.35        18.99 o                         
   4  -7   7        286.92        284.97         8.42 o                         
   5  -7   7        542.82        540.32        10.37 o                         
   6  -7   7         19.93         20.98         4.24 o                         
   7  -7   7         72.44         87.08         7.60 o                         
   8  -7   7         15.77         16.34         5.39 o                         
  -6  -6   7        342.16        337.28        11.81 o                         
  -5  -6   7        249.50        250.20        13.93 o                         
  -4  -6   7        387.59        386.56         9.37 o                         
  -3  -6   7        110.96        109.37         4.51 o                         
  -2  -6   7          9.51         25.42         4.68 o                         
  -1  -6   7        376.88        389.84        10.89 o                         
   0  -6   7         18.17         21.06         6.81 o                         
   1  -6   7         93.37        101.17         5.45 o                         
   2  -6   7         57.11         70.05        12.46 o                         
   3  -6   7        378.57        387.81         9.28 o                         
   4  -6   7          9.13          9.50         3.29 o                         
   5  -6   7         98.25        109.26         5.14 o                         
   6  -6   7        894.35        887.06        16.22 o                         
   7  -6   7        369.16        356.74        20.27 o                         
   8  -6   7        134.02        142.62         7.23 o                         
   9  -6   7        110.23        119.03         4.99 o                         
  -7  -5   7          0.02         18.19         4.95 o                         
  -6  -5   7          1.84         23.27         7.04 o                         
  -5  -5   7         29.90         27.95         5.62 o                         
  -4  -5   7        114.83        127.33         9.94 o                         
  -3  -5   7        649.44        667.39        18.69 o                         
  -2  -5   7        301.13        292.56        12.28 o                         
  -1  -5   7        175.04        184.77         5.69 o                         
   0  -5   7        196.59        198.44         4.08 o                         
   1  -5   7        539.01        526.66        12.54 o                         
   2  -5   7       2793.35       2719.46        54.66 o                         
   3  -5   7        136.56        154.20         9.27 o                         
   4  -5   7         87.78         82.38        10.35 o                         
   5  -5   7       1670.73       1669.42        22.64 o                         
   6  -5   7        226.44        210.01         5.50 o                         
   7  -5   7        221.75        212.48        24.27 o                         
   8  -5   7        329.06        320.36         7.62 o                         
   9  -5   7         28.12         36.44         5.20 o                         
  10  -5   7         12.62         32.40        11.43 o                         
  -7  -4   7        238.86        241.57        11.68 o                         
  -6  -4   7          7.53          4.04         7.08 o                         
  -5  -4   7         33.77         35.68         5.79 o                         
  -4  -4   7       1711.17       1705.42        39.31 o                         
  -3  -4   7       1066.89       1041.46        10.00 o                         
  -2  -4   7         43.26         46.29         7.12 o                         
  -1  -4   7       1522.84       1529.21        28.00 o                         
   0  -4   7        822.29        791.18         7.25 o                         
   1  -4   7       1094.20       1089.35        22.03 o                         
   2  -4   7       1777.25       1726.01        14.37 o                         
   3  -4   7       1080.18       1089.48        13.89 o                         
   4  -4   7        705.64        701.86        10.01 o                         
   5  -4   7         49.71         47.42         3.87 o                         
   6  -4   7        610.58        570.36        18.98 o                         
   7  -4   7        955.67        974.43        21.52 o                         
   8  -4   7         81.95         90.43         3.72 o                         
   9  -4   7          2.37          7.67         3.36 o                         
  10  -4   7         46.09         54.85         7.44 o                         
  -8  -3   7        345.09        331.24         8.85 o                         
  -7  -3   7        214.63        219.02        12.79 o                         
  -6  -3   7        670.68        685.19        10.98 o                         
  -5  -3   7        564.31        536.54         7.96 o                         
  -4  -3   7        410.61        402.82         8.78 o                         
  -3  -3   7        985.46        989.32        22.85 o                         
  -2  -3   7       1697.31       1710.22        15.80 o                         
  -1  -3   7         29.41         36.44         5.44 o                         
   0  -3   7          3.96          8.71         3.71 o                         
   1  -3   7       2154.02       2136.77        25.40 o                         
   2  -3   7        172.30        174.32         6.59 o                         
   3  -3   7          4.06          5.17         6.54 o                         
   4  -3   7        367.75        348.71         6.28 o                         
   5  -3   7        292.94        278.08         9.07 o                         
   6  -3   7          1.63         10.76         6.65 o                         
   7  -3   7        380.41        371.54         9.02 o                         
   8  -3   7        250.69        272.63         9.01 o                         
   9  -3   7        240.63        230.68         4.06 o                         
  10  -3   7        468.16        479.81        12.89 o                         
  11  -3   7         88.22         98.17         5.15 o                         
  -8  -2   7        194.41        189.56         6.79 o                         
  -7  -2   7        147.95        149.32         9.55 o                         
  -6  -2   7        174.71        181.28        11.87 o                         
  -5  -2   7        209.76        213.39         6.46 o                         
  -4  -2   7          0.13          8.10         7.11 o                         
  -3  -2   7         41.09         37.10         8.23 o                         
  -2  -2   7       2112.98       2093.56        16.28 o                         
  -1  -2   7       2420.01       2430.51        34.27 o                         
   0  -2   7       1414.44       1377.04        24.10 o                         
   1  -2   7       4305.01       4219.80        56.12 o                         
   2  -2   7       1421.04       1458.58        23.18 o                         
   3  -2   7       3473.64       3493.46        35.19 o                         
   4  -2   7       5431.61       5507.83       105.73 o                         
   5  -2   7       1415.17       1325.42        24.37 o                         
   6  -2   7       1608.05       1514.84        99.66 o                         
   7  -2   7        556.47        546.80        10.18 o                         
   8  -2   7        406.54        374.50        20.96 o                         
   9  -2   7        913.83        972.73        29.87 o                         
  10  -2   7        297.54        288.61        14.27 o                         
  11  -2   7         39.26         60.01         6.79 o                         
  -8  -1   7         71.67         56.40         4.64 o                         
  -7  -1   7        497.42        461.79        11.05 o                         
  -6  -1   7       1311.17       1275.89        17.75 o                         
  -5  -1   7       2337.03       2240.86        22.99 o                         
  -4  -1   7       1068.43       1050.28        15.21 o                         
  -3  -1   7       1352.23       1342.36        21.01 o                         
  -2  -1   7       4086.40       4051.86        54.46 o                         
  -1  -1   7       1617.46       1634.82        16.76 o                         
   0  -1   7       4261.25       4338.63        56.68 o                         
   1  -1   7       2283.91       2421.17        22.45 o                         
   2  -1   7        766.16        822.85         7.12 o                         
   3  -1   7       1901.89       1998.20        25.77 o                         
   4  -1   7        395.44        383.55        11.67 o                         
   5  -1   7       1315.87       1293.71        40.32 o                         
   6  -1   7         50.35         44.13         6.08 o                         
   7  -1   7        488.65        477.76        19.65 o                         
   8  -1   7        157.24        175.31         6.83 o                         
   9  -1   7         34.91         33.64         5.66 o                         
  10  -1   7        111.22        139.83         4.77 o                         
  11  -1   7         17.69         38.29         4.10 o                         
  -8   0   7        188.46        185.22         5.36 o                         
  -7   0   7        285.63        284.44         6.29 o                         
  -6   0   7        178.81        169.28         4.80 o                         
  -5   0   7       1085.78       1072.14        15.84 o                         
  -4   0   7        410.83        421.65        43.41 o                         
  -3   0   7          0.99         14.70         5.58 o                         
  -2   0   7         75.77         68.12         7.99 o                         
  -1   0   7       1584.24       1586.85        47.10 o                         
   0   0   7        325.68        318.63         7.62 o                         
   1   0   7       2051.30       2183.66        11.90 o                         
   2   0   7         16.23         27.71         5.86 o                         
   3   0   7        442.71        414.12         8.50 o                         
   4   0   7        779.35        815.46        20.77 o                         
   5   0   7         77.46         92.60         5.12 o                         
   6   0   7        766.12        751.27        14.34 o                         
   7   0   7        326.10        330.84        22.15 o                         
   8   0   7        697.49        685.38        51.22 o                         
   9   0   7        136.91        136.52         8.28 o                         
  10   0   7          1.90         10.30         3.80 o                         
  11   0   7        389.23        387.46        14.35 o                         
  -8   1   7          2.47         24.02         8.07 o                         
  -7   1   7          4.47         16.27         4.70 o                         
  -6   1   7        493.03        486.99         6.30 o                         
  -5   1   7          2.57         16.13         6.31 o                         
  -4   1   7        421.81        428.23        13.23 o                         
  -3   1   7        215.00        190.91        14.14 o                         
  -2   1   7        134.14        147.32         9.34 o                         
  -1   1   7        370.32        380.13         8.37 o                         
   0   1   7       1059.41       1059.30         8.90 o                         
   1   1   7         49.74         61.43         6.85 o                         
   2   1   7       4380.33       4272.09        68.05 o                         
   3   1   7       4219.83       4197.81       115.86 o                         
   4   1   7        164.14        188.27        15.76 o                         
   5   1   7       1900.50       1897.22        33.34 o                         
   6   1   7       1529.90       1550.60        31.14 o                         
   7   1   7       1055.39       1028.19        32.67 o                         
   8   1   7        949.68        924.41        18.19 o                         
   9   1   7        198.92        186.91        17.46 o                         
  10   1   7        228.49        220.25         9.85 o                         
  -8   2   7         56.68         65.78         4.88 o                         
  -7   2   7         94.52         91.59         9.51 o                         
  -6   2   7        442.95        424.95        23.89 o                         
  -5   2   7        139.66        139.57         5.75 o                         
  -4   2   7        459.47        436.70         6.35 o                         
  -3   2   7       3610.98       3599.36       138.09 o                         
  -2   2   7       2230.26       2177.32        10.83 o                         
  -1   2   7       2340.22       2302.47        11.23 o                         
   0   2   7       2327.23       2326.85        10.54 o                         
   1   2   7       6379.14       6437.83        97.08 o                         
   2   2   7       5338.59       5372.44        47.79 o                         
   3   2   7       1262.59       1274.37         9.11 o                         
   4   2   7       3822.40       3705.01        80.60 o                         
   5   2   7        341.85        355.71         5.50 o                         
   6   2   7        249.34        254.85        14.63 o                         
   7   2   7       1568.17       1518.25        32.04 o                         
   8   2   7        278.60        265.74        18.73 o                         
   9   2   7         64.81         70.50         4.81 o                         
  10   2   7          3.16         10.89         7.75 o                         
  -8   3   7        509.84        444.63        31.16 o                         
  -7   3   7        614.45        530.81        36.06 o                         
  -6   3   7        679.03        700.70        13.98 o                         
  -5   3   7        226.07        223.63         4.74 o                         
  -4   3   7        821.44        827.66         9.77 o                         
  -3   3   7        585.36        592.51         6.37 o                         
  -2   3   7       1358.70       1400.76        14.97 o                         
  -1   3   7        193.63        210.91         6.68 o                         
   0   3   7         18.55         51.34         6.78 o                         
   1   3   7       1195.16       1233.75         9.07 o                         
   2   3   7         77.16         76.22         8.73 o                         
   3   3   7         75.61         76.92         4.26 o                         
   4   3   7        271.75        262.30         8.71 o                         
   5   3   7       2725.97       2699.21        65.87 o                         
   6   3   7        459.82        472.56         8.65 o                         
   7   3   7        467.30        454.00        29.23 o                         
   8   3   7        215.82        219.65        20.97 o                         
   9   3   7        754.16        729.42        14.73 o                         
  10   3   7       1142.20       1168.74        61.20 o                         
  -7   4   7         90.09         97.60         4.24 o                         
  -6   4   7        153.88        171.31        12.20 o                         
  -5   4   7         41.80         58.37        10.33 o                         
  -4   4   7        237.49        209.51        28.23 o                         
  -3   4   7        741.32        718.17         7.99 o                         
  -2   4   7        141.41        130.93         7.46 o                         
  -1   4   7       1422.47       1487.39        13.81 o                         
   0   4   7       2717.79       2692.10        28.37 o                         
   1   4   7       4436.38       4400.94        77.47 o                         
   2   4   7        598.95        592.77         5.93 o                         
   3   4   7       1175.93       1166.28        15.56 o                         
   4   4   7       6475.02       6255.53       206.68 o                         
   5   4   7        997.29       1022.34        12.88 o                         
   6   4   7        973.25        953.70         8.86 o                         
   7   4   7       1201.98       1228.40        25.52 o                         
   8   4   7        159.25        144.87         5.96 o                         
   9   4   7        364.54        394.72        27.05 o                         
  10   4   7        322.29        328.51        17.63 o                         
  -7   5   7         52.88         49.12         3.46 o                         
  -6   5   7        171.41        169.54         5.75 o                         
  -5   5   7       1062.86       1096.72        31.05 o                         
  -4   5   7       1187.15       1184.18        25.18 o                         
  -3   5   7          5.04         14.95         5.87 o                         
  -2   5   7        711.69        766.84         7.93 o                         
  -1   5   7       1451.67       1481.41         9.38 o                         
   0   5   7        967.64       1021.38        13.42 o                         
   1   5   7        659.90        636.17         5.67 o                         
   2   5   7        585.87        591.50         4.87 o                         
   3   5   7        728.09        717.66         9.26 o                         
   4   5   7         13.74         18.95         5.69 o                         
   5   5   7        784.96        759.92        11.67 o                         
   6   5   7        851.62        841.31        16.90 o                         
   7   5   7        198.15        216.04        10.56 o                         
   8   5   7         14.52         26.88         4.39 o                         
   9   5   7         35.41         49.27         8.12 o                         
  10   5   7          2.42          8.84         4.03 o                         
  -7   6   7        129.97        144.04         9.21 o                         
  -6   6   7        171.63        180.86         9.38 o                         
  -5   6   7        242.86        227.70         9.27 o                         
  -4   6   7        165.51        167.15         6.20 o                         
  -3   6   7        550.86        614.84        42.42 o                         
  -2   6   7          0.47          3.13         7.31 o                         
  -1   6   7         17.38         17.78         6.92 o                         
   0   6   7       1240.06       1292.91        14.13 o                         
   1   6   7         14.08         10.27         3.78 o                         
   2   6   7        175.54        156.79         4.53 o                         
   3   6   7        652.36        635.23         4.77 o                         
   4   6   7          1.24         13.85         6.96 o                         
   5   6   7        103.41        124.37         5.88 o                         
   6   6   7        217.65        204.65         7.72 o                         
   7   6   7         43.22         46.51         6.17 o                         
   8   6   7        183.86        193.62         4.67 o                         
   9   6   7        182.02        182.61         4.24 o                         
  10   6   7          9.76          8.06         5.04 o                         
  -6   7   7         29.49         34.23         4.01 o                         
  -5   7   7         24.96         24.72         4.99 o                         
  -4   7   7          0.49          6.46         6.76 o                         
  -3   7   7         88.97        113.23        13.09 o                         
  -2   7   7        475.14        484.46         6.98 o                         
  -1   7   7          8.22         19.05        11.72 o                         
   0   7   7        145.13        147.48         5.40 o                         
   1   7   7        297.71        269.93         6.54 o                         
   2   7   7       1906.70       1870.18        21.46 o                         
   3   7   7       2470.09       2439.09        17.84 o                         
   4   7   7        414.97        412.54         5.42 o                         
   5   7   7       1195.34       1166.82        13.20 o                         
   6   7   7        606.57        631.19         5.04 o                         
   7   7   7        468.94        450.71         7.26 o                         
   8   7   7       1031.07       1052.99        14.74 o                         
   9   7   7        296.47        301.77         4.99 o                         
  10   7   7        108.78        126.60         9.34 o                         
  -5   8   7        154.27        168.43         9.92 o                         
  -4   8   7        250.26        252.21         4.24 o                         
  -3   8   7       1416.53       1427.48         6.37 o                         
  -2   8   7        804.23        795.64        15.68 o                         
  -1   8   7        859.64        883.19        10.81 o                         
   0   8   7       1061.49       1036.76         9.26 o                         
   1   8   7        585.62        575.97         7.48 o                         
   2   8   7       1214.16       1169.05        10.02 o                         
   3   8   7       1099.88       1107.85        11.05 o                         
   4   8   7        911.98        906.20        10.14 o                         
   5   8   7         10.38         12.79         4.13 o                         
   6   8   7          1.34         -3.74         9.17 o                         
   7   8   7        469.62        461.38         8.62 o                         
   8   8   7         25.43         31.78         7.28 o                         
   9   8   7         18.71         33.94         4.90 o                         
  -4   9   7         63.51         57.49         3.30 o                         
  -3   9   7         57.72         72.09         9.52 o                         
  -2   9   7        421.45        480.53        11.43 o                         
  -1   9   7        142.12        143.52         9.81 o                         
   0   9   7        292.36        308.04         3.93 o                         
   1   9   7          1.83          2.00         3.86 o                         
   2   9   7         20.54         22.76         6.15 o                         
   3   9   7         20.66         27.30         5.89 o                         
   4   9   7        257.06        237.98         9.62 o                         
   5   9   7        395.49        429.53        16.32 o                         
   6   9   7        187.54        184.34        11.30 o                         
   7   9   7        390.33        364.06        19.58 o                         
   8   9   7        159.50        172.33        11.39 o                         
  -3  10   7          0.15         13.18         4.47 o                         
  -2  10   7         23.79         30.29        10.59 o                         
  -1  10   7        243.43        241.12         4.74 o                         
   0  10   7        194.29        192.14        10.26 o                         
   1  10   7        684.82        691.73         4.42 o                         
   2  10   7        431.95        465.97        11.51 o                         
   3  10   7         26.87         40.43         7.70 o                         
   4  10   7        344.17        334.99         8.52 o                         
   5  10   7        382.62        371.89         6.69 o                         
   6  10   7        258.57        260.93        21.58 o                         
   7  10   7        122.72        117.55         4.43 o                         
  -1  11   7        132.17        139.64         6.51 o                         
   0  11   7        339.29        329.60         3.78 o                         
   1  11   7        423.34        430.13         6.64 o                         
   2  11   7        110.78        106.86         8.91 o                         
   3  11   7        124.93        136.91         5.77 o                         
   4  11   7         70.35         74.14         7.16 o                         
   5  11   7        133.07        108.50         6.67 o                         
   0 -10   8         11.51         30.32        10.69 o                         
   1 -10   8         66.53         72.14         8.82 o                         
   2 -10   8         69.21         70.83         7.45 o                         
   3 -10   8          0.58         17.57        12.97 o                         
  -2  -9   8         17.49         30.92         6.05 o                         
  -1  -9   8        319.05        321.16        10.83 o                         
   0  -9   8         72.62         77.90        11.76 o                         
   1  -9   8          7.15          9.20         5.71 o                         
   2  -9   8        179.92        195.38        16.69 o                         
   3  -9   8        176.36        170.78        15.05 o                         
   4  -9   8        104.15         99.48         3.64 o                         
   5  -9   8        191.50        182.19         8.35 o                         
   6  -9   8        119.70        120.41         4.08 o                         
  -4  -8   8          0.62         14.75         9.08 o                         
  -3  -8   8        133.51        135.17         8.41 o                         
  -2  -8   8        372.13        362.09         7.79 o                         
  -1  -8   8         70.54         84.51         4.85 o                         
   0  -8   8        490.29        495.79        21.57 o                         
   1  -8   8        737.55        810.13        27.16 o                         
   2  -8   8         12.27         26.13         5.09 o                         
   3  -8   8        139.45        144.78        12.76 o                         
   4  -8   8        731.26        762.78        11.51 o                         
   5  -8   8        114.21        106.14         5.72 o                         
   6  -8   8         19.57         27.12         6.81 o                         
   7  -8   8        120.00        114.69         6.89 o                         
  -5  -7   8        429.34        424.57        12.72 o                         
  -4  -7   8        139.30        155.75         8.17 o                         
  -3  -7   8         21.28         23.41         4.31 o                         
  -2  -7   8        289.44        291.74         8.49 o                         
  -1  -7   8       1032.68       1072.80        28.48 o                         
   0  -7   8        551.59        561.79        17.94 o                         
   1  -7   8         36.70         38.90         5.04 o                         
   2  -7   8        158.78        171.98         7.78 o                         
   3  -7   8        174.24        185.31         8.25 o                         
   4  -7   8         24.05         26.33         9.70 o                         
   5  -7   8         10.54         18.72        13.58 o                         
   6  -7   8          0.06          6.73         8.03 o                         
   7  -7   8         96.56        107.46         4.63 o                         
   8  -7   8          3.45         24.68         6.63 o                         
  -6  -6   8        164.18        167.67         6.43 o                         
  -5  -6   8         13.24         27.79         7.18 o                         
  -4  -6   8         11.30         26.01         3.28 o                         
  -3  -6   8        150.09        148.43         4.81 o                         
  -2  -6   8         46.11         59.16         8.17 o                         
  -1  -6   8          4.84         14.04         3.83 o                         
   0  -6   8        134.08        152.23        10.77 o                         
   1  -6   8        507.71        508.61        13.55 o                         
   2  -6   8        440.39        452.16        10.60 o                         
   3  -6   8        906.47        925.60        13.24 o                         
   4  -6   8        806.21        784.11        16.95 o                         
   5  -6   8        379.32        350.34         4.38 o                         
   6  -6   8       1028.74       1006.08         7.87 o                         
   7  -6   8        576.76        575.15        15.09 o                         
   8  -6   8        230.51        232.60         6.68 o                         
   9  -6   8        166.53        170.50         8.96 o                         
  -6  -5   8        149.82        152.64         7.33 o                         
  -5  -5   8        186.36        176.62        14.33 o                         
  -4  -5   8       1117.62       1137.05        19.69 o                         
  -3  -5   8       1101.67       1003.81        15.43 o                         
  -2  -5   8        995.67        982.85         6.46 o                         
  -1  -5   8       1446.25       1430.97        29.39 o                         
   0  -5   8        671.98        671.73        15.06 o                         
   1  -5   8       1062.40       1063.95        23.75 o                         
   2  -5   8       2267.02       2243.04        45.92 o                         
   3  -5   8        817.47        785.33        27.41 o                         
   4  -5   8         71.86         77.06         4.59 o                         
   5  -5   8        630.26        636.08        10.82 o                         
   6  -5   8        423.13        409.84        11.86 o                         
   7  -5   8         30.87         37.27         6.89 o                         
   8  -5   8         67.20         79.32        10.28 o                         
   9  -5   8          0.56         -1.69         4.12 o                         
  10  -5   8         11.60         13.12         6.60 o                         
  -7  -4   8        436.29        433.71        10.36 o                         
  -6  -4   8        153.06        140.86         6.02 o                         
  -5  -4   8         38.74         47.37         4.88 o                         
  -4  -4   8        490.61        496.78        13.50 o                         
  -3  -4   8       1034.50        995.31        23.16 o                         
  -2  -4   8        324.34        335.17        16.86 o                         
  -1  -4   8          2.88         25.53         9.03 o                         
   0  -4   8        163.31        168.11         8.43 o                         
   1  -4   8        271.65        262.71        13.83 o                         
   2  -4   8        130.95        142.93         8.05 o                         
   3  -4   8         93.82         90.26         4.22 o                         
   4  -4   8         52.25         52.90         8.37 o                         
   5  -4   8        368.85        355.23         9.03 o                         
   6  -4   8        208.14        203.30        11.27 o                         
   7  -4   8         92.07        106.72        16.24 o                         
   8  -4   8        166.38        178.64         7.84 o                         
   9  -4   8        405.73        390.53         9.57 o                         
  10  -4   8         95.84        108.45         8.73 o                         
  -7  -3   8          0.95         22.30        12.23 o                         
  -6  -3   8          0.69          8.58         7.84 o                         
  -5  -3   8         94.70        107.03         9.25 o                         
  -4  -3   8          1.93          1.89         4.70 o                         
  -3  -3   8         27.16         53.31         7.19 o                         
  -2  -3   8        203.04        202.85         8.35 o                         
  -1  -3   8         10.04         20.41         4.79 o                         
   0  -3   8        748.59        699.54        10.24 o                         
   1  -3   8        265.74        274.27         6.53 o                         
   2  -3   8        419.47        417.03        12.02 o                         
   3  -3   8       1127.41       1123.27        25.35 o                         
   4  -3   8       1324.13       1339.24        14.07 o                         
   5  -3   8        808.43        777.08        19.35 o                         
   6  -3   8         75.17         81.30         7.10 o                         
   7  -3   8        574.38        568.54        21.16 o                         
   8  -3   8        315.28        329.46        10.21 o                         
   9  -3   8        152.24        173.16         8.50 o                         
  10  -3   8        601.76        594.82        17.88 o                         
  11  -3   8        123.68         34.50         6.46 o                         
  -7  -2   8          3.37         17.13         4.05 o                         
  -6  -2   8         79.91        100.95        15.45 o                         
  -5  -2   8        996.37       1015.83        10.39 o                         
  -4  -2   8        112.46        102.64         7.08 o                         
  -3  -2   8        174.33        179.97         4.94 o                         
  -2  -2   8        754.83        756.44        16.41 o                         
  -1  -2   8       1188.91       1171.73        35.99 o                         
   0  -2   8       2038.75       1936.11        31.64 o                         
   1  -2   8       2308.46       2351.01        41.72 o                         
   2  -2   8       2739.97       2785.06        33.52 o                         
   3  -2   8       2104.27       2094.26        28.03 o                         
   4  -2   8       2828.37       2745.85        52.87 o                         
   5  -2   8       1472.96       1441.62        25.60 o                         
   6  -2   8       1106.58       1068.29        17.69 o                         
   7  -2   8        666.05        663.35        19.36 o                         
   8  -2   8         19.31         32.41         8.38 o                         
   9  -2   8        367.86        364.88        13.00 o                         
  10  -2   8        239.84        245.11         5.17 o                         
  11  -2   8          0.77         11.78         5.18 o                         
  -7  -1   8        218.27        223.49         8.59 o                         
  -6  -1   8       1171.69       1153.07         7.65 o                         
  -5  -1   8       1054.44       1035.09        39.42 o                         
  -4  -1   8       1140.35       1156.95        15.47 o                         
  -3  -1   8       1291.48       1333.02        27.19 o                         
  -2  -1   8        527.74        514.45        18.91 o                         
  -1  -1   8       1868.77       1873.98        25.06 o                         
   0  -1   8       1656.10       1646.79        15.11 o                         
   1  -1   8        821.65        798.24         6.56 o                         
   2  -1   8        303.12        305.41         5.75 o                         
   3  -1   8         14.31         22.80         6.22 o                         
   4  -1   8          1.04          2.86         5.31 o                         
   5  -1   8        143.60        135.96        10.46 o                         
   6  -1   8         13.19         13.73         4.79 o                         
   7  -1   8       1073.00       1039.06        62.57 o                         
   8  -1   8        250.60        237.66        20.46 o                         
   9  -1   8        109.57        115.83        14.01 o                         
  10  -1   8        375.45        374.50        11.65 o                         
  11  -1   8        159.82        162.00         8.42 o                         
  -7   0   8        197.86        223.86        18.63 o                         
  -6   0   8         72.19         62.93         9.55 o                         
  -5   0   8          2.23          8.94         6.84 o                         
  -4   0   8        282.23        258.91         7.96 o                         
  -3   0   8        124.52        132.44         8.77 o                         
  -2   0   8       1014.31       1015.40         8.81 o                         
  -1   0   8        260.85        246.45        25.92 o                         
   0   0   8         46.19         49.03         5.68 o                         
   1   0   8       2174.16       2169.07        11.32 o                         
   2   0   8       3570.50       3534.77        20.46 o                         
   3   0   8       1293.21       1322.75        10.01 o                         
   4   0   8       1221.63       1111.33        37.45 o                         
   5   0   8       1465.14       1468.48        54.84 o                         
   6   0   8       1825.00       1802.03        36.02 o                         
   7   0   8        843.24        829.99        18.63 o                         
   8   0   8       1856.38       1757.88        82.68 o                         
   9   0   8       1274.22       1244.74        43.52 o                         
  10   0   8         10.04         22.89         6.71 o                         
  11   0   8        130.18        112.24         4.63 o                         
  -7   1   8        527.67        514.27        16.70 o                         
  -6   1   8        135.01        143.80        13.06 o                         
  -5   1   8         21.80         50.27        21.37 o                         
  -4   1   8        999.70       1025.11        20.62 o                         
  -3   1   8        675.59        661.93        18.05 o                         
  -2   1   8        394.63        390.71        19.37 o                         
  -1   1   8       2052.06       2032.36        11.25 o                         
   0   1   8       1806.15       1794.18        29.16 o                         
   1   1   8        879.49        853.10        21.93 o                         
   2   1   8       1229.80       1247.77        22.42 o                         
   3   1   8       3163.84       3090.93        88.55 o                         
   4   1   8        136.16        183.53        29.06 o                         
   5   1   8          7.41          9.85         8.99 o                         
   6   1   8        228.99        233.01        11.78 o                         
   7   1   8        451.39        441.62        13.98 o                         
   8   1   8        631.97        643.21         5.52 o                         
   9   1   8          1.78         -2.09        12.27 o                         
  10   1   8          2.25          3.41        10.97 o                         
  -7   2   8        527.02        528.88        52.20 o                         
  -6   2   8        200.50        205.93         5.00 o                         
  -5   2   8        410.26        429.30         6.42 o                         
  -4   2   8         20.25         70.76        11.05 o                         
  -3   2   8        121.40        133.53         6.73 o                         
  -2   2   8       2444.64       2322.18        75.70 o                         
  -1   2   8        173.25        179.44        30.15 o                         
   0   2   8          0.95         -2.11         7.91 o                         
   1   2   8        323.76        306.82         7.59 o                         
   2   2   8       1027.83       1015.65        15.78 o                         
   3   2   8        226.20        232.20         6.59 o                         
   4   2   8         39.01         44.10         5.49 o                         
   5   2   8         54.73         68.37        13.89 o                         
   6   2   8        117.42         91.35         5.01 o                         
   7   2   8         50.54         65.41         5.22 o                         
   8   2   8         10.51         19.22         7.22 o                         
   9   2   8        169.67        169.11         8.24 o                         
  10   2   8         79.57         93.31         3.99 o                         
  -7   3   8        384.43        308.00        60.72 o                         
  -6   3   8        126.98        147.39         7.28 o                         
  -5   3   8         48.65         52.62        16.59 o                         
  -4   3   8          2.58         27.85         5.82 o                         
  -3   3   8        522.98        547.01        12.58 o                         
  -2   3   8        103.85        112.88         7.08 o                         
  -1   3   8         54.77         46.55        13.40 o                         
   0   3   8        384.11        412.51        17.98 o                         
   1   3   8        621.03        660.92        22.96 o                         
   2   3   8        197.64        198.57         6.96 o                         
   3   3   8        544.31        517.39         9.81 o                         
   4   3   8        995.16       1027.69        18.27 o                         
   5   3   8       1796.55       1798.24        14.35 o                         
   6   3   8       1136.13       1128.80         8.16 o                         
   7   3   8        826.39        818.16        40.67 o                         
   8   3   8        460.85        458.18        30.08 o                         
   9   3   8        420.71        438.14        30.10 o                         
  10   3   8        999.13        939.80        53.01 o                         
  -7   4   8          5.30         -7.69         7.72 o                         
  -6   4   8        106.09         88.82         7.48 o                         
  -5   4   8       1033.65        846.67       225.61 o                         
  -4   4   8        226.67        208.80         6.85 o                         
  -3   4   8        798.40        813.77        30.62 o                         
  -2   4   8       1579.81       1644.15        65.45 o                         
  -1   4   8        823.71        876.51        33.61 o                         
   0   4   8       3058.36       3072.07        46.63 o                         
   1   4   8       4378.52       4289.75        49.28 o                         
   2   4   8       1594.09       1558.30        14.06 o                         
   3   4   8        247.44        255.84         4.58 o                         
   4   4   8       2732.34       2730.67        35.04 o                         
   5   4   8       2973.08       2958.26        38.77 o                         
   6   4   8        716.15        728.98         7.33 o                         
   7   4   8        382.62        352.23         4.96 o                         
   8   4   8         94.83        114.13         8.83 o                         
   9   4   8        151.86        140.75         6.58 o                         
  10   4   8         18.57         30.82        14.39 o                         
  -6   5   8        318.87        295.37         5.72 o                         
  -5   5   8        643.21        663.30        20.67 o                         
  -4   5   8       1503.78       1528.64        10.65 o                         
  -3   5   8        632.52        648.36        16.33 o                         
  -2   5   8         14.99         17.91         6.84 o                         
  -1   5   8       2057.58       2054.93        19.83 o                         
   0   5   8       1296.31       1281.84        22.19 o                         
   1   5   8         35.47         47.87         5.96 o                         
   2   5   8         27.75         29.91         4.66 o                         
   3   5   8         72.73         72.49         4.17 o                         
   4   5   8        139.71        152.99         4.93 o                         
   5   5   8         86.67         85.23         5.68 o                         
   6   5   8          3.60         27.95        11.02 o                         
   7   5   8        689.75        674.36        40.68 o                         
   8   5   8        718.81        744.16        39.36 o                         
   9   5   8        150.74        145.28         4.82 o                         
  10   5   8        224.23        259.18        17.23 o                         
  -6   6   8        101.64         99.11         3.86 o                         
  -5   6   8         32.35         42.38         5.15 o                         
  -4   6   8         34.10         57.35         6.87 o                         
  -3   6   8         99.39        129.18        20.91 o                         
  -2   6   8          6.48         10.15         5.28 o                         
  -1   6   8        139.82        163.21         5.26 o                         
   0   6   8        140.35        147.18         5.71 o                         
   1   6   8          1.97          7.04         8.59 o                         
   2   6   8       1094.44       1059.93        16.77 o                         
   3   6   8       1532.05       1545.49        23.54 o                         
   4   6   8        520.84        520.88         7.16 o                         
   5   6   8        156.22        152.12         9.55 o                         
   6   6   8        769.91        744.19        10.44 o                         
   7   6   8        862.31        850.96        22.06 o                         
   8   6   8        367.69        371.76        25.83 o                         
   9   6   8        382.91        388.47        12.64 o                         
  10   6   8         63.11         70.91        17.09 o                         
  -5   7   8         19.65         32.05         5.51 o                         
  -4   7   8         31.37         41.31         6.71 o                         
  -3   7   8        305.04        294.59        33.45 o                         
  -2   7   8        392.55        406.65         8.52 o                         
  -1   7   8        574.57        567.76        10.39 o                         
   0   7   8        147.70        147.09         4.85 o                         
   1   7   8        435.48        425.81         6.06 o                         
   2   7   8        751.49        735.26        10.86 o                         
   3   7   8        857.58        832.12        16.95 o                         
   4   7   8        354.22        352.78         6.24 o                         
   5   7   8        170.19        155.96         3.83 o                         
   6   7   8        244.00        233.16         3.91 o                         
   7   7   8        215.42        224.29        12.55 o                         
   8   7   8        340.95        285.13         9.52 o                         
   9   7   8         55.54         74.81         9.40 o                         
  -4   8   8        133.58        132.80         3.40 o                         
  -3   8   8        396.66        397.70        25.58 o                         
  -2   8   8       1009.13       1042.92        13.36 o                         
  -1   8   8        137.79        128.53         3.47 o                         
   0   8   8        218.65        225.12         5.66 o                         
   1   8   8        338.89        329.94         5.90 o                         
   2   8   8        141.01        150.84         4.43 o                         
   3   8   8        297.96        297.18         3.93 o                         
   4   8   8        280.81        288.27         8.27 o                         
   5   8   8          2.11         14.37         3.46 o                         
   6   8   8        120.10        119.63         3.77 o                         
   7   8   8         29.25         32.55         3.56 o                         
   8   8   8          0.34         22.06         8.92 o                         
   9   8   8        193.04        229.90        18.19 o                         
  -3   9   8         39.21         52.27         3.98 o                         
  -2   9   8         28.45         37.84         3.46 o                         
  -1   9   8         15.76         34.60         4.07 o                         
   0   9   8        159.23        170.08         6.82 o                         
   1   9   8        647.63        623.12         5.20 o                         
   2   9   8         28.64         40.68         4.29 o                         
   3   9   8         78.76         94.56         8.24 o                         
   4   9   8        470.19        483.99        13.08 o                         
   5   9   8        492.87        448.97         6.28 o                         
   6   9   8        267.83        276.65         8.66 o                         
   7   9   8        395.65        434.17        17.34 o                         
   8   9   8        394.45        392.13        11.28 o                         
  -2  10   8        187.64        195.46        13.82 o                         
  -1  10   8        323.02        304.12         6.18 o                         
   0  10   8        463.60        437.52         4.41 o                         
   1  10   8        310.44        302.46         5.61 o                         
   2  10   8        461.24        458.93        14.35 o                         
   3  10   8        234.89        244.13         8.34 o                         
   4  10   8         72.49         73.53         7.84 o                         
   5  10   8        266.40        276.63         9.56 o                         
   6  10   8        312.15        302.91         4.23 o                         
   1  11   8         60.90         73.34         7.60 o                         
   2  11   8          3.46          8.67        10.26 o                         
   3  11   8         25.94         31.53         5.41 o                         
  -1  -9   9        446.61        441.28        15.36 o                         
   0  -9   9        350.93        408.49        17.90 o                         
   1  -9   9        122.93        132.42         9.07 o                         
   2  -9   9        239.60        240.81         9.52 o                         
   3  -9   9        323.32        314.88         3.83 o                         
   4  -9   9        258.22        248.71        10.95 o                         
  -3  -8   9         50.57         57.57         7.45 o                         
  -2  -8   9        487.27        507.12        22.45 o                         
  -1  -8   9         80.31         78.07         8.21 o                         
   0  -8   9         46.96         43.67         6.07 o                         
   1  -8   9        226.67        214.17         6.52 o                         
   2  -8   9          5.84          2.67         7.89 o                         
   3  -8   9          1.82         14.96         3.80 o                         
   4  -8   9         31.64         52.03         6.67 o                         
   5  -8   9         13.14         26.61         6.45 o                         
   6  -8   9         12.85         24.53         3.78 o                         
  -4  -7   9         76.94        104.96        14.42 o                         
  -3  -7   9         68.09         78.28         3.77 o                         
  -2  -7   9         22.96         35.33         3.98 o                         
  -1  -7   9         33.52         34.29         6.38 o                         
   0  -7   9         99.05        107.65         3.56 o                         
   1  -7   9        378.38        380.63         9.50 o                         
   2  -7   9         94.16        100.32         5.35 o                         
   3  -7   9          0.17         13.71         3.65 o                         
   4  -7   9        166.87        163.91         5.60 o                         
   5  -7   9         71.14         71.39         7.10 o                         
   6  -7   9         54.30         62.90         5.54 o                         
   7  -7   9        186.90        176.27         8.11 o                         
   8  -7   9        196.77        169.63        15.16 o                         
  -5  -6   9          7.45          4.86         5.49 o                         
  -4  -6   9          4.68         21.53        14.03 o                         
  -3  -6   9         26.95         40.75         3.71 o                         
  -2  -6   9        198.51        193.89         7.67 o                         
  -1  -6   9         85.16         94.54         7.63 o                         
   0  -6   9        530.41        512.92        14.14 o                         
   1  -6   9        658.53        631.23         8.56 o                         
   2  -6   9        588.06        603.15        17.48 o                         
   3  -6   9       1092.08       1111.86         9.42 o                         
   4  -6   9        364.85        374.81         9.42 o                         
   5  -6   9        245.23        247.21         9.65 o                         
   6  -6   9        456.83        461.86         7.91 o                         
   7  -6   9        267.56        266.93         4.21 o                         
   8  -6   9        355.98        303.29        23.40 o                         
  -5  -5   9        217.25        196.42         3.73 o                         
  -4  -5   9        533.95        552.31        19.16 o                         
  -3  -5   9        856.05        853.73        11.26 o                         
  -2  -5   9        511.76        508.36         8.23 o                         
  -1  -5   9       1369.67       1352.31        28.46 o                         
   0  -5   9        690.48        691.33        22.43 o                         
   1  -5   9        228.19        253.17        10.62 o                         
   2  -5   9       1430.57       1375.96        25.50 o                         
   3  -5   9        701.95        678.69        12.80 o                         
   4  -5   9          3.52         22.58        10.12 o                         
   5  -5   9         42.34         51.84         4.31 o                         
   6  -5   9         50.93         56.52         3.77 o                         
   7  -5   9          0.90         12.99         5.54 o                         
   8  -5   9          3.06         22.89         6.28 o                         
   9  -5   9         44.04         68.60        12.98 o                         
  -6  -4   9        212.68        208.11        10.95 o                         
  -5  -4   9         31.47         35.16         5.71 o                         
  -4  -4   9        104.24        106.52         8.23 o                         
  -3  -4   9         90.42         92.14        10.70 o                         
  -2  -4   9        340.54        346.14         4.42 o                         
  -1  -4   9         48.46         58.29         8.26 o                         
   0  -4   9        435.53        440.15        10.91 o                         
   1  -4   9         57.68         53.48         7.35 o                         
   2  -4   9        287.28        288.23        15.22 o                         
   3  -4   9        638.27        651.74        13.41 o                         
   4  -4   9        109.03        117.51         6.71 o                         
   5  -4   9        844.73        861.33        16.24 o                         
   6  -4   9       1352.24       1348.51        27.71 o                         
   7  -4   9        364.76        359.99        14.15 o                         
   8  -4   9        208.02        207.65         4.42 o                         
   9  -4   9        491.16        474.34         8.31 o                         
  10  -4   9        335.19        318.20         9.35 o                         
  -6  -3   9        309.46        308.06         6.00 o                         
  -5  -3   9         11.28         10.43         6.63 o                         
  -4  -3   9         96.47        100.09         6.00 o                         
  -3  -3   9        540.10        540.90        12.65 o                         
  -2  -3   9        197.27        187.32         4.90 o                         
  -1  -3   9        675.13        656.88        15.71 o                         
   0  -3   9        797.47        781.90         9.65 o                         
   1  -3   9       1826.95       1802.70        25.46 o                         
   2  -3   9        320.57        318.10         5.23 o                         
   3  -3   9         52.34         72.36         9.68 o                         
   4  -3   9       1324.92       1303.15        19.37 o                         
   5  -3   9       1251.04       1279.47        17.20 o                         
   6  -3   9        140.17        138.41         4.26 o                         
   7  -3   9        360.35        342.15        37.31 o                         
   8  -3   9        181.04        186.52        14.81 o                         
   9  -3   9         34.51         40.42         3.91 o                         
  10  -3   9         76.49         71.32         6.80 o                         
  -7  -2   9         65.48         65.96        15.22 o                         
  -6  -2   9         27.65         47.49        33.57 o                         
  -5  -2   9        483.98        506.34        21.85 o                         
  -4  -2   9        607.39        593.62        18.26 o                         
  -3  -2   9          8.27         36.26         9.98 o                         
  -2  -2   9        586.24        572.37         5.67 o                         
  -1  -2   9        867.59        914.70        22.08 o                         
   0  -2   9       1063.87       1066.30         7.11 o                         
   1  -2   9       1044.83       1075.91        45.19 o                         
   2  -2   9         13.80         23.85         5.56 o                         
   3  -2   9         10.46         22.33         4.77 o                         
   4  -2   9        275.73        288.66         8.04 o                         
   5  -2   9         67.51         86.65         8.99 o                         
   6  -2   9        127.99        137.70         7.19 o                         
   7  -2   9          7.81         17.58         5.96 o                         
   8  -2   9         55.58         67.80         4.71 o                         
   9  -2   9          3.67          2.97         5.44 o                         
  10  -2   9          0.11         24.09        12.22 o                         
  -7  -1   9         50.26         33.82         6.15 o                         
  -6  -1   9        274.57        295.28        21.70 o                         
  -5  -1   9        751.69        760.40         7.15 o                         
  -4  -1   9        123.95        101.11        20.41 o                         
  -3  -1   9        261.47        275.39        14.65 o                         
  -2  -1   9         62.86         57.70         9.89 o                         
  -1  -1   9        194.14        183.29         7.14 o                         
   0  -1   9        625.66        629.58         9.69 o                         
   1  -1   9         36.46         28.28         5.39 o                         
   2  -1   9          8.28         12.88         5.27 o                         
   3  -1   9        234.53        243.00         5.54 o                         
   4  -1   9        623.13        646.83        12.61 o                         
   5  -1   9          3.19         43.88        12.89 o                         
   6  -1   9         91.82         87.02         8.70 o                         
   7  -1   9       1206.31       1211.14        61.25 o                         
   8  -1   9        595.66        614.49        36.88 o                         
   9  -1   9         93.79        105.49        19.07 o                         
  10  -1   9        228.85        232.82        10.45 o                         
  11  -1   9        175.26        167.20        15.92 o                         
  -7   0   9         46.63         74.15         6.81 o                         
  -6   0   9         40.33         77.61        14.99 o                         
  -5   0   9        116.26        133.88        14.83 o                         
  -4   0   9         44.53         75.51        16.51 o                         
  -3   0   9        207.50        210.85        29.87 o                         
  -2   0   9       1982.16       2032.46        65.38 o                         
  -1   0   9        783.78        788.23         8.75 o                         
   0   0   9        981.44        959.24        20.08 o                         
   1   0   9        683.41        656.90         8.10 o                         
   2   0   9       3043.68       2982.99        17.25 o                         
   3   0   9       5268.91       5204.60        79.44 o                         
   4   0   9        605.58        569.65        17.42 o                         
   5   0   9       1050.57       1016.19        24.81 o                         
   6   0   9       2100.37       2182.85        40.00 o                         
   7   0   9        663.23        634.94        31.51 o                         
   8   0   9        409.69        408.93        26.07 o                         
   9   0   9        309.66        301.99         4.77 o                         
  10   0   9          8.27         36.80        17.34 o                         
  11   0   9          8.81         41.16        26.75 o                         
  -7   1   9        609.94        604.39        49.68 o                         
  -6   1   9        959.89        950.99        67.28 o                         
  -5   1   9        203.59        187.11         5.88 o                         
  -4   1   9        530.20        536.34        18.47 o                         
  -3   1   9       5026.39       4967.14       102.33 o                         
  -2   1   9       1455.39       1413.12        46.01 o                         
  -1   1   9        857.72        818.32         9.00 o                         
   0   1   9       1277.42       1259.94        54.34 o                         
   1   1   9        140.11        168.22        12.06 o                         
   2   1   9        770.55        784.93        14.71 o                         
   3   1   9        678.73        675.88         9.11 o                         
   4   1   9        331.92        328.07        12.47 o                         
   5   1   9          8.18         13.09         8.86 o                         
   6   1   9        135.51        124.50        11.08 o                         
   7   1   9         14.33         33.93         8.92 o                         
   8   1   9         21.45         11.16         4.72 o                         
   9   1   9        782.05        782.66        46.27 o                         
  10   1   9        337.75        318.72        16.70 o                         
  -7   2   9        161.60        155.53        10.78 o                         
  -6   2   9        109.10         96.13        29.82 o                         
  -5   2   9         18.19         34.50         5.59 o                         
  -4   2   9        295.94        291.57         9.38 o                         
  -3   2   9        124.32        122.09         5.66 o                         
  -2   2   9        557.54        587.67         7.73 o                         
  -1   2   9        149.86        167.24         7.11 o                         
   0   2   9       1309.41       1335.03        11.78 o                         
   1   2   9        252.35        265.21         7.75 o                         
   2   2   9        152.41        149.80         5.80 o                         
   3   2   9        401.77        390.15        12.80 o                         
   4   2   9        362.15        333.27         7.41 o                         
   5   2   9        975.52        979.02        29.63 o                         
   6   2   9        662.47        645.08        18.16 o                         
   7   2   9        204.17        204.01         5.20 o                         
   8   2   9        478.23        528.39        35.43 o                         
   9   2   9        512.35        513.33        15.40 o                         
  10   2   9        230.21        233.54        24.10 o                         
  -6   3   9         49.88         48.70        12.31 o                         
  -5   3   9         69.54         47.54         8.65 o                         
  -4   3   9        210.83        238.32        17.62 o                         
  -3   3   9         19.31         20.89        10.13 o                         
  -2   3   9         36.66         46.19         9.88 o                         
  -1   3   9       1083.84       1095.31        30.69 o                         
   0   3   9        647.86        656.48        25.86 o                         
   1   3   9        953.07        920.10         9.05 o                         
   2   3   9        920.75        926.16        19.19 o                         
   3   3   9        166.67        170.63        11.80 o                         
   4   3   9       1053.67       1065.87        15.97 o                         
   5   3   9        955.10        936.22        17.95 o                         
   6   3   9        647.16        621.70        10.98 o                         
   7   3   9        443.92        469.30         5.87 o                         
   8   3   9         89.07         68.00         6.14 o                         
   9   3   9         68.83         78.08        13.91 o                         
  10   3   9        315.76        317.34        17.78 o                         
  -6   4   9        129.23        161.73         7.42 o                         
  -5   4   9        630.98        524.95        84.49 o                         
  -4   4   9       1061.57       1110.32        35.81 o                         
  -3   4   9         45.81         65.60        23.90 o                         
  -2   4   9       1144.17       1115.83        71.29 o                         
  -1   4   9       1060.47       1033.90        12.45 o                         
   0   4   9        901.34        909.82         9.44 o                         
   1   4   9       2998.00       2992.44        24.01 o                         
   2   4   9        777.48        770.32        13.59 o                         
   3   4   9        429.89        442.35        11.82 o                         
   4   4   9        493.55        511.95        13.13 o                         
   5   4   9        746.14        721.99        10.00 o                         
   6   4   9        417.78        456.90         9.57 o                         
   7   4   9         45.01         54.94         8.31 o                         
   8   4   9         22.80         42.49        13.23 o                         
   9   4   9         41.56         74.96        18.57 o                         
  10   4   9          1.59         39.85        19.64 o                         
  -6   5   9        135.45        133.68         8.35 o                         
  -5   5   9        563.73        578.84         9.21 o                         
  -4   5   9        549.29        564.11         9.76 o                         
  -3   5   9        431.18        464.37        10.53 o                         
  -2   5   9         15.02         49.86        17.71 o                         
  -1   5   9         20.88         37.06         8.64 o                         
   0   5   9        990.50       1011.18        21.23 o                         
   1   5   9         19.41         13.65         5.45 o                         
   2   5   9        139.83        134.99         5.84 o                         
   3   5   9         38.89         53.32         5.23 o                         
   4   5   9        172.26        158.81         7.63 o                         
   5   5   9        393.27        367.99         8.07 o                         
   6   5   9        349.47        323.22         5.15 o                         
   7   5   9        626.09        647.04        20.60 o                         
   8   5   9        889.18        876.78        28.73 o                         
   9   5   9        658.03        691.73        36.77 o                         
  10   5   9        191.77        205.95        13.79 o                         
  -5   6   9          1.28         15.73         7.69 o                         
  -4   6   9         56.31         45.36         6.52 o                         
  -3   6   9        251.22        255.39         5.57 o                         
  -2   6   9        908.99        882.26        15.72 o                         
  -1   6   9        605.90        594.97        10.20 o                         
   0   6   9       1615.08       1610.85        19.82 o                         
   1   6   9        718.36        704.50         8.42 o                         
   2   6   9        366.92        371.42         5.92 o                         
   3   6   9       1908.02       1891.25        22.53 o                         
   4   6   9        961.49        951.15        18.51 o                         
   5   6   9        290.00        290.95         7.97 o                         
   6   6   9        361.14        368.85        10.79 o                         
   7   6   9        449.68        449.33         6.67 o                         
   8   6   9        409.09        426.48         6.31 o                         
   9   6   9        183.59        198.56        22.49 o                         
  10   6   9          1.62         -4.77         4.86 o                         
  -4   7   9         28.67         46.50        13.35 o                         
  -3   7   9        552.83        572.04        15.32 o                         
  -2   7   9        598.38        575.63        11.83 o                         
  -1   7   9        747.25        735.41         7.57 o                         
   0   7   9        300.57        278.33         4.65 o                         
   1   7   9          2.03         15.49         3.41 o                         
   2   7   9        451.81        428.57         7.64 o                         
   3   7   9        215.99        227.76        11.33 o                         
   4   7   9         41.75         62.50        12.07 o                         
   5   7   9          3.96          6.33         5.54 o                         
   6   7   9         31.89         58.57         8.79 o                         
   7   7   9          1.53          8.96         4.84 o                         
   8   7   9          0.01         15.48        14.18 o                         
   9   7   9         21.18         46.97        11.39 o                         
  -4   8   9         14.51         23.62         4.70 o                         
  -3   8   9         27.33         21.89         3.44 o                         
  -2   8   9        146.81        149.01         4.98 o                         
  -1   8   9        165.59        155.18         9.53 o                         
   0   8   9        110.91        124.43         5.34 o                         
   1   8   9          3.82          6.97         3.13 o                         
   2   8   9          1.34         11.28         3.87 o                         
   3   8   9        128.94        141.49         3.19 o                         
   4   8   9          2.26          1.78         3.25 o                         
   5   8   9        104.30        105.62         7.12 o                         
   6   8   9        354.39        379.89         8.27 o                         
   7   8   9        152.40        134.91         7.17 o                         
   8   8   9          9.06         10.71         6.07 o                         
  -2   9   9         77.59         91.61         5.20 o                         
  -1   9   9         73.11         75.75         3.97 o                         
   0   9   9         79.48         80.18         4.86 o                         
   1   9   9        531.62        496.91         5.80 o                         
   2   9   9        530.49        515.38         4.15 o                         
   3   9   9         21.50         26.75         4.95 o                         
   4   9   9        377.96        350.30         5.24 o                         
   5   9   9        864.43        856.70        16.03 o                         
   6   9   9        402.05        383.54        16.28 o                         
   7   9   9        240.37        253.84         6.04 o                         
  -1  10   9        356.77        339.74         7.69 o                         
   0  10   9        432.93        405.40         5.13 o                         
   1  10   9        498.99        489.25         4.14 o                         
   2  10   9        172.49        178.10         5.37 o                         
   3  10   9        186.14        167.49         9.60 o                         
   4  10   9         82.52        102.27         8.80 o                         
   5  10   9         57.31         58.94         4.16 o                         
  -1  -8  10        110.34        116.56        13.03 o                         
   0  -8  10          5.41          7.50         8.75 o                         
   1  -8  10         27.15         39.87         9.93 o                         
   2  -8  10          0.09         22.70         5.87 o                         
   3  -8  10         54.01         73.54         9.81 o                         
   4  -8  10          8.24         23.34         5.50 o                         
   5  -8  10          8.19         12.39         4.59 o                         
  -3  -7  10          1.05          7.38         9.49 o                         
  -2  -7  10        153.99        153.73         8.06 o                         
  -1  -7  10        238.45        249.04         8.76 o                         
   0  -7  10          0.35         15.27         3.52 o                         
   1  -7  10        200.10        204.92         4.95 o                         
   2  -7  10        544.90        549.08        18.21 o                         
   3  -7  10        152.78        144.10         4.44 o                         
   4  -7  10        159.79        144.51         6.92 o                         
   5  -7  10        101.47        107.73        11.09 o                         
   6  -7  10        123.11        123.08         7.03 o                         
   7  -7  10        200.24        178.82         5.89 o                         
  -4  -6  10        108.16         85.60         8.04 o                         
  -3  -6  10        255.81        244.61         6.40 o                         
  -2  -6  10        366.15        357.52         5.79 o                         
  -1  -6  10         70.04         69.97        10.88 o                         
   0  -6  10        211.30        218.32         5.37 o                         
   1  -6  10        250.14        247.17        16.57 o                         
   2  -6  10         92.57        108.11        16.65 o                         
   3  -6  10        552.17        551.64        20.04 o                         
   4  -6  10         81.63         94.79        10.47 o                         
   5  -6  10          5.69         15.20         6.80 o                         
   6  -6  10        123.61        126.59         6.39 o                         
   7  -6  10         21.96         32.08         9.14 o                         
   8  -6  10         30.42         25.63         4.82 o                         
  -4  -5  10        164.44        162.01         5.04 o                         
  -3  -5  10        542.91        536.19         8.45 o                         
  -2  -5  10        185.81        198.01        10.14 o                         
  -1  -5  10         93.42        108.66        12.92 o                         
   0  -5  10        302.90        301.67        10.72 o                         
   1  -5  10          4.09          2.98         5.93 o                         
   2  -5  10        149.98        139.29         5.24 o                         
   3  -5  10        329.23        320.21        15.35 o                         
   4  -5  10         26.46         40.02         5.81 o                         
   5  -5  10         46.27         45.00         4.05 o                         
   6  -5  10         89.02        113.44         6.22 o                         
   7  -5  10          2.99         21.96         3.47 o                         
   8  -5  10         17.20         25.08         4.31 o                         
   9  -5  10        221.24        202.39         4.15 o                         
  -5  -4  10          6.55         12.24         4.74 o                         
  -4  -4  10         35.65         25.08         5.22 o                         
  -3  -4  10          7.44         10.92         5.14 o                         
  -2  -4  10          0.40          0.32         5.72 o                         
  -1  -4  10        224.86        232.79         4.56 o                         
   0  -4  10       1490.85       1445.21        27.10 o                         
   1  -4  10        286.69        289.90        11.36 o                         
   2  -4  10         47.85         60.18         4.36 o                         
   3  -4  10       1001.88       1022.99         9.19 o                         
   4  -4  10        475.35        479.72         4.94 o                         
   5  -4  10        690.12        677.11        15.24 o                         
   6  -4  10       1085.15       1053.70        26.67 o                         
   7  -4  10        248.76        250.36         8.19 o                         
   8  -4  10        210.03        217.91         7.00 o                         
   9  -4  10        236.96        222.33         7.58 o                         
  -5  -3  10        827.10        828.80         6.88 o                         
  -4  -3  10        456.87        511.26        25.13 o                         
  -3  -3  10        551.51        557.81        16.07 o                         
  -2  -3  10        980.20        992.01        16.23 o                         
  -1  -3  10       1774.62       1761.86        33.87 o                         
   0  -3  10       1154.98       1126.35        29.04 o                         
   1  -3  10       1226.36       1221.70        14.55 o                         
   2  -3  10       1445.78       1462.48        14.51 o                         
   3  -3  10         31.21         30.97         4.52 o                         
   4  -3  10        470.12        443.03        10.05 o                         
   5  -3  10       1065.41       1073.00        16.89 o                         
   6  -3  10          4.36         18.60         9.25 o                         
   7  -3  10          8.77         21.26         4.13 o                         
   8  -3  10          0.15         36.61        17.56 o                         
   9  -3  10          2.67         21.53         4.73 o                         
  10  -3  10          1.24         12.98         8.36 o                         
  -6  -2  10        178.63        171.87         5.66 o                         
  -5  -2  10        305.54        315.74        24.77 o                         
  -4  -2  10        828.40        832.64         7.10 o                         
  -3  -2  10         65.99         71.14        15.70 o                         
  -2  -2  10          3.76          4.58         5.84 o                         
  -1  -2  10        326.36        318.58         5.46 o                         
   0  -2  10         53.79         71.65         5.86 o                         
   1  -2  10         79.28         91.24         6.17 o                         
   2  -2  10        206.56        209.37         5.81 o                         
   3  -2  10        104.33        101.05         6.23 o                         
   4  -2  10          6.18          7.81         6.51 o                         
   5  -2  10        380.62        393.83         5.63 o                         
   6  -2  10         88.34         99.55         4.42 o                         
   7  -2  10        307.72        291.83         6.22 o                         
   8  -2  10        589.80        626.74        24.22 o                         
   9  -2  10         69.89         56.47         9.58 o                         
  10  -2  10         86.55         91.20        10.05 o                         
  -6  -1  10          1.73         25.92         6.42 o                         
  -5  -1  10         42.20         49.34         8.81 o                         
  -4  -1  10         30.03         55.10        22.07 o                         
  -3  -1  10        173.87        188.19        15.33 o                         
  -2  -1  10        150.05        146.82         5.26 o                         
  -1  -1  10        221.56        213.34         6.55 o                         
   0  -1  10          5.81         21.24         6.07 o                         
   1  -1  10        334.73        334.36         5.67 o                         
   2  -1  10       1041.63       1041.33        10.12 o                         
   3  -1  10        164.56        165.44         5.32 o                         
   4  -1  10       1358.89       1330.46        12.94 o                         
   5  -1  10        515.95        512.06        10.18 o                         
   6  -1  10         52.36         59.22         7.87 o                         
   7  -1  10        878.48        893.68        30.40 o                         
   8  -1  10        356.88        362.46        24.38 o                         
   9  -1  10         65.62         85.24         4.86 o                         
  10  -1  10         47.52         71.17        14.51 o                         
  -6   0  10         54.94         50.68        21.26 o                         
  -5   0  10         33.47         30.21         9.16 o                         
  -4   0  10        449.47        445.05         5.75 o                         
  -3   0  10        536.33        566.64        10.57 o                         
  -2   0  10       1225.67       1157.01        23.81 o                         
  -1   0  10       1342.97       1369.93         9.40 o                         
   0   0  10        569.85        546.93         7.73 o                         
   1   0  10        801.84        788.80        11.69 o                         
   2   0  10       1056.70       1071.73        12.22 o                         
   3   0  10       3051.81       3027.36        43.96 o                         
   4   0  10        913.40        934.49        17.78 o                         
   5   0  10        147.91        128.02         5.95 o                         
   6   0  10       1214.87       1206.12        33.39 o                         
   7   0  10        298.07        295.22        14.22 o                         
   8   0  10         37.44         73.24        18.15 o                         
   9   0  10        157.00        151.91         4.39 o                         
  10   0  10          2.74         -8.26         8.26 o                         
  11   0  10          6.74         -7.44         7.44 o                         
  -6   1  10        423.28        435.92        39.29 o                         
  -5   1  10        370.31        372.89        24.42 o                         
  -4   1  10         98.68         87.55         6.09 o                         
  -3   1  10       1151.51       1199.03        29.10 o                         
  -2   1  10       1814.51       1824.11        67.61 o                         
  -1   1  10        115.68        129.26        10.12 o                         
   0   1  10        415.39        424.21        19.35 o                         
   1   1  10        379.63        388.42         8.28 o                         
   2   1  10        381.21        379.73         5.98 o                         
   3   1  10         33.56         37.93         5.15 o                         
   4   1  10         13.11         33.48         5.65 o                         
   5   1  10         28.27         26.21         6.46 o                         
   6   1  10        735.07        734.73         6.46 o                         
   7   1  10        388.62        406.15        12.00 o                         
   8   1  10          1.18         32.33         6.24 o                         
   9   1  10        228.32        234.89        15.38 o                         
  10   1  10        360.47        337.14         5.96 o                         
  -6   2  10          0.10         27.23         5.24 o                         
  -5   2  10          1.82          0.24        30.56 o                         
  -4   2  10         49.87         46.48         5.93 o                         
  -3   2  10        111.50        109.80        10.26 o                         
  -2   2  10        556.65        552.89         6.40 o                         
  -1   2  10         45.77         45.88        15.74 o                         
   0   2  10       1002.47        993.99         9.11 o                         
   1   2  10       1921.21       1922.75        22.58 o                         
   2   2  10        336.62        322.89         8.73 o                         
   3   2  10       1122.06       1115.04        17.65 o                         
   4   2  10        751.88        756.40         7.75 o                         
   5   2  10       1900.28       1856.51        47.70 o                         
   6   2  10       2010.54       2015.80        27.64 o                         
   7   2  10        320.88        315.14        16.12 o                         
   8   2  10        445.04        475.44        10.73 o                         
   9   2  10        209.71        222.95         8.05 o                         
  10   2  10        138.93        140.43        10.38 o                         
  -6   3  10         43.72         79.96        28.57 o                         
  -5   3  10        557.48        581.37        21.31 o                         
  -4   3  10        586.36        598.51        11.39 o                         
  -3   3  10        868.37        868.66         7.57 o                         
  -2   3  10        399.76        416.33         6.66 o                         
  -1   3  10        456.69        473.58         8.35 o                         
   0   3  10       1895.69       2007.12        34.29 o                         
   1   3  10        812.77        805.72        10.83 o                         
   2   3  10        820.88        811.66        19.07 o                         
   3   3  10        197.16        224.75        12.77 o                         
   4   3  10        297.67        275.63         8.90 o                         
   5   3  10        670.04        701.75        10.60 o                         
   6   3  10          6.76         11.60         6.90 o                         
   7   3  10         79.18         75.92        13.69 o                         
   8   3  10          3.84         20.48        12.01 o                         
   9   3  10        126.02        130.04        13.66 o                         
  10   3  10         10.41         27.60         8.93 o                         
  -5   4  10        254.87        236.94         7.65 o                         
  -4   4  10        419.69        469.91        58.08 o                         
  -3   4  10        143.13        133.00         6.19 o                         
  -2   4  10          2.22         12.12         5.08 o                         
  -1   4  10        219.18        227.62         9.10 o                         
   0   4  10          2.25         41.04         9.27 o                         
   1   4  10        116.31        120.96         6.74 o                         
   2   4  10        113.09        114.53         6.37 o                         
   3   4  10         38.36         47.26         4.54 o                         
   4   4  10         26.29         41.00        11.53 o                         
   5   4  10         70.22         69.50         6.89 o                         
   6   4  10         40.21         47.71        15.66 o                         
   7   4  10         20.17          5.85         6.75 o                         
   8   4  10        426.13        455.31        11.10 o                         
   9   4  10         47.15         65.35        17.51 o                         
  10   4  10         16.13         19.69        17.84 o                         
  -5   5  10          0.67         16.56         7.50 o                         
  -4   5  10         31.88         42.81         7.16 o                         
  -3   5  10          3.51          3.86         7.56 o                         
  -2   5  10         16.57         18.75         8.01 o                         
  -1   5  10        723.93        801.77        11.32 o                         
   0   5  10         41.59         39.47         6.66 o                         
   1   5  10         13.66         10.12         5.54 o                         
   2   5  10       1152.17       1126.93        10.54 o                         
   3   5  10        912.33        904.76         5.57 o                         
   4   5  10        979.99        945.58        10.09 o                         
   5   5  10        542.22        545.70         7.99 o                         
   6   5  10        237.28        236.77         6.83 o                         
   7   5  10        401.73        450.95         8.54 o                         
   8   5  10        236.41        237.52         8.46 o                         
   9   5  10        417.98        436.43        16.80 o                         
  10   5  10        191.98        203.93         6.40 o                         
  -4   6  10        250.86        283.33         7.78 o                         
  -3   6  10        645.45        680.55        10.12 o                         
  -2   6  10        891.40        960.73        10.74 o                         
  -1   6  10       1012.21        990.73         8.38 o                         
   0   6  10        518.34        517.93        13.30 o                         
   1   6  10        997.64       1011.75        15.96 o                         
   2   6  10        479.97        473.68         4.36 o                         
   3   6  10       1658.46       1583.14        19.91 o                         
   4   6  10       1998.33       1991.05        31.09 o                         
   5   6  10        199.26        197.32         4.21 o                         
   6   6  10        204.83        204.02         6.82 o                         
   7   6  10        109.45        125.97        14.74 o                         
   8   6  10         95.75        104.42         6.07 o                         
   9   6  10         88.55        104.70         3.92 o                         
  -3   7  10         86.86        105.70        10.53 o                         
  -2   7  10        530.82        550.29        24.01 o                         
  -1   7  10        236.80        252.25        11.18 o                         
   0   7  10        111.71        120.06         6.89 o                         
   1   7  10         10.22         17.97         4.81 o                         
   2   7  10          5.32         10.08         6.15 o                         
   3   7  10        101.37        109.27         6.61 o                         
   4   7  10         32.96         46.60         6.12 o                         
   5   7  10        125.69        144.34         4.27 o                         
   6   7  10        347.95        347.09         5.97 o                         
   7   7  10        315.96        299.68        23.93 o                         
   8   7  10         61.64         51.29         4.51 o                         
  -3   8  10         44.31         48.95        12.01 o                         
  -2   8  10         38.78         55.11         8.55 o                         
  -1   8  10         22.68         15.06         3.81 o                         
   0   8  10        281.83        277.49         4.38 o                         
   1   8  10        714.79        716.36         9.09 o                         
   2   8  10        197.08        196.43         8.42 o                         
   3   8  10        371.32        352.15         4.63 o                         
   4   8  10        237.08        253.72         3.56 o                         
   5   8  10        313.82        306.27         3.73 o                         
   6   8  10        676.17        687.13         6.39 o                         
   7   8  10        308.83        292.51         4.03 o                         
   8   8  10        114.22        107.12        10.55 o                         
  -1   9  10         70.41         64.57         8.31 o                         
   0   9  10        233.29        230.19         4.67 o                         
   1   9  10        395.21        371.61         4.50 o                         
   2   9  10        734.58        710.73         8.75 o                         
   3   9  10         90.05         99.53         6.36 o                         
   4   9  10          3.73         19.79         5.00 o                         
   5   9  10        343.73        342.27        10.34 o                         
   6   9  10        124.14        117.04         5.09 o                         
   2  10  10         57.65         88.69         8.52 o                         
   3  10  10          1.50         -1.45         4.16 o                         
   2  -8  11         48.00         61.96         8.07 o                         
   3  -8  11         72.41         77.98         9.11 o                         
  -1  -7  11        521.31        519.59        21.48 o                         
   0  -7  11        153.05        153.34        12.97 o                         
   1  -7  11        177.39        172.53         9.83 o                         
   2  -7  11        550.41        540.94        12.25 o                         
   3  -7  11        308.37        291.86        12.89 o                         
   4  -7  11        218.99        206.62         6.95 o                         
   5  -7  11        163.73        150.08         4.04 o                         
   6  -7  11        112.90        106.78         3.42 o                         
  -2  -6  11        374.60        364.48         4.43 o                         
  -1  -6  11         48.26         50.05         8.19 o                         
   0  -6  11         50.27         53.88        12.31 o                         
   1  -6  11         79.19         89.66        11.78 o                         
   2  -6  11         12.95         18.93         3.50 o                         
   3  -6  11         13.17          6.25         8.49 o                         
   4  -6  11          0.32         11.59        10.44 o                         
   5  -6  11         38.11         60.72        10.93 o                         
   6  -6  11          2.99          5.24         3.36 o                         
   7  -6  11         19.35         27.76         4.73 o                         
  -3  -5  11         35.94         34.74         7.62 o                         
  -2  -5  11          2.08          8.57         4.92 o                         
  -1  -5  11         17.64         16.36         3.21 o                         
   0  -5  11         31.19         52.27         5.96 o                         
   1  -5  11        131.14        138.88        10.88 o                         
   2  -5  11        100.82        105.34         3.89 o                         
   3  -5  11        130.34        134.19         8.42 o                         
   4  -5  11        278.88        268.30         6.35 o                         
   5  -5  11        172.63        172.36         8.82 o                         
   6  -5  11        272.21        262.59        11.35 o                         
   7  -5  11         63.28         66.28         3.73 o                         
   8  -5  11          9.20         10.66         4.63 o                         
  -4  -4  11        116.86        136.02        36.14 o                         
  -3  -4  11        244.93        230.57         4.72 o                         
  -2  -4  11         35.09         35.68         4.66 o                         
  -1  -4  11         58.35         63.22         3.82 o                         
   0  -4  11        813.02        810.49        13.01 o                         
   1  -4  11        750.28        740.62        12.69 o                         
   2  -4  11        171.19        179.31         4.17 o                         
   3  -4  11       1094.92       1067.68         7.28 o                         
   4  -4  11       1077.75       1078.09        32.97 o                         
   5  -4  11        384.45        386.79         5.73 o                         
   6  -4  11        345.69        345.22         5.03 o                         
   7  -4  11        110.50        117.30         4.25 o                         
   8  -4  11        132.19        139.56         9.60 o                         
   9  -4  11         33.43         48.39        11.36 o                         
  -4  -3  11        728.12        799.14         9.96 o                         
  -3  -3  11        173.41        175.99         5.59 o                         
  -2  -3  11        465.86        487.31        11.93 o                         
  -1  -3  11        627.83        651.91         5.26 o                         
   0  -3  11        270.62        265.78         5.68 o                         
   1  -3  11        341.61        338.04         4.97 o                         
   2  -3  11        752.49        758.98         9.61 o                         
   3  -3  11        265.19        261.42         4.72 o                         
   4  -3  11         27.34         21.75         4.23 o                         
   5  -3  11        261.89        255.81         5.23 o                         
   6  -3  11          9.50         21.43        10.26 o                         
   7  -3  11         34.80         39.01         5.93 o                         
   8  -3  11         36.36         42.71         3.78 o                         
   9  -3  11        110.27        111.67         8.50 o                         
  -5  -2  11         81.54         79.05         8.23 o                         
  -4  -2  11         43.45         50.59         9.31 o                         
  -3  -2  11         44.13         43.96        12.20 o                         
  -2  -2  11         27.82         49.79         5.42 o                         
  -1  -2  11        293.05        323.48        31.99 o                         
   0  -2  11         33.90         31.63         8.89 o                         
   1  -2  11         41.47         52.89         4.75 o                         
   2  -2  11        642.59        667.59         6.50 o                         
   3  -2  11        861.99        869.41        16.40 o                         
   4  -2  11        329.47        340.35         5.66 o                         
   5  -2  11        636.58        616.76        10.82 o                         
   6  -2  11        554.63        576.85         9.38 o                         
   7  -2  11        359.58        364.32        12.24 o                         
   8  -2  11        683.28        668.40        24.96 o                         
   9  -2  11        350.49        346.48         8.67 o                         
  10  -2  11        168.65        163.92        13.80 o                         
  -5  -1  11         96.43        118.74         5.02 o                         
  -4  -1  11        145.08        184.86         5.32 o                         
  -3  -1  11        267.29        256.36        13.08 o                         
  -2  -1  11        828.88        901.13        31.45 o                         
  -1  -1  11        827.58        825.44        54.62 o                         
   0  -1  11        482.74        439.45         7.09 o                         
   1  -1  11        641.02        636.93         7.27 o                         
   2  -1  11       1291.92       1249.21         9.61 o                         
   3  -1  11        563.97        579.23         7.87 o                         
   4  -1  11        577.95        560.31         9.74 o                         
   5  -1  11        406.00        396.27        12.20 o                         
   6  -1  11         24.79         24.68         4.52 o                         
   7  -1  11        166.06        183.68         5.52 o                         
   8  -1  11        151.89        183.50        16.69 o                         
   9  -1  11        151.16        139.29        12.84 o                         
  10  -1  11         32.84         45.21        16.63 o                         
  -5   0  11         77.27         81.60         7.08 o                         
  -4   0  11         69.23         89.06        17.40 o                         
  -3   0  11        281.73        270.90        16.26 o                         
  -2   0  11         35.52         49.04         5.89 o                         
  -1   0  11        276.94        263.50         8.24 o                         
   0   0  11        475.68        487.26         8.13 o                         
   1   0  11         65.98         72.10         6.35 o                         
   2   0  11         27.30         28.62         4.80 o                         
   3   0  11        362.38        368.81         5.66 o                         
   4   0  11        198.59        186.94         5.34 o                         
   5   0  11        382.81        374.10         5.11 o                         
   6   0  11         47.73         48.07         4.85 o                         
   7   0  11          0.88         21.44        10.28 o                         
   8   0  11         19.54         30.16         4.62 o                         
   9   0  11         21.71         28.64         8.01 o                         
  10   0  11         20.86         24.93        10.78 o                         
  -5   1  11         67.83         64.85         7.04 o                         
  -4   1  11          2.46        -12.17        12.22 o                         
  -3   1  11         31.97         39.09        20.66 o                         
  -2   1  11         38.45         48.07        24.32 o                         
  -1   1  11         67.31         80.77         6.60 o                         
   0   1  11        250.84        287.09        19.52 o                         
   1   1  11        105.50        115.10         8.46 o                         
   2   1  11         24.18         21.20         5.03 o                         
   3   1  11         78.17         79.51         4.73 o                         
   4   1  11        364.42        350.33         8.23 o                         
   5   1  11        355.34        351.30         4.94 o                         
   6   1  11        647.46        653.29        23.24 o                         
   7   1  11        826.79        829.86         8.72 o                         
   8   1  11         43.10         49.73         7.59 o                         
   9   1  11        110.62        114.60         4.39 o                         
  10   1  11        361.82        364.58        20.67 o                         
  -5   2  11        132.81        129.82         7.67 o                         
  -4   2  11        178.44        151.22        18.53 o                         
  -3   2  11        414.48        428.55         6.14 o                         
  -2   2  11        384.52        380.65        15.66 o                         
  -1   2  11        603.27        626.51        14.56 o                         
   0   2  11        742.60        798.62         8.45 o                         
   1   2  11       1982.42       2068.73        15.79 o                         
   2   2  11       1891.10       1908.25        30.29 o                         
   3   2  11        768.82        763.66        15.87 o                         
   4   2  11        684.70        668.17        18.07 o                         
   5   2  11       1347.08       1332.00        52.37 o                         
   6   2  11       1456.99       1427.55        39.87 o                         
   7   2  11        250.05        239.88         4.56 o                         
   8   2  11        196.24        197.72        13.11 o                         
   9   2  11        182.99        191.93         7.37 o                         
  10   2  11         42.80         68.57        16.68 o                         
  -5   3  11        292.97        313.59         5.68 o                         
  -4   3  11       1027.43       1001.50        26.18 o                         
  -3   3  11        512.21        522.68        22.17 o                         
  -2   3  11        472.14        469.19        36.50 o                         
  -1   3  11        311.93        299.98        12.48 o                         
   0   3  11        535.16        566.10         7.79 o                         
   1   3  11        819.03        840.28        12.00 o                         
   2   3  11        231.80        241.00         6.48 o                         
   3   3  11          0.23         15.58         7.29 o                         
   4   3  11         56.18         47.96         3.74 o                         
   5   3  11         50.03         64.00         8.43 o                         
   6   3  11          5.26         10.89        12.18 o                         
   7   3  11         46.29         45.69         4.64 o                         
   8   3  11         54.47         54.71         5.72 o                         
   9   3  11        356.97        342.11        19.18 o                         
  10   3  11        106.14        107.52         4.42 o                         
  -4   4  11         44.59         41.41         5.67 o                         
  -3   4  11         10.27         17.37        24.72 o                         
  -2   4  11         55.39         66.07         8.37 o                         
  -1   4  11        107.59        101.02         9.06 o                         
   0   4  11          1.11         24.34         8.74 o                         
   1   4  11        182.33        198.64        14.54 o                         
   2   4  11        276.20        278.50         6.40 o                         
   3   4  11        910.65        899.66        10.23 o                         
   4   4  11       1448.37       1484.68        22.35 o                         
   5   4  11        772.76        760.70        16.11 o                         
   6   4  11        188.31        192.97         4.42 o                         
   7   4  11        152.78        162.85        11.96 o                         
   8   4  11        910.27        930.51         6.55 o                         
   9   4  11        308.18        330.55        25.15 o                         
  10   4  11         46.40         46.41         5.22 o                         
  -4   5  11        106.72        124.52         7.71 o                         
  -3   5  11         24.76         40.45         7.74 o                         
  -2   5  11        340.94        340.77         8.84 o                         
  -1   5  11        415.18        422.82         9.61 o                         
   0   5  11        335.90        356.13         9.33 o                         
   1   5  11         34.88         36.78         6.01 o                         
   2   5  11        256.59        260.55        17.78 o                         
   3   5  11       1352.59       1353.19        18.94 o                         
   4   5  11        617.31        611.58        15.35 o                         
   5   5  11        170.74        165.13         6.68 o                         
   6   5  11        118.93        146.84         5.86 o                         
   7   5  11        316.77        299.61         5.16 o                         
   8   5  11        151.69        146.78        13.24 o                         
   9   5  11         66.90         88.04         9.88 o                         
  -3   6  11        236.97        261.83         7.61 o                         
  -2   6  11        495.32        535.06         8.01 o                         
  -1   6  11        267.64        258.10         9.12 o                         
   0   6  11        186.55        205.03        10.83 o                         
   1   6  11        184.58        183.04         7.46 o                         
   2   6  11        219.67        222.27         3.64 o                         
   3   6  11         96.87         88.15         4.74 o                         
   4   6  11        261.05        241.05         4.25 o                         
   5   6  11         41.62         46.91         5.77 o                         
   6   6  11          7.89         13.32         8.99 o                         
   7   6  11          2.61          9.81         8.03 o                         
   8   6  11          4.84         12.36         4.37 o                         
   9   6  11         14.69         27.09         5.20 o                         
  -2   7  11          9.78         12.70         7.50 o                         
  -1   7  11         92.84         98.47         6.01 o                         
   0   7  11         24.56         16.79         6.38 o                         
   1   7  11        108.69        119.83         8.62 o                         
   2   7  11        219.45        205.65         5.96 o                         
   3   7  11         59.50         67.43         5.77 o                         
   4   7  11         51.64         54.44         3.41 o                         
   5   7  11        283.26        286.28         5.86 o                         
   6   7  11        443.54        448.02         9.23 o                         
   7   7  11        418.34        399.67        20.18 o                         
   8   7  11        110.74        141.79        11.07 o                         
  -1   8  11        116.18        123.90         5.93 o                         
   0   8  11        400.21        378.61         6.65 o                         
   1   8  11        827.09        809.17         9.53 o                         
   2   8  11        639.28        615.88         8.57 o                         
   3   8  11        237.45        226.54         6.51 o                         
   4   8  11        360.56        351.68         3.91 o                         
   5   8  11        223.00        222.72         7.40 o                         
   6   8  11        212.94        192.29         7.58 o                         
   7   8  11        157.53        170.67         6.10 o                         
   1   9  11         76.25         71.33         3.32 o                         
   2   9  11         69.75         77.32         6.45 o                         
   3   9  11         19.75         31.29         4.37 o                         
   4   9  11         50.20         53.99         7.37 o                         
   5   9  11         19.27         29.60         3.46 o                         
   2  -7  12        241.26        225.12         7.37 o                         
   3  -7  12        204.72        204.06        10.40 o                         
  -1  -6  12          3.03          8.18         3.80 o                         
   0  -6  12          0.07          7.71         3.41 o                         
   1  -6  12          1.55          7.69         7.80 o                         
   2  -6  12         23.20         33.15         6.40 o                         
   3  -6  12         10.75         41.46         8.71 o                         
   4  -6  12         76.89         87.00         4.16 o                         
   5  -6  12        204.38        208.27         3.51 o                         
   6  -6  12         92.94         94.75        11.27 o                         
  -2  -5  12        148.27        134.13         3.85 o                         
  -1  -5  12        121.50        106.34         3.41 o                         
   0  -5  12        194.81        174.27         8.50 o                         
   1  -5  12        404.26        420.70        14.50 o                         
   2  -5  12        232.43        236.46        11.29 o                         
   3  -5  12        290.70        274.08        12.15 o                         
   4  -5  12        218.23        208.93         4.22 o                         
   5  -5  12        148.35        136.80         8.59 o                         
   6  -5  12        334.76        327.75        13.03 o                         
   7  -5  12        210.29        183.59         8.33 o                         
  -3  -4  12        214.81        222.81         8.60 o                         
  -2  -4  12        204.03        199.58        13.25 o                         
  -1  -4  12         11.10         14.95         3.80 o                         
   0  -4  12        261.69        260.60         5.66 o                         
   1  -4  12        340.61        343.44        10.52 o                         
   2  -4  12         88.39         89.54         5.44 o                         
   3  -4  12          2.68          5.79        12.25 o                         
   4  -4  12          0.55         15.71         3.87 o                         
   5  -4  12         84.97         98.92         9.86 o                         
   6  -4  12         28.88         40.34         7.46 o                         
   7  -4  12          0.01         19.31         9.06 o                         
   8  -4  12         26.68         23.93         5.10 o                         
  -3  -3  12         33.07         48.90        11.90 o                         
  -2  -3  12          2.73         21.51         4.96 o                         
  -1  -3  12        176.62        169.66         5.62 o                         
   0  -3  12         60.17         90.72         9.31 o                         
   1  -3  12          0.59          2.21         8.17 o                         
   2  -3  12         38.05         53.89         4.84 o                         
   3  -3  12         92.36         93.03        10.73 o                         
   4  -3  12        325.86        315.83         7.39 o                         
   5  -3  12         36.80         35.09         5.67 o                         
   6  -3  12         27.52         27.86         4.10 o                         
   7  -3  12         55.46         71.03         9.32 o                         
   8  -3  12        131.74        153.16         6.26 o                         
  -4  -2  12          4.04         17.77         6.97 o                         
  -3  -2  12         71.85        124.65         4.83 o                         
  -2  -2  12         53.57         66.26        10.66 o                         
  -1  -2  12        439.37        454.56        13.47 o                         
   0  -2  12        318.16        339.83         6.09 o                         
   1  -2  12         64.18         63.45         5.00 o                         
   2  -2  12        624.93        631.87         9.45 o                         
   3  -2  12       1117.56       1131.90        19.37 o                         
   4  -2  12        776.07        760.73        14.93 o                         
   5  -2  12        496.82        491.86        18.25 o                         
   6  -2  12        321.64        320.32         7.46 o                         
   7  -2  12        313.76        339.69        21.33 o                         
   8  -2  12        472.25        451.46        16.94 o                         
   9  -2  12        181.06        191.33        13.12 o                         
  -4  -1  12        325.73        314.97        39.57 o                         
  -3  -1  12        312.94        300.28        19.88 o                         
  -2  -1  12        837.82        824.07        63.71 o                         
  -1  -1  12       1120.27       1157.41        10.90 o                         
   0  -1  12        248.29        265.20         6.30 o                         
   1  -1  12        483.64        497.84         5.84 o                         
   2  -1  12        401.67        404.76         9.16 o                         
   3  -1  12        326.06        302.62         7.49 o                         
   4  -1  12        425.66        453.73         6.62 o                         
   5  -1  12         40.01         36.05         4.90 o                         
   6  -1  12          0.96          1.46         5.48 o                         
   7  -1  12          2.48         32.84        11.28 o                         
   8  -1  12          0.10         20.35         4.03 o                         
   9  -1  12         11.11         20.09         4.20 o                         
  -4   0  12         14.30         52.92        23.60 o                         
  -3   0  12         90.59         67.05         5.89 o                         
  -2   0  12        366.65        355.93         6.13 o                         
  -1   0  12          0.08         -5.78        11.36 o                         
   0   0  12          1.68         -6.09         6.09 o                         
   1   0  12         65.98         56.71         8.18 o                         
   2   0  12        716.34        728.79         7.17 o                         
   3   0  12         66.46         58.36         9.03 o                         
   4   0  12         22.83         33.60         4.58 o                         
   5   0  12        518.82        523.30         6.25 o                         
   6   0  12        512.06        509.63        32.46 o                         
   7   0  12        210.54        223.83        14.64 o                         
   8   0  12        150.80        151.40         8.41 o                         
   9   0  12        272.30        281.91        17.12 o                         
  -4   1  12        122.07        119.52         5.43 o                         
  -3   1  12         51.70         63.40         4.50 o                         
  -2   1  12          3.44         17.04         6.62 o                         
  -1   1  12         15.22         23.77        14.33 o                         
   0   1  12        343.09        363.10        22.15 o                         
   1   1  12       1311.72       1382.50        13.09 o                         
   2   1  12        253.11        241.74         6.57 o                         
   3   1  12        295.14        296.76         5.31 o                         
   4   1  12        650.21        656.46        15.76 o                         
   5   1  12        247.41        231.79         7.22 o                         
   6   1  12        232.47        237.06        19.06 o                         
   7   1  12        375.44        355.78        11.11 o                         
   8   1  12         73.92         70.07         6.34 o                         
   9   1  12         77.13         78.36         4.48 o                         
  -4   2  12        259.40        273.29         9.36 o                         
  -3   2  12        210.04        232.22        36.58 o                         
  -2   2  12        100.74        105.85         5.55 o                         
  -1   2  12        156.55        176.99         5.93 o                         
   0   2  12        686.18        709.49        22.97 o                         
   1   2  12        353.03        356.47         9.18 o                         
   2   2  12        741.85        712.17        14.94 o                         
   3   2  12        426.21        445.36         8.77 o                         
   4   2  12         18.20         15.28         5.01 o                         
   5   2  12        188.82        186.40         4.83 o                         
   6   2  12        373.41        378.19        15.79 o                         
   7   2  12         49.19         33.83         4.27 o                         
   8   2  12          1.36          7.10         6.36 o                         
   9   2  12          1.17          9.46        10.55 o                         
  -4   3  12        303.39        329.43         5.84 o                         
  -3   3  12        466.78        463.01         5.81 o                         
  -2   3  12          9.54         21.91         5.30 o                         
  -1   3  12         86.70         96.40        11.40 o                         
   0   3  12         63.21         82.55        17.13 o                         
   1   3  12        158.92        178.48         8.18 o                         
   2   3  12        117.19        122.37         6.37 o                         
   3   3  12        150.66        159.54        11.26 o                         
   4   3  12         80.96         82.99         4.57 o                         
   5   3  12         17.50          4.73         6.11 o                         
   6   3  12        114.45        109.02        10.31 o                         
   7   3  12        230.20        233.96         6.43 o                         
   8   3  12        348.58        362.99        26.81 o                         
   9   3  12        376.67        388.78        15.30 o                         
  -3   4  12         33.27         32.03         7.56 o                         
  -2   4  12        245.31        277.26         8.57 o                         
  -1   4  12        604.57        646.20         9.67 o                         
   0   4  12        404.85        467.59         9.70 o                         
   1   4  12        187.19        192.55         9.12 o                         
   2   4  12        916.92        911.50         9.76 o                         
   3   4  12        500.22        507.24        16.67 o                         
   4   4  12        292.83        280.79         7.48 o                         
   5   4  12        715.36        746.02         8.39 o                         
   6   4  12        382.11        378.40         9.41 o                         
   7   4  12        195.57        183.83        12.80 o                         
   8   4  12        550.65        575.24        26.69 o                         
   9   4  12        380.20        391.04        14.03 o                         
  -3   5  12        170.59        153.93         7.80 o                         
  -2   5  12        206.98        219.38         7.97 o                         
  -1   5  12        712.88        755.12        10.65 o                         
   0   5  12        505.12        519.40         9.50 o                         
   1   5  12        355.78        342.63         7.86 o                         
   2   5  12         46.96         40.79         5.44 o                         
   3   5  12        110.25        108.05         4.05 o                         
   4   5  12        198.68        216.88         4.33 o                         
   5   5  12          1.96          4.10         3.95 o                         
   6   5  12         24.07         34.69         5.33 o                         
   7   5  12          0.98         10.60         5.01 o                         
   8   5  12          0.27         12.33         4.00 o                         
  -2   6  12        191.78        174.90         7.84 o                         
  -1   6  12         61.37        110.31         7.76 o                         
   0   6  12          6.48         30.41         7.67 o                         
   1   6  12          9.92          4.11         5.34 o                         
   2   6  12         53.21         58.23         4.96 o                         
   3   6  12          5.14         16.39         5.55 o                         
   4   6  12         67.31         66.61         3.67 o                         
   5   6  12         49.16         61.98         5.10 o                         
   6   6  12        104.03        100.97         4.46 o                         
   7   6  12        235.82        235.78        13.02 o                         
   8   6  12         95.15         76.36        11.78 o                         
  -1   7  12         19.85          9.72         6.50 o                         
   0   7  12          7.97          6.28         5.68 o                         
   1   7  12        333.36        326.86         9.23 o                         
   2   7  12        234.15        230.86         9.11 o                         
   3   7  12        204.46        196.29         5.38 o                         
   4   7  12        170.41        179.04         3.74 o                         
   5   7  12        158.30        142.25         3.70 o                         
   6   7  12        366.01        370.37        15.34 o                         
   7   7  12        296.82        282.61         4.34 o                         
   1   8  12        326.34        319.29         7.70 o                         
   2   8  12        332.24        300.94         6.07 o                         
   3   8  12        153.46        153.00         3.91 o                         
   4   8  12         52.27         59.28         4.08 o                         
   5   8  12        155.87        148.81         3.56 o                         
   0  -5  13        411.03        402.04        14.26 o                         
   1  -5  13        515.19        501.53        11.62 o                         
   2  -5  13        226.52        229.01         8.49 o                         
   3  -5  13        111.83        106.53         9.39 o                         
   4  -5  13        137.21        134.22         3.93 o                         
   5  -5  13         37.02         50.98         9.79 o                         
  -1  -4  13         28.88          3.63        15.68 o                         
   0  -4  13         97.10         90.67         4.80 o                         
   1  -4  13         91.77         94.11         7.54 o                         
   2  -4  13          5.40         19.01         3.65 o                         
   3  -4  13         25.40         36.67         7.33 o                         
   4  -4  13        154.59        158.06         5.99 o                         
   5  -4  13          3.95         10.27         5.48 o                         
   6  -4  13          6.01         11.81         4.85 o                         
   7  -4  13        206.93        217.48         5.83 o                         
  -2  -3  13        166.46        168.17        28.26 o                         
  -1  -3  13         57.36         63.41         9.94 o                         
   0  -3  13          2.03          5.50        21.22 o                         
   1  -3  13        151.71        148.09         4.24 o                         
   2  -3  13        119.08        122.16         7.37 o                         
   3  -3  13        208.60        193.54         8.10 o                         
   4  -3  13        203.03        204.21         8.21 o                         
   5  -3  13        119.02        113.58         5.88 o                         
   6  -3  13        204.74        198.94         9.40 o                         
   7  -3  13         65.39         45.47        10.87 o                         
  -2  -2  13        214.44        201.26         8.72 o                         
  -1  -2  13        248.46        240.47         5.51 o                         
   0  -2  13        427.88        439.84        11.49 o                         
   1  -2  13         85.58         87.00         4.49 o                         
   2  -2  13        188.41        179.15         5.31 o                         
   3  -2  13        587.57        615.14        12.04 o                         
   4  -2  13        214.36        214.67         4.67 o                         
   5  -2  13        265.80        267.36         6.59 o                         
   6  -2  13        102.74        105.10         5.96 o                         
   7  -2  13         52.58         57.65        11.72 o                         
   8  -2  13        188.28        188.90        10.51 o                         
  -3  -1  13        215.92        207.61         5.86 o                         
  -2  -1  13        411.19        392.93        12.76 o                         
  -1  -1  13        689.80        678.42        15.79 o                         
   0  -1  13        144.26        172.25         5.24 o                         
   1  -1  13         20.98         27.23         7.37 o                         
   2  -1  13        166.78        170.19         4.54 o                         
   3  -1  13         63.53         68.36         4.38 o                         
   4  -1  13         54.84         56.99         6.71 o                         
   5  -1  13          1.83         16.87         4.33 o                         
   6  -1  13         15.79         26.96         3.90 o                         
   7  -1  13          1.43         -3.58         4.63 o                         
   8  -1  13         61.52         67.47         9.70 o                         
  -3   0  13          9.59         -4.49         4.49 o                         
  -2   0  13         27.49         36.97        10.70 o                         
  -1   0  13         16.41         20.65         4.72 o                         
   0   0  13        242.90        269.49        22.01 o                         
   1   0  13         89.72         96.09         7.10 o                         
   2   0  13        444.39        455.51         5.68 o                         
   3   0  13        309.90        338.68         4.94 o                         
   4   0  13        208.71        212.22         8.86 o                         
   5   0  13        454.56        479.83         8.05 o                         
   6   0  13        415.76        438.54        19.96 o                         
   7   0  13        551.33        556.63        13.45 o                         
   8   0  13        232.71        244.94         5.66 o                         
   9   0  13         77.95         76.94         5.09 o                         
  -3   1  13        432.38        436.09        26.51 o                         
  -2   1  13        406.10        386.07         6.48 o                         
  -1   1  13        358.52        339.11         9.79 o                         
   0   1  13        210.93        219.04        13.27 o                         
   1   1  13       1030.79       1018.32        11.70 o                         
   2   1  13        492.94        512.51        12.08 o                         
   3   1  13         17.80         18.44         4.12 o                         
   4   1  13        333.40        339.67        13.24 o                         
   5   1  13        143.98        148.31        17.41 o                         
   6   1  13         91.27         80.16        10.84 o                         
   7   1  13        124.38        134.90         4.42 o                         
   8   1  13          2.02          4.90         3.55 o                         
   9   1  13          1.07          1.39         4.73 o                         
  -3   2  13        115.02        101.68         4.60 o                         
  -2   2  13         99.57        113.88         5.40 o                         
  -1   2  13         47.66         48.39         8.44 o                         
   0   2  13         70.54         70.46        14.24 o                         
   1   2  13         80.22         92.70         7.63 o                         
   2   2  13          0.81         22.38        11.62 o                         
   3   2  13         34.11         27.60         5.50 o                         
   4   2  13         38.80         47.58         4.67 o                         
   5   2  13         52.01         47.08         4.53 o                         
   6   2  13          6.53          7.05         3.92 o                         
   7   2  13         45.46         55.94         7.68 o                         
   8   2  13         80.36         70.03         5.85 o                         
   9   2  13         86.22         92.45        10.45 o                         
  -2   3  13          0.07          4.02         4.00 o                         
  -1   3  13        101.92        106.57        16.65 o                         
   0   3  13         79.19         77.74         6.07 o                         
   1   3  13        114.05        137.39         8.23 o                         
   2   3  13          8.56         32.41         7.56 o                         
   3   3  13        191.86        179.94         5.81 o                         
   4   3  13        381.32        402.13         8.26 o                         
   5   3  13         93.39         98.34         7.58 o                         
   6   3  13        189.83        184.53         5.67 o                         
   7   3  13        144.68        147.50        14.02 o                         
   8   3  13        116.89        116.38         4.47 o                         
  -2   4  13        356.41        349.46         8.69 o                         
  -1   4  13        474.93        475.82         9.83 o                         
   0   4  13        762.07        746.32        10.04 o                         
   1   4  13        289.85        287.92         9.04 o                         
   2   4  13        372.61        355.39         7.53 o                         
   3   4  13        836.84        853.94        31.87 o                         
   4   4  13        404.09        403.77         7.07 o                         
   5   4  13        659.72        618.44         6.05 o                         
   6   4  13        290.07        307.17         9.93 o                         
   7   4  13         16.82         26.14         4.16 o                         
   8   4  13         60.29         70.47         8.65 o                         
  -1   5  13        243.60        229.61         7.44 o                         
   0   5  13        334.16        355.07         8.40 o                         
   1   5  13         48.76         38.85         8.12 o                         
   2   5  13          4.22         19.66         5.75 o                         
   3   5  13          0.33          8.18         4.39 o                         
   4   5  13        178.73        173.19         8.57 o                         
   5   5  13         25.53         46.37         4.51 o                         
   6   5  13        205.10        221.49         8.37 o                         
   7   5  13         69.24         87.17         5.39 o                         
   0   6  13         97.25        119.64         7.78 o                         
   1   6  13        227.98        226.11         8.95 o                         
   2   6  13        347.77        342.82         8.49 o                         
   3   6  13        204.32        219.15         3.82 o                         
   4   6  13        131.87        122.68         4.56 o                         
   5   6  13        313.99        298.68         6.43 o                         
   6   6  13        233.30        243.25        19.57 o                         
   7   6  13        356.52        326.31        14.03 o                         
   1   7  13        195.77        195.26        15.79 o                         
   2   7  13        396.95        406.50         6.07 o                         
   3   7  13        170.11        157.61         7.50 o                         
   4   7  13         97.19        100.39         3.42 o                         
   5   7  13         25.11         43.50         5.55 o                         
   2  -4  14         20.15         37.44         3.47 o                         
   3  -4  14         31.16         39.04         3.60 o                         
   4  -4  14        104.30        108.90         4.00 o                         
   0  -3  14        252.71        258.24        22.25 o                         
   1  -3  14        201.38        167.48        29.44 o                         
   2  -3  14        286.68        269.77         5.15 o                         
   3  -3  14        345.66        345.80         7.29 o                         
   4  -3  14        186.17        174.50         9.52 o                         
   5  -3  14         98.77         98.16         8.88 o                         
   6  -3  14        187.68        169.80         9.23 o                         
   0  -2  14        177.28        167.08         5.29 o                         
   1  -2  14         79.78         78.30        14.24 o                         
   2  -2  14         16.93         47.72        14.23 o                         
   3  -2  14         80.85         78.68         5.64 o                         
   4  -2  14         22.00         33.37         9.70 o                         
   5  -2  14          8.79         12.92         6.55 o                         
   6  -2  14          8.24         28.75         6.16 o                         
   7  -2  14         39.89         34.45         3.48 o                         
  -1  -1  14          0.11          9.49        12.03 o                         
   0  -1  14          1.86         -5.43         5.43 o                         
   1  -1  14         21.47         43.40        23.67 o                         
   2  -1  14         14.78         13.58         4.29 o                         
   3  -1  14          9.22          9.67         3.98 o                         
   4  -1  14         16.02         14.08         3.93 o                         
   5  -1  14         70.50         73.93         4.54 o                         
   6  -1  14        293.99        285.26        30.85 o                         
   7  -1  14        104.13        109.09         8.35 o                         
  -1   0  14        231.59        263.28         5.96 o                         
   0   0  14        321.37        281.61         5.63 o                         
   1   0  14        354.13        367.19         8.38 o                         
   2   0  14        355.94        362.78         6.39 o                         
   3   0  14        457.58        449.72         5.25 o                         
   4   0  14        237.64        236.99         5.85 o                         
   5   0  14        296.25        292.78         9.08 o                         
   6   0  14        410.40        394.60        10.06 o                         
   7   0  14        420.50        398.81        17.29 o                         
  -1   1  14        304.91        320.22        20.08 o                         
   0   1  14        160.61        169.80        11.43 o                         
   1   1  14        345.83        374.40         8.74 o                         
   2   1  14        549.59        535.03         7.27 o                         
   3   1  14         83.44         87.15         5.35 o                         
   4   1  14         12.15          4.18         4.37 o                         
   5   1  14         31.92         32.52         3.66 o                         
   6   1  14         28.56         43.25        11.28 o                         
   7   1  14          5.33          3.54         9.08 o                         
   8   1  14         29.78         40.64         7.12 o                         
  -1   2  14         12.93         27.03         4.72 o                         
   0   2  14         16.78         13.13        18.28 o                         
   1   2  14         20.14         36.70         7.05 o                         
   2   2  14         93.93        103.33         5.78 o                         
   3   2  14        122.68        137.07         5.37 o                         
   4   2  14        303.38        292.80         5.86 o                         
   5   2  14        587.06        541.49        10.52 o                         
   6   2  14        156.39        159.98         6.35 o                         
   7   2  14        133.95        112.40        11.79 o                         
  -1   3  14        187.33        162.94         8.32 o                         
   0   3  14        286.28        315.64         6.34 o                         
   1   3  14        137.87        139.85         8.29 o                         
   2   3  14        125.16        113.70         8.08 o                         
   3   3  14        213.48        218.91        14.93 o                         
   4   3  14        767.18        708.27         7.45 o                         
   5   3  14        475.15        472.73        22.13 o                         
   6   3  14        117.82        104.05         5.77 o                         
   7   3  14         55.90         74.09        16.18 o                         
   0   4  14        155.37        114.25         7.76 o                         
   1   4  14         33.86         49.12         7.37 o                         
   2   4  14         16.64         16.26         7.69 o                         
   3   4  14        163.17        157.14         5.87 o                         
   4   4  14        203.66        212.51         5.47 o                         
   5   4  14         77.46         84.72         6.72 o                         
   6   4  14         30.75         38.15        10.78 o                         
   7   4  14          1.84         35.65        24.73 o                         
   1   5  14          1.15          9.08         6.29 o                         
   2   5  14         35.34         27.88         7.46 o                         
   3   5  14         76.93         72.25         4.55 o                         
   4   5  14         29.68         43.87         3.58 o                         
   5   5  14          7.28         29.56         5.75 o                         
   6   5  14        225.91        188.42        15.88 o                         
   3   6  14        351.02        365.18         7.28 o                         
   4   6  14        184.82        191.55         3.97 o                         
   3  -2  15         50.67         64.85        11.08 o                         
   2  -1  15        297.08        263.30        26.18 o                         
   3  -1  15        326.05        307.39         7.69 o                         
   4  -1  15         96.09         79.39         4.14 o                         
   5  -1  15        118.35        111.76         4.82 o                         
   1   0  15        216.73        196.41         7.22 o                         
   2   0  15        255.59        251.95         5.79 o                         
   3   0  15        149.87        134.68         7.07 o                         
   4   0  15        120.77        118.10         4.47 o                         
   5   0  15         71.80         68.29         5.23 o                         
   6   0  15         21.86         44.84         8.18 o                         
   1   1  15         40.65         52.04         5.99 o                         
   2   1  15         50.42         57.89         5.26 o                         
   3   1  15         14.69         20.58         5.35 o                         
   4   1  15         24.50         32.75         4.86 o                         
   5   1  15         53.36         71.46         4.90 o                         
   6   1  15          9.68         37.55         5.40 o                         
   1   2  15         80.04         94.45         7.43 o                         
   2   2  15        147.58        138.76        33.22 o                         
   3   2  15        221.85        215.10         8.01 o                         
   4   2  15        351.20        331.16         6.21 o                         
   5   2  15        306.79        279.99        19.67 o                         
   6   2  15        221.34        213.20         6.32 o                         
   2   3  15         77.95         76.00         8.33 o                         
   3   3  15        107.97        109.03         7.93 o                         
   4   3  15         88.30         93.18         5.31 o                         
   5   3  15         26.79         39.77         9.11 o                         
                                                                                
