# Supplementary material for: Synthesis, detailed geometric analysis and bond-valence method evaluation of the strength of π-arene bonding of two isotypic cationic prehnitene tin(II) complexes: [{1,2,3,4-(CH3)4C6H2}2Sn2Cl2][MCl4]2 (M = Al and Ga)
Source: Acta Crystallogr E Crystallogr Commun. 2019 Jun 25;75(Pt 7):1051–6. doi: 10.1107/S2056989019008508 (PMC6659333; doi:10.1107/S2056989019008508)
Supplement: Supplementary file 3 [file e-75-01051-IIsup3.hkl]

data_II                                                                         
_shelx_title ' no_787_a.res in P-1'                                             
_shelx_refln_list_code          4                                               
_shelx_F_calc_maximum      158.92                                               
_exptl_crystal_F_000       480.00                                               
_reflns_d_resolution_high  0.7292                                               
                                                                                
loop_                                                                           
 _space_group_symop_operation_xyz                                               
 'x, y, z'                                                                      
 '-x, -y, -z'                                                                   
                                                                                
_cell_length_a     8.7572                                                       
_cell_length_b     9.1310                                                       
_cell_length_c    11.2966                                                       
_cell_angle_alpha  85.424                                                       
_cell_angle_beta   72.805                                                       
_cell_angle_gamma  86.886                                                       
                                                                                
_shelx_F_squared_multiplier     1.000                                           
                                                                                
loop_                                                                           
 _refln_index_h                                                                 
 _refln_index_k                                                                 
 _refln_index_l                                                                 
 _refln_F_squared_calc                                                          
 _refln_F_squared_meas                                                          
 _refln_F_squared_sigma                                                         
 _refln_observed_status                                                         
   1   0   0      11794.98      12516.93       165.80 o                         
   2   0   0        167.13        185.37        13.02 o                         
   3   0   0      18894.03      18794.06       491.14 o                         
   4   0   0       5930.54       5716.33       191.16 o                         
   5   0   0       1737.29       1642.03        71.03 o                         
   6   0   0        689.58        733.52        27.41 o                         
   7   0   0       2299.73       2234.62        68.99 o                         
   8   0   0        152.77        115.74         7.40 o                         
   9   0   0         10.92         23.77        14.75 o                         
  10   0   0        501.30        468.98        32.95 o                         
  11   0   0         11.34         39.95        20.78 o                         
 -11   1   0         35.49         60.59        13.26 o                         
 -10   1   0        302.52        298.22         7.27 o                         
  -9   1   0       2517.43       2495.56        76.87 o                         
  -8   1   0       1531.28       1469.09        62.55 o                         
  -7   1   0         14.72         24.21         6.89 o                         
  -6   1   0       4471.81       4110.44       113.49 o                         
  -5   1   0       9426.13       8910.32       258.48 o                         
  -4   1   0        449.86        403.63        14.13 o                         
  -3   1   0          3.63         -8.29         8.29 o                         
  -2   1   0        936.97        908.26        13.57 o                         
  -1   1   0      19742.31      20555.46       251.64 o                         
   0   1   0        738.90        687.98        17.40 o                         
   1   1   0        459.05        561.96        15.92 o                         
   2   1   0       6725.36       6685.13       136.42 o                         
   3   1   0       6489.89       6614.84        90.19 o                         
   4   1   0        417.94        436.93        20.38 o                         
   5   1   0        233.90        243.79        10.45 o                         
   6   1   0        540.01        520.19        23.58 o                         
   7   1   0       1383.12       1442.92        63.97 o                         
   8   1   0       1400.17       1332.32        54.92 o                         
   9   1   0        137.57        128.71         6.32 o                         
  10   1   0         75.39         83.55         6.74 o                         
  11   1   0        360.89        361.02        30.00 o                         
 -11   2   0         70.51         70.81        16.27 o                         
 -10   2   0        701.33        724.85        15.69 o                         
  -9   2   0         21.84         47.86         6.64 o                         
  -8   2   0        155.61        170.07         9.64 o                         
  -7   2   0        374.03        371.82        14.45 o                         
  -6   2   0         58.53        101.21        19.21 o                         
  -5   2   0        221.22        213.56         6.80 o                         
  -4   2   0        105.23         68.64        14.49 o                         
  -3   2   0        767.47        839.81        17.29 o                         
  -2   2   0        750.69        721.79        22.98 o                         
  -1   2   0       5784.33       5713.27        89.46 o                         
   0   2   0        441.25        444.52        15.16 o                         
   1   2   0       1140.44       1205.27        19.86 o                         
   2   2   0      17228.78      17676.76       355.59 o                         
   3   2   0       7207.37       7004.04       119.72 o                         
   4   2   0        125.27        123.97        11.40 o                         
   5   2   0       1273.86       1295.77        28.17 o                         
   6   2   0       1918.07       1868.24        86.16 o                         
   7   2   0       1871.59       1827.94        78.75 o                         
   8   2   0        395.09        383.83        18.40 o                         
   9   2   0        225.42        233.47        27.19 o                         
  10   2   0        157.39        153.39        19.15 o                         
  11   2   0         11.07         32.49         6.04 o                         
 -11   3   0          2.70         22.36         5.39 o                         
 -10   3   0         10.95         43.76        21.25 o                         
  -9   3   0          5.09         13.01        14.87 o                         
  -8   3   0          2.76          6.43        16.00 o                         
  -7   3   0        407.15        378.11        10.75 o                         
  -6   3   0       1228.51       1132.12        19.56 o                         
  -5   3   0        160.49        155.09         8.65 o                         
  -4   3   0        483.46        465.35         9.39 o                         
  -3   3   0       3121.70       3019.66        40.76 o                         
  -2   3   0      10601.23      10631.51        43.70 o                         
  -1   3   0       4398.10       4583.33        50.33 o                         
   0   3   0       3581.26       3753.07        21.40 o                         
   1   3   0      12597.44      12803.61        61.33 o                         
   2   3   0       6178.81       6081.29        71.01 o                         
   3   3   0          1.09         14.96        11.54 o                         
   4   3   0       5855.61       5803.74        76.69 o                         
   5   3   0       2567.13       2482.37        40.30 o                         
   6   3   0        443.59        396.98         9.21 o                         
   7   3   0        708.84        702.61        27.64 o                         
   8   3   0       1504.45       1564.04        54.56 o                         
   9   3   0        131.95        147.08         9.11 o                         
  10   3   0        224.75        262.18        13.25 o                         
  11   3   0         18.50         76.01        13.49 o                         
 -10   4   0         59.13         70.34         8.47 o                         
  -9   4   0          4.03         28.74        14.31 o                         
  -8   4   0       1267.28       1204.46        31.98 o                         
  -7   4   0       3415.14       3197.64        14.19 o                         
  -6   4   0         97.01         94.55        17.16 o                         
  -5   4   0        257.88        241.41         9.07 o                         
  -4   4   0       7951.85       7610.09        97.81 o                         
  -3   4   0       2231.00       2278.08        33.72 o                         
  -2   4   0       4125.25       4134.42        37.81 o                         
  -1   4   0       5366.28       5298.19        57.30 o                         
   0   4   0       8178.22       8214.66       154.18 o                         
   1   4   0         84.01        122.83        17.37 o                         
   2   4   0        351.82        380.18        15.12 o                         
   3   4   0      11746.59      11023.26       379.97 o                         
   4   4   0        114.23        137.18        10.68 o                         
   5   4   0       1586.37       1454.59        28.73 o                         
   6   4   0       1529.78       1480.46        56.88 o                         
   7   4   0        124.32        133.09         8.00 o                         
   8   4   0        353.65        368.97         8.31 o                         
   9   4   0        110.28        109.52        13.28 o                         
  10   4   0         25.28         25.70        14.27 o                         
 -10   5   0        146.84        186.27        21.35 o                         
  -9   5   0        774.34        699.39        31.83 o                         
  -8   5   0        169.09        148.25         9.20 o                         
  -7   5   0          0.55         12.95         6.07 o                         
  -6   5   0        736.28        675.05        20.81 o                         
  -5   5   0         63.57         75.80         6.72 o                         
  -4   5   0       3196.71       3137.82        47.85 o                         
  -3   5   0        326.70        289.84        12.56 o                         
  -2   5   0        847.25        812.00        17.62 o                         
  -1   5   0       2722.76       2760.31        57.24 o                         
   0   5   0       3362.11       3540.27        26.74 o                         
   1   5   0       2400.54       2484.36        31.59 o                         
   2   5   0        488.71        524.39        24.60 o                         
   3   5   0       5868.01       5830.33       185.16 o                         
   4   5   0       3668.60       3640.79       106.91 o                         
   5   5   0        419.93        393.48         9.21 o                         
   6   5   0       4080.52       3866.18       142.66 o                         
   7   5   0       2002.76       2011.49        29.43 o                         
   8   5   0        124.10         99.93        14.18 o                         
   9   5   0        506.24        502.14         7.20 o                         
  10   5   0        781.79        764.93        13.27 o                         
  -9   6   0        425.99        407.16        15.05 o                         
  -8   6   0         65.16         77.37         6.96 o                         
  -7   6   0          1.39          9.46         6.78 o                         
  -6   6   0       1243.06       1173.14        23.01 o                         
  -5   6   0       3927.34       3795.08        14.88 o                         
  -4   6   0        346.04        351.02         7.61 o                         
  -3   6   0       1673.12       1631.38        20.26 o                         
  -2   6   0       5458.60       5487.64        58.09 o                         
  -1   6   0       1370.92       1305.68        23.28 o                         
   0   6   0       4445.81       4366.65        65.06 o                         
   1   6   0       4004.88       3829.10        67.54 o                         
   2   6   0       3452.80       3487.25        76.84 o                         
   3   6   0       1248.14       1238.03        32.61 o                         
   4   6   0         65.31         77.65        25.12 o                         
   5   6   0       2628.61       2536.10        34.78 o                         
   6   6   0       1000.37        980.35        30.59 o                         
   7   6   0         41.68         86.93        13.81 o                         
   8   6   0          0.31          5.42         7.11 o                         
   9   6   0         53.75         51.75         5.73 o                         
  10   6   0          5.05         39.24         6.48 o                         
  -9   7   0        116.97        114.45        21.51 o                         
  -8   7   0        139.30        141.29        16.73 o                         
  -7   7   0        191.21        184.59         5.75 o                         
  -6   7   0        758.38        703.80        23.12 o                         
  -5   7   0        271.73        277.66         9.15 o                         
  -4   7   0        606.09        594.04         8.94 o                         
  -3   7   0       1885.22       1872.38        15.48 o                         
  -2   7   0         57.23         53.09        12.36 o                         
  -1   7   0          3.99          2.68         8.00 o                         
   0   7   0        375.44        367.74        10.55 o                         
   1   7   0        326.53        325.97        12.03 o                         
   2   7   0          4.96         10.85         7.19 o                         
   3   7   0       1169.12       1171.12        25.08 o                         
   4   7   0        385.34        357.73        19.70 o                         
   5   7   0         44.83         47.44        17.01 o                         
   6   7   0       1085.25       1040.51        39.88 o                         
   7   7   0         34.55         53.88        11.06 o                         
   8   7   0         59.90         62.93         8.83 o                         
   9   7   0        577.50        616.65        46.90 o                         
  -8   8   0        218.85        210.63        25.68 o                         
  -7   8   0          0.80         19.53        17.22 o                         
  -6   8   0         76.50         69.33         7.71 o                         
  -5   8   0        398.95        426.32        14.46 o                         
  -4   8   0       1342.16       1349.55        32.93 o                         
  -3   8   0        704.97        710.67        13.00 o                         
  -2   8   0        224.82        229.31        13.74 o                         
  -1   8   0        459.27        460.89        10.62 o                         
   0   8   0       1150.46       1119.67        15.53 o                         
   1   8   0       1173.96       1138.40        23.02 o                         
   2   8   0         53.62         63.62         6.81 o                         
   3   8   0         86.27         98.70         6.88 o                         
   4   8   0       1653.13       1599.89        57.86 o                         
   5   8   0        810.89        803.68        62.34 o                         
   6   8   0        165.14        176.03        11.97 o                         
   7   8   0        496.02        522.17        11.93 o                         
   8   8   0       1506.17       1517.42        59.89 o                         
   9   8   0         32.50         45.09        11.12 o                         
  -7   9   0         86.34         86.92        16.50 o                         
  -6   9   0         10.08         23.33        12.55 o                         
  -5   9   0        212.88        222.14        19.22 o                         
  -4   9   0        756.41        750.21        14.04 o                         
  -3   9   0          1.96         -8.17         8.98 o                         
  -2   9   0        281.11        304.97        22.54 o                         
  -1   9   0       4686.99       4665.60        94.50 o                         
   0   9   0        480.29        496.92        15.90 o                         
   1   9   0         28.48         24.92        11.15 o                         
   2   9   0       2380.39       2423.51        59.82 o                         
   3   9   0       2158.09       2081.91        57.56 o                         
   4   9   0        560.21        562.01        14.55 o                         
   5   9   0        185.00        172.29         7.74 o                         
   6   9   0        627.15        614.16        33.74 o                         
   7   9   0        413.09        449.09        54.39 o                         
   8   9   0         47.88         65.61        23.46 o                         
  -6  10   0        815.55        806.95        14.75 o                         
  -5  10   0        179.05        174.50        11.25 o                         
  -4  10   0         15.43         24.15        16.61 o                         
  -3  10   0        648.25        670.19        25.48 o                         
  -2  10   0       1628.77       1659.36        38.37 o                         
  -1  10   0         56.74         82.00        11.29 o                         
   0  10   0        124.71        140.70        11.20 o                         
   1  10   0        609.18        639.12        13.75 o                         
   2  10   0          2.71         -2.56         5.65 o                         
   3  10   0         40.51         42.96         5.87 o                         
   4  10   0         49.46         52.20         5.50 o                         
   5  10   0          5.73          9.06         7.53 o                         
   6  10   0         77.17         92.53        13.56 o                         
   7  10   0        174.05        188.88        10.08 o                         
  -5  11   0          1.16         13.88         7.67 o                         
  -4  11   0         19.46         22.89         7.89 o                         
  -3  11   0          0.14         24.33         8.24 o                         
  -2  11   0        119.80         96.78         7.15 o                         
  -1  11   0        151.27        173.46         6.91 o                         
   0  11   0          1.42          4.22        12.14 o                         
   1  11   0        510.94        535.72        11.53 o                         
   2  11   0        571.83        581.32        17.10 o                         
   3  11   0         68.93         76.31         5.89 o                         
   4  11   0         94.70        105.83         6.21 o                         
   5  11   0        522.91        579.54        21.41 o                         
  -2  12   0         40.28         63.06         8.40 o                         
  -1  12   0          1.85         32.38        11.46 o                         
   0  12   0        858.15        851.00        15.14 o                         
   1  12   0        451.64        505.54        15.64 o                         
   2  12   0         26.02         38.83        10.62 o                         
   3  12   0        126.90        132.64         5.41 o                         
  -2 -12   1         24.18         44.33         9.31 o                         
  -1 -12   1          7.16         22.81         7.11 o                         
   0 -12   1        670.29        692.10        22.68 o                         
   1 -12   1        106.05        104.48        12.81 o                         
   2 -12   1         70.70         91.38        10.51 o                         
  -5 -11   1        339.60        331.78        13.95 o                         
  -4 -11   1         97.16        109.98        10.68 o                         
  -3 -11   1         51.41         54.93         6.01 o                         
  -2 -11   1         35.26         35.52         5.59 o                         
  -1 -11   1        288.05        326.51         7.68 o                         
   0 -11   1         28.15         22.60         8.53 o                         
   1 -11   1        112.98        118.15        11.73 o                         
   2 -11   1          1.29         22.68         6.88 o                         
   3 -11   1         58.07         67.10         9.40 o                         
   4 -11   1         91.76         92.18         8.85 o                         
   5 -11   1         36.22         50.91         8.67 o                         
  -6 -10   1          3.53          6.06        17.82 o                         
  -5 -10   1          0.53         39.13        35.29 o                         
  -4 -10   1        205.00        225.42         8.56 o                         
  -3 -10   1        377.80        392.35        10.24 o                         
  -2 -10   1         71.88         93.93         8.05 o                         
  -1 -10   1        588.21        601.48        13.61 o                         
   0 -10   1       1086.31       1113.64        23.47 o                         
   1 -10   1        143.78        145.45        16.60 o                         
   2 -10   1        663.15        713.49        27.94 o                         
   3 -10   1       1210.00       1290.21        43.02 o                         
   4 -10   1        283.46        355.34        20.11 o                         
   5 -10   1         72.43         71.89         8.68 o                         
   6 -10   1        344.67        396.34        22.45 o                         
  -7  -9   1        188.45        185.11         8.98 o                         
  -6  -9   1        601.28        598.88        30.23 o                         
  -5  -9   1        855.68        782.23         9.86 o                         
  -4  -9   1        193.20        225.74        10.96 o                         
  -3  -9   1        752.03        739.12        22.56 o                         
  -2  -9   1       3283.53       3340.79        60.49 o                         
  -1  -9   1       1026.49       1042.14        12.12 o                         
   0  -9   1          6.25         37.32         9.60 o                         
   1  -9   1       2044.22       2067.20        39.89 o                         
   2  -9   1       2014.66       2011.44        57.80 o                         
   3  -9   1        106.63        140.68         8.97 o                         
   4  -9   1         84.11         97.29         9.40 o                         
   5  -9   1        344.44        317.63        10.72 o                         
   6  -9   1          7.65         40.36        30.67 o                         
   7  -9   1         27.44         22.04         8.33 o                         
  -8  -8   1        295.56        273.31        29.06 o                         
  -7  -8   1        716.35        773.59        52.13 o                         
  -6  -8   1          0.01         -8.87         8.87 o                         
  -5  -8   1        194.63        192.18        26.31 o                         
  -4  -8   1        398.44        400.00        25.65 o                         
  -3  -8   1        297.95        305.73         8.33 o                         
  -2  -8   1        554.23        534.76         8.61 o                         
  -1  -8   1        245.32        262.52         9.34 o                         
   0  -8   1         47.20         50.36         8.08 o                         
   1  -8   1        868.53        898.95        17.97 o                         
   2  -8   1       1739.78       1793.57        22.05 o                         
   3  -8   1        161.38        188.09        10.24 o                         
   4  -8   1        248.89        252.23        11.66 o                         
   5  -8   1       2608.48       2634.51       161.77 o                         
   6  -8   1        186.71        210.60        11.25 o                         
   7  -8   1         10.18         15.44         6.78 o                         
   8  -8   1        318.06        337.31        24.69 o                         
  -9  -7   1         76.58         53.96         8.33 o                         
  -8  -7   1         15.80         57.47        12.10 o                         
  -7  -7   1        580.52        577.61        33.71 o                         
  -6  -7   1         26.16         45.01         7.73 o                         
  -5  -7   1        106.65        110.93         9.58 o                         
  -4  -7   1       1823.85       1792.86        62.66 o                         
  -3  -7   1        542.27        521.90        28.03 o                         
  -2  -7   1          0.41         -4.01         8.21 o                         
  -1  -7   1       1491.20       1489.14        20.06 o                         
   0  -7   1       4663.88       4718.00        65.97 o                         
   1  -7   1       1721.84       1771.65        14.82 o                         
   2  -7   1          7.63         19.13         7.57 o                         
   3  -7   1       1077.00       1103.49        22.14 o                         
   4  -7   1       2274.64       2251.29        35.69 o                         
   5  -7   1        128.30        119.68         8.32 o                         
   6  -7   1        312.74        337.22         6.94 o                         
   7  -7   1        183.58        173.79        11.40 o                         
   8  -7   1         29.86         31.83         9.84 o                         
   9  -7   1         44.75         48.95         6.85 o                         
  -9  -6   1        358.07        379.86        34.92 o                         
  -8  -6   1        161.16        158.10         9.62 o                         
  -7  -6   1          5.69         20.86         7.64 o                         
  -6  -6   1        565.73        575.32         8.32 o                         
  -5  -6   1       2222.33       2114.03        82.60 o                         
  -4  -6   1        855.12        859.81        29.94 o                         
  -3  -6   1        158.94        148.73         6.95 o                         
  -2  -6   1       1139.79       1055.89        43.63 o                         
  -1  -6   1       2112.42       2153.42        30.71 o                         
   0  -6   1       2674.48       2636.64        56.55 o                         
   1  -6   1         28.26         35.48         8.27 o                         
   2  -6   1        170.86        188.59        11.16 o                         
   3  -6   1       1807.72       1766.39        18.75 o                         
   4  -6   1         61.34         75.47         8.55 o                         
   5  -6   1        379.38        391.93        12.03 o                         
   6  -6   1        920.42        835.01        14.32 o                         
   7  -6   1         87.38         96.79        14.00 o                         
   8  -6   1        176.50        178.21        16.37 o                         
   9  -6   1          3.63          9.13         7.12 o                         
  10  -6   1        117.16        125.28         5.32 o                         
 -10  -5   1        905.79        964.17        26.47 o                         
  -9  -5   1        769.19        781.10        30.23 o                         
  -8  -5   1         21.02         47.01        11.92 o                         
  -7  -5   1        362.58        342.22        18.51 o                         
  -6  -5   1       1876.50       1882.40        60.27 o                         
  -5  -5   1        824.57        821.21        20.42 o                         
  -4  -5   1         57.40         56.61         9.09 o                         
  -3  -5   1       1920.75       1882.13        77.51 o                         
  -2  -5   1        455.93        419.54        10.86 o                         
  -1  -5   1        464.35        467.40        11.39 o                         
   0  -5   1        223.90        225.80         9.00 o                         
   1  -5   1        593.22        572.71        10.07 o                         
   2  -5   1        779.35        823.77        16.03 o                         
   3  -5   1       7533.79       7471.48       116.64 o                         
   4  -5   1         11.02          9.76         7.56 o                         
   5  -5   1        426.23        410.79        11.02 o                         
   6  -5   1       4124.56       3787.43        61.89 o                         
   7  -5   1       1065.15        996.51        21.96 o                         
   8  -5   1         51.80         63.83        11.50 o                         
   9  -5   1        414.15        404.67        29.45 o                         
  10  -5   1        224.84        183.63        17.91 o                         
 -10  -4   1        153.54        194.63        14.99 o                         
  -9  -4   1         52.53         56.47        11.30 o                         
  -8  -4   1        139.09        129.39         8.30 o                         
  -7  -4   1         34.66         35.76         8.09 o                         
  -6  -4   1       2123.42       2024.29        89.21 o                         
  -5  -4   1         38.56         29.06         9.16 o                         
  -4  -4   1        191.39        211.74         9.53 o                         
  -3  -4   1       9081.82       9016.63       253.35 o                         
  -2  -4   1      19067.35      18276.67       431.00 o                         
  -1  -4   1        661.94        654.98        11.32 o                         
   0  -4   1       2374.98       2415.57        71.61 o                         
   1  -4   1      15617.96      15493.75       230.06 o                         
   2  -4   1      11179.15      11199.41       144.62 o                         
   3  -4   1       2022.62       1977.80        19.61 o                         
   4  -4   1       3537.24       3356.33        21.76 o                         
   5  -4   1       7587.53       6981.46        92.62 o                         
   6  -4   1        431.61        397.55         8.75 o                         
   7  -4   1       1093.43       1015.08        25.01 o                         
   8  -4   1       2931.66       2777.11       111.72 o                         
   9  -4   1         61.60         73.59        11.59 o                         
  10  -4   1         35.17         63.38         8.54 o                         
 -10  -3   1         48.83         63.81         7.92 o                         
  -9  -3   1          4.20         16.57        12.16 o                         
  -8  -3   1       2943.97       2991.62        96.95 o                         
  -7  -3   1       4284.63       4328.83        66.27 o                         
  -6  -3   1          0.01          4.03         8.21 o                         
  -5  -3   1        612.17        605.58         8.77 o                         
  -4  -3   1      11030.64      10394.07       440.24 o                         
  -3  -3   1       4269.82       4200.82        99.88 o                         
  -2  -3   1       1600.57       1727.29        55.47 o                         
  -1  -3   1      18189.81      17926.96       558.60 o                         
   0  -3   1       2582.55       2574.16        55.41 o                         
   1  -3   1          0.37         12.56         7.59 o                         
   2  -3   1       3727.80       3874.79        45.83 o                         
   3  -3   1       1693.41       1631.39        17.07 o                         
   4  -3   1        144.64        150.27         9.38 o                         
   5  -3   1       1503.58       1417.55        23.38 o                         
   6  -3   1          5.02         15.82         7.45 o                         
   7  -3   1        368.91        378.98        27.10 o                         
   8  -3   1        450.36        433.33         8.65 o                         
   9  -3   1        270.72        295.97        15.85 o                         
  10  -3   1        184.38        193.83        20.38 o                         
  11  -3   1        133.28        135.25         6.58 o                         
 -11  -2   1         41.84         52.75        12.22 o                         
 -10  -2   1         29.73         28.46         6.71 o                         
  -9  -2   1        480.09        511.35        16.34 o                         
  -8  -2   1        405.01        410.61        15.56 o                         
  -7  -2   1         95.95         96.44         7.21 o                         
  -6  -2   1        670.32        655.66        10.80 o                         
  -5  -2   1         68.62         87.39         8.72 o                         
  -4  -2   1        102.35         79.13        10.72 o                         
  -3  -2   1         44.55         49.48         9.99 o                         
  -2  -2   1       1955.07       1853.41        52.28 o                         
  -1  -2   1        286.35        325.23        14.10 o                         
   0  -2   1      11789.96      12212.22        96.31 o                         
   1  -2   1        431.63        421.56        10.63 o                         
   2  -2   1        589.65        611.34        11.84 o                         
   3  -2   1          6.55          8.87         9.80 o                         
   4  -2   1       4499.03       4492.07        57.01 o                         
   5  -2   1       4345.50       4160.04        44.24 o                         
   6  -2   1          4.36         17.41        14.14 o                         
   7  -2   1       2360.66       2222.72        65.72 o                         
   8  -2   1        783.67        740.47        16.67 o                         
   9  -2   1         32.47         56.09        19.95 o                         
  10  -2   1        682.99        659.03        31.09 o                         
  11  -2   1        345.71        348.19        15.54 o                         
 -11  -1   1         67.71        125.54        15.92 o                         
 -10  -1   1          7.55         25.44         6.15 o                         
  -9  -1   1          5.77          7.66        18.53 o                         
  -8  -1   1         62.12        123.87        23.23 o                         
  -7  -1   1        827.11        815.05        28.25 o                         
  -6  -1   1         56.31         86.30        19.63 o                         
  -5  -1   1       3164.62       3142.82       108.77 o                         
  -4  -1   1        370.12        333.68        11.92 o                         
  -3  -1   1       1755.80       1844.51        53.96 o                         
  -2  -1   1         46.32         20.08         9.16 o                         
  -1  -1   1      16263.62      16098.45       330.88 o                         
   0  -1   1       1158.67       1234.36        38.24 o                         
   1  -1   1       2017.91       1951.92        22.91 o                         
   2  -1   1       8610.92       8591.67        90.19 o                         
   3  -1   1        897.54        887.03        13.97 o                         
   4  -1   1       2874.37       3087.03        60.92 o                         
   5  -1   1       3340.35       3291.82        55.63 o                         
   6  -1   1       5921.27       5746.82       173.37 o                         
   7  -1   1        130.08        129.58        19.90 o                         
   8  -1   1         99.82        121.47        10.46 o                         
   9  -1   1       1733.92       1724.78        92.70 o                         
  10  -1   1        359.68        351.33        17.71 o                         
  11  -1   1          1.28         20.81         8.41 o                         
 -11   0   1          9.26          2.12         6.26 o                         
 -10   0   1        587.58        590.44        31.84 o                         
  -9   0   1        571.60        612.73        13.47 o                         
  -8   0   1         55.81         49.17         6.85 o                         
  -7   0   1        337.21        323.08         7.98 o                         
  -6   0   1       5680.57       5371.11       243.82 o                         
  -5   0   1       1181.40       1079.30        34.89 o                         
  -4   0   1       1127.85       1023.75        38.28 o                         
  -3   0   1      13604.41      13469.37       251.94 o                         
  -2   0   1       6702.95       6840.65       153.08 o                         
  -1   0   1        210.46        227.30        12.83 o                         
   1   0   1      17004.75      17363.71      1145.08 o                         
   2   0   1        829.32        914.81        18.27 o                         
   3   0   1       2295.66       2281.56        86.02 o                         
   4   0   1      11124.46      11173.85       304.33 o                         
   5   0   1       2961.98       2945.09        89.64 o                         
   6   0   1          6.70         22.17         8.49 o                         
   7   0   1         36.69         59.79        12.84 o                         
   8   0   1        328.03        332.56        15.89 o                         
   9   0   1        415.53        395.93        23.07 o                         
  10   0   1         55.09         63.13         6.95 o                         
  11   0   1        143.62        176.91        10.28 o                         
 -11   1   1        623.94        634.05        46.87 o                         
 -10   1   1        258.88        285.77        17.10 o                         
  -9   1   1        724.27        744.98        35.32 o                         
  -8   1   1       1936.21       1910.35        80.05 o                         
  -7   1   1        144.41        165.14         8.36 o                         
  -6   1   1         17.10         29.15         7.66 o                         
  -5   1   1       6709.71       6634.73       145.92 o                         
  -4   1   1       5143.03       4946.60        41.78 o                         
  -3   1   1        366.35        390.37        11.93 o                         
  -2   1   1         25.83         19.91         8.82 o                         
  -1   1   1       6270.79       6584.01       107.11 o                         
   0   1   1       1475.50       1640.89        39.60 o                         
   1   1   1      15784.04      15280.89       865.11 o                         
   2   1   1       1111.83       1158.10        21.02 o                         
   3   1   1       5727.72       6215.18        98.85 o                         
   4   1   1       9770.20       9404.06       296.32 o                         
   5   1   1        175.22        172.58        20.02 o                         
   6   1   1       1121.64       1108.02        56.40 o                         
   7   1   1       2051.48       2017.79        66.35 o                         
   8   1   1       3541.82       3400.34       110.38 o                         
   9   1   1       1046.36       1059.23        48.02 o                         
  10   1   1         91.68        129.69        17.45 o                         
  11   1   1        516.60        527.33        33.28 o                         
 -11   2   1          0.47         34.61         6.95 o                         
 -10   2   1        277.67        300.09        15.65 o                         
  -9   2   1         10.88         52.29        14.54 o                         
  -8   2   1        402.44        383.57         9.64 o                         
  -7   2   1        934.71        876.05        28.13 o                         
  -6   2   1         47.28         67.04         7.31 o                         
  -5   2   1        862.55        800.11        26.00 o                         
  -4   2   1       3836.72       3821.49        50.59 o                         
  -3   2   1       2849.47       2706.32        42.41 o                         
  -2   2   1      10827.86      11202.23        62.16 o                         
  -1   2   1       8305.54       8779.64        41.15 o                         
   0   2   1      13171.06      14292.67        70.71 o                         
   1   2   1       1157.59       1223.74        16.82 o                         
   2   2   1       5752.05       6013.11       102.57 o                         
   3   2   1      22766.39      22967.31       227.34 o                         
   4   2   1       1444.82       1384.48        14.45 o                         
   5   2   1       1491.59       1466.91        18.12 o                         
   6   2   1       1442.72       1367.36        65.74 o                         
   7   2   1       1798.03       1721.87        56.47 o                         
   8   2   1       1134.35       1091.73        52.93 o                         
   9   2   1          3.03          2.74        14.78 o                         
  10   2   1        218.09        249.49        13.70 o                         
  11   2   1         56.29         74.07         5.77 o                         
 -10   3   1        191.79        210.76        14.26 o                         
  -9   3   1        297.67        295.76        19.57 o                         
  -8   3   1        467.51        458.18         9.17 o                         
  -7   3   1        938.29        893.42        27.65 o                         
  -6   3   1       1366.72       1300.20        23.11 o                         
  -5   3   1       2314.05       2277.89        13.39 o                         
  -4   3   1         87.91        100.35        11.69 o                         
  -3   3   1       1399.33       1368.03        22.14 o                         
  -2   3   1       7976.03       7676.34       106.54 o                         
  -1   3   1       2444.96       2558.54        29.94 o                         
   0   3   1        427.41        464.64        14.01 o                         
   1   3   1        228.11        210.01        14.52 o                         
   2   3   1       6598.96       6378.01       182.50 o                         
   3   3   1        739.30        839.22        26.06 o                         
   4   3   1         26.10         16.85         8.80 o                         
   5   3   1        649.34        612.35         9.99 o                         
   6   3   1        960.00        885.19        25.77 o                         
   7   3   1        828.97        824.64        17.40 o                         
   8   3   1         20.79         22.22         7.66 o                         
   9   3   1         88.16         85.01         8.84 o                         
  10   3   1        227.90        198.77         7.52 o                         
  11   3   1        464.65        455.90         8.07 o                         
 -10   4   1        270.00        315.09        23.10 o                         
  -9   4   1          0.29         21.49         8.05 o                         
  -8   4   1        175.35        202.63        16.77 o                         
  -7   4   1       2038.30       1979.06        49.49 o                         
  -6   4   1       1233.36       1161.98        16.15 o                         
  -5   4   1        109.00        112.05         7.40 o                         
  -4   4   1        665.10        665.26        12.57 o                         
  -3   4   1       2717.09       2729.87        78.24 o                         
  -2   4   1        547.50        630.08        13.92 o                         
  -1   4   1       1180.75       1368.40        16.13 o                         
   0   4   1       1093.88       1085.03        36.55 o                         
   1   4   1         16.93         39.15        11.24 o                         
   2   4   1       7983.78       8104.02       134.86 o                         
   3   4   1       1178.53       1283.22        32.17 o                         
   4   4   1       1819.29       1694.47        53.11 o                         
   5   4   1       7497.81       7299.24       124.60 o                         
   6   4   1       2523.96       2433.37        53.10 o                         
   7   4   1         28.02         20.81         6.52 o                         
   8   4   1        218.02        227.26        18.33 o                         
   9   4   1        649.29        607.45        23.13 o                         
  10   4   1        234.71        241.64        20.78 o                         
  11   4   1         27.75         65.72        11.24 o                         
 -10   5   1         57.52         74.16        10.15 o                         
  -9   5   1        151.32        165.63         7.10 o                         
  -8   5   1        124.85        129.67         6.56 o                         
  -7   5   1         95.46         88.01        17.84 o                         
  -6   5   1         43.64         67.60        16.97 o                         
  -5   5   1        992.80        960.13        12.66 o                         
  -4   5   1        940.73        944.53        12.52 o                         
  -3   5   1       4015.17       4120.81        22.07 o                         
  -2   5   1        269.95        239.53         9.79 o                         
  -1   5   1        547.36        555.19        20.99 o                         
   0   5   1      10480.66      10383.75       131.61 o                         
   1   5   1       7836.02       7786.84       148.91 o                         
   2   5   1        119.13         98.56         9.30 o                         
   3   5   1       1180.72       1177.35        13.25 o                         
   4   5   1       8414.29       8203.45       182.15 o                         
   5   5   1        671.96        640.38        13.85 o                         
   6   5   1       1769.61       1706.25        36.28 o                         
   7   5   1       3236.79       3084.54       100.16 o                         
   8   5   1        127.54        108.43        12.43 o                         
   9   5   1        168.90        177.56        23.73 o                         
  10   5   1        327.30        348.82        18.66 o                         
  -9   6   1        776.30        734.42        41.31 o                         
  -8   6   1        926.96        896.38        18.08 o                         
  -7   6   1         16.14         35.78         8.99 o                         
  -6   6   1        472.95        492.07        12.50 o                         
  -5   6   1       3045.77       2925.61        49.41 o                         
  -4   6   1       3589.90       3561.83        50.24 o                         
  -3   6   1        812.91        795.71        28.75 o                         
  -2   6   1       3015.58       3013.29        18.59 o                         
  -1   6   1       4503.30       4569.33        65.49 o                         
   0   6   1       2058.57       2055.14        25.26 o                         
   1   6   1       2794.84       2713.84        65.20 o                         
   2   6   1       1792.24       1838.89        49.64 o                         
   3   6   1       2079.26       1975.04        90.39 o                         
   4   6   1          6.63         -8.16        16.80 o                         
   5   6   1         53.12         41.30        22.37 o                         
   6   6   1       1538.13       1445.34        38.43 o                         
   7   6   1         30.27         46.92        10.29 o                         
   8   6   1        312.75        317.16        18.73 o                         
   9   6   1         75.98         77.93         9.45 o                         
  10   6   1          7.78         14.15         6.83 o                         
  -9   7   1        431.82        423.23         8.26 o                         
  -8   7   1         65.85         85.89        15.40 o                         
  -7   7   1        227.99        209.80         8.03 o                         
  -6   7   1        298.26        299.02         8.56 o                         
  -5   7   1        167.06        184.09         9.12 o                         
  -4   7   1        147.20        133.10        11.51 o                         
  -3   7   1        337.96        316.66         9.31 o                         
  -2   7   1        111.20        127.58        17.53 o                         
  -1   7   1        701.86        677.42        16.63 o                         
   0   7   1        138.68        146.07         9.91 o                         
   1   7   1        143.33        147.40         7.31 o                         
   2   7   1         67.23         92.64        17.17 o                         
   3   7   1       4181.68       4323.06        34.06 o                         
   4   7   1       2192.71       2114.59        66.27 o                         
   5   7   1          3.41         -8.30         8.76 o                         
   6   7   1       1460.32       1412.13        64.57 o                         
   7   7   1       1342.50       1320.21        93.34 o                         
   8   7   1        258.00        245.15         8.97 o                         
   9   7   1        535.93        541.20        42.44 o                         
  -8   8   1         27.58         48.64         7.21 o                         
  -7   8   1          9.64         34.20        17.56 o                         
  -6   8   1        562.19        548.45        12.37 o                         
  -5   8   1        397.39        374.83         7.94 o                         
  -4   8   1        101.58        141.90        15.15 o                         
  -3   8   1        281.07        259.80        18.92 o                         
  -2   8   1       4174.77       4264.29        72.14 o                         
  -1   8   1        398.93        389.54         7.19 o                         
   0   8   1         39.48         46.01         6.24 o                         
   1   8   1        853.13        857.16        16.13 o                         
   2   8   1       1478.32       1425.29        33.36 o                         
   3   8   1        249.73        246.82         9.15 o                         
   4   8   1        550.49        560.57         9.98 o                         
   5   8   1       2614.09       2532.93       125.29 o                         
   6   8   1         25.18         35.78        16.85 o                         
   7   8   1         30.04         18.86        19.69 o                         
   8   8   1        901.73        848.96        18.05 o                         
   9   8   1        114.64        113.26         9.73 o                         
  -7   9   1        670.73        661.82        42.86 o                         
  -6   9   1         11.19         28.10        11.41 o                         
  -5   9   1         12.62          9.50         8.21 o                         
  -4   9   1        976.96        988.04        31.81 o                         
  -3   9   1        674.14        650.59        25.64 o                         
  -2   9   1         10.57         -5.35         8.26 o                         
  -1   9   1       1253.52       1214.38         8.87 o                         
   0   9   1       1276.82       1265.40        16.29 o                         
   1   9   1        305.81        331.49        11.62 o                         
   2   9   1         20.87         19.42         6.19 o                         
   3   9   1       1097.36       1115.19        28.80 o                         
   4   9   1        358.55        365.10        11.43 o                         
   5   9   1         55.91         73.26         8.84 o                         
   6   9   1          4.68         20.49        17.02 o                         
   7   9   1        191.46        209.59        12.89 o                         
   8   9   1         21.70         71.62        32.64 o                         
  -6  10   1        458.11        522.19        25.27 o                         
  -5  10   1        405.47        410.11        34.87 o                         
  -4  10   1         20.01         31.93        10.02 o                         
  -3  10   1         33.68         47.57         7.83 o                         
  -2  10   1        717.96        719.05        19.64 o                         
  -1  10   1        148.50        160.94         9.61 o                         
   0  10   1        211.43        232.86        11.15 o                         
   1  10   1          1.72          0.21         6.54 o                         
   2  10   1          2.31         28.18         5.64 o                         
   3  10   1         53.74         66.31         9.35 o                         
   4  10   1         29.22         55.83        11.35 o                         
   5  10   1        126.84        135.52         5.98 o                         
   6  10   1        112.74        137.97        15.25 o                         
   7  10   1        281.11        306.12        29.32 o                         
  -4  11   1        155.80        177.31        36.41 o                         
  -3  11   1         56.93         73.66        17.19 o                         
  -2  11   1        128.85        157.77        14.98 o                         
  -1  11   1        418.70        414.26         9.19 o                         
   0  11   1        331.65        344.18        15.61 o                         
   1  11   1        527.98        522.54         7.13 o                         
   2  11   1       1044.55       1049.14        25.51 o                         
   3  11   1        515.85        523.36        18.79 o                         
   4  11   1        185.49        192.78        11.36 o                         
   5  11   1        233.59        275.51        10.45 o                         
   6  11   1        639.48        665.03        79.48 o                         
  -2  12   1        344.54        336.25        17.03 o                         
  -1  12   1          8.47          5.93         9.03 o                         
   0  12   1        131.19        118.99         5.92 o                         
   1  12   1        982.87        969.41        31.89 o                         
   2  12   1         35.40         66.25        15.16 o                         
   3  12   1          8.03         33.52        11.06 o                         
  -2 -12   2        100.49        114.93         9.50 o                         
  -1 -12   2         52.43         75.39        10.20 o                         
   0 -12   2         36.33         57.21        13.00 o                         
   1 -12   2        125.76        128.30         8.33 o                         
   2 -12   2        136.54        158.64        14.20 o                         
  -4 -11   2         39.57         51.55        14.38 o                         
  -3 -11   2        393.10        374.00         7.12 o                         
  -2 -11   2        421.77        417.36        10.27 o                         
  -1 -11   2          1.04          7.68         6.04 o                         
   0 -11   2         31.04         27.35         8.16 o                         
   1 -11   2        450.63        449.61        12.32 o                         
   2 -11   2        319.67        309.69        16.47 o                         
   3 -11   2        115.41        136.55         9.50 o                         
   4 -11   2        197.38        180.71        10.54 o                         
   5 -11   2        170.39        186.81        12.92 o                         
  -6 -10   2         67.24         79.34         8.22 o                         
  -5 -10   2          1.32         -7.70         7.70 o                         
  -4 -10   2        409.31        398.25        17.89 o                         
  -3 -10   2        637.46        664.47        18.24 o                         
  -2 -10   2         93.55         92.25         6.60 o                         
  -1 -10   2        186.79        188.19        13.70 o                         
   0 -10   2        259.81        269.65         6.58 o                         
   1 -10   2        171.64        174.23         7.24 o                         
   2 -10   2        109.15        132.46         9.03 o                         
   3 -10   2        448.22        471.80        10.11 o                         
   4 -10   2        425.63        393.97        10.94 o                         
   5 -10   2          0.71         -4.21         9.74 o                         
   6 -10   2          0.00        -11.04        11.04 o                         
  -7  -9   2        250.91        240.34         8.81 o                         
  -6  -9   2         61.39         57.40         7.57 o                         
  -5  -9   2        861.90        835.67        20.17 o                         
  -4  -9   2        719.64        678.43        44.37 o                         
  -3  -9   2          3.29         25.65         7.03 o                         
  -2  -9   2       1226.79       1235.53        16.08 o                         
  -1  -9   2        813.63        807.27        13.84 o                         
   0  -9   2        674.63        638.53         7.89 o                         
   1  -9   2         94.07        106.80         7.21 o                         
   2  -9   2       1008.56       1027.99        21.96 o                         
   3  -9   2         35.02         41.93        10.16 o                         
   4  -9   2        569.21        608.61        30.11 o                         
   5  -9   2          2.59         12.07         9.74 o                         
   6  -9   2         24.35         25.85         9.14 o                         
   7  -9   2        240.54        235.75        10.73 o                         
  -8  -8   2          3.83         12.46        16.64 o                         
  -7  -8   2        278.54        305.36        29.61 o                         
  -6  -8   2        109.63        108.12        11.92 o                         
  -5  -8   2        538.61        544.76        11.97 o                         
  -4  -8   2        250.01        272.82        10.08 o                         
  -3  -8   2        882.50        852.80        25.65 o                         
  -2  -8   2        342.02        318.67        11.82 o                         
  -1  -8   2       3776.92       3644.73        56.73 o                         
   0  -8   2        321.10        320.86         7.36 o                         
   1  -8   2        495.65        510.80         9.77 o                         
   2  -8   2       3457.38       3467.63        22.68 o                         
   3  -8   2       1014.92       1025.08        37.77 o                         
   4  -8   2        156.57        157.16         8.80 o                         
   5  -8   2       2079.85       2067.41        62.11 o                         
   6  -8   2       1298.19       1300.31        37.03 o                         
   7  -8   2         63.01         63.29         6.76 o                         
   8  -8   2        132.01        132.76        13.65 o                         
  -9  -7   2         86.59        106.31        11.49 o                         
  -8  -7   2          0.41         15.00         7.37 o                         
  -7  -7   2        707.27        678.75        76.94 o                         
  -6  -7   2       1316.60       1312.62        26.35 o                         
  -5  -7   2        965.64        918.33        33.11 o                         
  -4  -7   2        675.58        660.35        22.54 o                         
  -3  -7   2       3146.09       2917.98        81.39 o                         
  -2  -7   2       1804.96       1693.20        41.14 o                         
  -1  -7   2        180.94        170.60         7.58 o                         
   0  -7   2       4357.02       4216.58        76.28 o                         
   1  -7   2       3728.50       3734.36        57.70 o                         
   2  -7   2         75.02         87.13        10.66 o                         
   3  -7   2         83.92         83.39        10.95 o                         
   4  -7   2       1580.81       1512.31        23.42 o                         
   5  -7   2        491.14        484.32        18.96 o                         
   6  -7   2         41.19         58.99         6.10 o                         
   7  -7   2          0.28         29.00         6.16 o                         
   8  -7   2          1.50          7.71         7.67 o                         
   9  -7   2          0.08          4.35         7.02 o                         
  -9  -6   2        224.35        279.93        12.72 o                         
  -8  -6   2        632.73        598.89        36.84 o                         
  -7  -6   2          4.50         12.99         8.96 o                         
  -6  -6   2        371.68        385.99        10.72 o                         
  -5  -6   2       1357.08       1305.39        24.81 o                         
  -4  -6   2        674.76        633.56        11.54 o                         
  -3  -6   2        151.46        153.23         9.36 o                         
  -2  -6   2        547.62        508.12        17.93 o                         
  -1  -6   2        402.06        378.39        15.64 o                         
   0  -6   2       1098.36       1057.09        14.49 o                         
   1  -6   2        265.02        277.36         8.91 o                         
   2  -6   2        311.32        317.09         7.41 o                         
   3  -6   2          5.33         11.92        12.90 o                         
   4  -6   2        147.82        177.67         9.15 o                         
   5  -6   2        966.33        955.96        24.54 o                         
   6  -6   2        342.44        327.60         7.89 o                         
   7  -6   2        310.49        285.75         9.06 o                         
   8  -6   2        723.92        687.07        29.44 o                         
   9  -6   2        247.74        236.78        14.02 o                         
  10  -6   2          0.70         20.93         7.58 o                         
 -10  -5   2         56.59         44.11         7.04 o                         
  -9  -5   2        431.36        428.33        46.01 o                         
  -8  -5   2          4.36         21.41         8.64 o                         
  -7  -5   2         82.85         83.95         8.54 o                         
  -6  -5   2        594.93        579.33        17.18 o                         
  -5  -5   2        941.32        890.24        23.38 o                         
  -4  -5   2          4.88         21.49        29.92 o                         
  -3  -5   2       1944.17       1916.47        62.16 o                         
  -2  -5   2          8.82         -2.27         9.18 o                         
  -1  -5   2         32.91         40.10         8.10 o                         
   0  -5   2       4172.54       4160.13        46.08 o                         
   1  -5   2          0.18          0.29         8.23 o                         
   2  -5   2        125.44        124.54         7.37 o                         
   3  -5   2       4686.30       4622.98        36.61 o                         
   4  -5   2       2264.42       2208.36        38.23 o                         
   5  -5   2        161.77        174.19         8.09 o                         
   6  -5   2       1229.36       1162.41        27.38 o                         
   7  -5   2       3198.03       3025.85        44.32 o                         
   8  -5   2        192.46        161.35         8.35 o                         
   9  -5   2         21.60         51.51        20.04 o                         
  10  -5   2        246.14        235.78        20.87 o                         
 -10  -4   2        107.78         77.55         7.23 o                         
  -9  -4   2        461.20        520.61        26.75 o                         
  -8  -4   2        339.48        300.28        16.56 o                         
  -7  -4   2         32.35         59.00        11.84 o                         
  -6  -4   2        908.00        891.26        22.83 o                         
  -5  -4   2        806.76        781.78        30.44 o                         
  -4  -4   2         97.72        103.07        10.89 o                         
  -3  -4   2       1236.80       1206.41        14.50 o                         
  -2  -4   2      10354.55       9817.65       314.96 o                         
  -1  -4   2       6474.83       6226.10       124.05 o                         
   0  -4   2         63.42         54.27        11.02 o                         
   1  -4   2       4964.63       5174.96        56.97 o                         
   2  -4   2      11400.36      11622.43       260.17 o                         
   3  -4   2        872.93        825.59        11.11 o                         
   4  -4   2        265.60        259.87         8.13 o                         
   5  -4   2       3615.17       3382.32        63.13 o                         
   6  -4   2        830.19        785.60        20.16 o                         
   7  -4   2         50.54         59.38        13.27 o                         
   8  -4   2        911.58        844.24        25.39 o                         
   9  -4   2        317.00        306.33        20.49 o                         
  10  -4   2         73.51         95.64        11.33 o                         
  11  -4   2         10.67         48.22        13.87 o                         
 -10  -3   2        841.54        946.95        12.02 o                         
  -9  -3   2        140.09        166.11        13.59 o                         
  -8  -3   2        373.73        404.32        13.88 o                         
  -7  -3   2       6815.42       6900.67        72.57 o                         
  -6  -3   2        989.71        964.16        15.53 o                         
  -5  -3   2          5.62         -4.44         8.50 o                         
  -4  -3   2       5852.22       5503.40       241.54 o                         
  -3  -3   2       4353.19       4083.18       246.66 o                         
  -2  -3   2       1570.10       1479.67        21.75 o                         
  -1  -3   2        163.76        176.69         8.88 o                         
   0  -3   2       3140.93       3157.26        35.78 o                         
   1  -3   2        154.70        170.94        10.32 o                         
   2  -3   2       1617.86       1672.89        31.14 o                         
   3  -3   2        944.76        919.93        18.20 o                         
   4  -3   2        129.25        115.93        10.32 o                         
   5  -3   2       2459.12       2314.02        45.99 o                         
   6  -3   2       2450.38       2310.34        30.91 o                         
   7  -3   2          6.59         13.41         7.78 o                         
   8  -3   2        128.21        130.41        17.10 o                         
   9  -3   2       1190.51       1196.11        18.49 o                         
  10  -3   2        399.43        376.80        20.89 o                         
  11  -3   2        282.26        275.74         9.12 o                         
 -10  -2   2          0.37          1.56         8.48 o                         
  -9  -2   2         32.99         56.03         6.92 o                         
  -8  -2   2        461.34        496.26        20.54 o                         
  -7  -2   2         27.13         55.93        11.00 o                         
  -6  -2   2        139.07        169.84        11.84 o                         
  -5  -2   2        158.56        181.02        16.80 o                         
  -4  -2   2       4376.83       4229.74       260.18 o                         
  -3  -2   2       2114.04       2137.67        74.29 o                         
  -2  -2   2         25.50         28.69        15.35 o                         
  -1  -2   2       4538.88       4564.98       168.55 o                         
   0  -2   2       4427.41       4259.46       136.30 o                         
   1  -2   2      10224.47      10612.87       289.11 o                         
   2  -2   2       4232.20       4392.41       136.56 o                         
   3  -2   2       2215.43       2153.74        33.67 o                         
   4  -2   2       8492.20       8337.20       143.03 o                         
   5  -2   2       7326.57       7001.22       168.35 o                         
   6  -2   2       1217.55       1161.37        34.31 o                         
   7  -2   2        804.20        798.45        31.75 o                         
   8  -2   2       1162.47       1129.23        42.35 o                         
   9  -2   2        114.45        140.35        12.70 o                         
  10  -2   2        130.65        140.59         9.48 o                         
  11  -2   2        423.74        420.04         9.34 o                         
 -10  -1   2        248.98        249.50         9.55 o                         
  -9  -1   2        144.90        133.93        16.49 o                         
  -8  -1   2        599.87        635.82        21.92 o                         
  -7  -1   2        654.72        651.17        32.99 o                         
  -6  -1   2          0.53         15.26         7.71 o                         
  -5  -1   2       5468.49       5304.26       159.99 o                         
  -4  -1   2      10721.17      10853.48       482.36 o                         
  -3  -1   2       1689.28       1770.09        56.51 o                         
  -2  -1   2       1076.89       1144.07        13.56 o                         
  -1  -1   2       5178.44       5194.99       155.89 o                         
   0  -1   2       3478.07       3608.91        48.43 o                         
   1  -1   2       1201.91       1339.20        17.98 o                         
   2  -1   2        432.38        441.58        13.46 o                         
   3  -1   2       5596.34       5297.93       123.40 o                         
   4  -1   2          5.06         57.28        31.58 o                         
   5  -1   2        294.94        315.17        11.89 o                         
   6  -1   2       2315.83       2143.96        74.25 o                         
   7  -1   2        474.48        453.28        24.12 o                         
   8  -1   2       2385.78       2184.60        52.51 o                         
   9  -1   2         63.49         53.14         7.86 o                         
  10  -1   2        269.05        284.88        20.63 o                         
  11  -1   2         72.16         81.35         8.05 o                         
 -10   0   2        392.73        401.54        17.62 o                         
  -9   0   2       1095.19       1145.33        35.41 o                         
  -8   0   2        234.70        220.67        10.19 o                         
  -7   0   2        144.91        180.28         7.42 o                         
  -6   0   2       3888.77       3852.22       136.02 o                         
  -5   0   2       2535.49       2516.58        84.74 o                         
  -4   0   2         16.44         28.23        10.19 o                         
  -3   0   2       9835.14      10016.15       319.80 o                         
  -2   0   2       2750.91       2804.12        34.86 o                         
  -1   0   2        688.30        719.05        15.34 o                         
   0   0   2        150.51        183.59        12.31 o                         
   1   0   2       9712.65      10628.27       356.84 o                         
   2   0   2        792.32        813.52        18.91 o                         
   3   0   2      10525.94      10579.15       259.21 o                         
   4   0   2        144.86        161.44        13.77 o                         
   5   0   2        655.22        560.31        19.63 o                         
   6   0   2        377.22        378.79        20.94 o                         
   7   0   2       1857.94       1771.85        60.74 o                         
   8   0   2         80.05         86.01        12.80 o                         
   9   0   2         73.85         59.07        11.54 o                         
  10   0   2        665.06        634.75        20.02 o                         
  11   0   2          3.57         28.51         9.19 o                         
 -10   1   2        162.09        170.43         9.79 o                         
  -9   1   2        122.60        120.54         7.72 o                         
  -8   1   2        498.61        486.07        20.51 o                         
  -7   1   2       1135.35       1069.61        28.96 o                         
  -6   1   2        102.27        117.08         6.86 o                         
  -5   1   2        386.75        385.31        12.51 o                         
  -4   1   2      10524.68      10497.30       124.10 o                         
  -3   1   2        186.18        144.92        11.04 o                         
  -2   1   2      16018.78      17186.64       217.95 o                         
  -1   1   2        603.29        646.66        14.48 o                         
   0   1   2         63.59         72.60        13.26 o                         
   1   1   2       3398.29       3593.30        21.10 o                         
   2   1   2       6875.66       7387.76        56.04 o                         
   3   1   2       1007.54        984.66        22.74 o                         
   4   1   2       4479.73       4503.45       125.04 o                         
   5   1   2       6323.63       6154.30       114.33 o                         
   6   1   2        537.82        468.13         9.30 o                         
   7   1   2        637.08        600.02        26.89 o                         
   8   1   2       2482.51       2420.70       108.23 o                         
   9   1   2       1781.21       1714.54        59.02 o                         
  10   1   2         65.73         80.52        12.52 o                         
  11   1   2         59.24         62.02         5.72 o                         
 -10   2   2          3.11         15.05         5.88 o                         
  -9   2   2         63.98        105.21        22.46 o                         
  -8   2   2        658.34        638.30        24.12 o                         
  -7   2   2       1768.71       1799.43        57.20 o                         
  -6   2   2       1815.19       1816.59        34.19 o                         
  -5   2   2        445.86        440.73         7.45 o                         
  -4   2   2       5090.88       5050.20        58.76 o                         
  -3   2   2       9033.42       8950.24       157.57 o                         
  -2   2   2       2420.12       2616.15        53.91 o                         
  -1   2   2      19138.14      19233.72        70.53 o                         
   0   2   2      16930.17      16777.90       721.75 o                         
   1   2   2       5454.16       5711.99        23.56 o                         
   2   2   2      10678.70      11019.17       326.40 o                         
   3   2   2      12331.31      13202.92       214.56 o                         
   4   2   2       8400.07       8554.27       243.83 o                         
   5   2   2        899.21        842.80        25.27 o                         
   6   2   2         26.57         27.48         8.60 o                         
   7   2   2        244.37        266.28         8.06 o                         
   8   2   2       1085.28       1066.07        42.59 o                         
   9   2   2          1.40          4.76         7.24 o                         
  10   2   2         69.85         52.31        19.44 o                         
  11   2   2          0.56         -9.52         9.52 o                         
 -10   3   2        121.43        106.73         7.02 o                         
  -9   3   2        411.60        402.00        15.34 o                         
  -8   3   2        661.13        623.33        21.82 o                         
  -7   3   2       1767.47       1722.12        40.76 o                         
  -6   3   2       1522.93       1490.34        22.08 o                         
  -5   3   2       3899.40       3836.18        47.05 o                         
  -4   3   2       2798.89       2740.29        19.24 o                         
  -3   3   2        334.61        326.91        27.54 o                         
  -2   3   2       3962.73       4064.13        61.94 o                         
  -1   3   2       7162.14       7384.01       151.35 o                         
   0   3   2        833.41        810.58        12.18 o                         
   1   3   2       3245.89       3454.06        96.86 o                         
   2   3   2       1202.41       1338.49        12.79 o                         
   3   3   2       1453.68       1578.72        17.83 o                         
   4   3   2       2457.42       2485.80        27.88 o                         
   5   3   2       1727.43       1710.22        70.23 o                         
   6   3   2        894.47        872.58        38.02 o                         
   7   3   2       1707.60       1663.48        17.66 o                         
   8   3   2       1375.72       1335.98        38.15 o                         
   9   3   2        180.98        178.24        11.90 o                         
  10   3   2        340.42        382.25        17.56 o                         
  11   3   2       1572.88       1550.23        27.62 o                         
 -10   4   2        155.19        171.55        17.77 o                         
  -9   4   2         71.95        120.70         7.68 o                         
  -8   4   2        140.89        163.24        12.02 o                         
  -7   4   2        119.33        156.33        13.80 o                         
  -6   4   2        554.80        521.22         8.27 o                         
  -5   4   2        117.68        112.21        13.08 o                         
  -4   4   2       5173.40       5063.88       108.69 o                         
  -3   4   2        406.71        359.00        10.49 o                         
  -2   4   2        177.18        198.11        11.84 o                         
  -1   4   2       7591.35       7330.38       169.11 o                         
   0   4   2        609.00        611.06        19.70 o                         
   1   4   2        873.87        870.45        14.38 o                         
   2   4   2       6363.93       6259.89       141.25 o                         
   3   4   2       3400.40       3220.87        69.15 o                         
   4   4   2          0.44          9.83        11.43 o                         
   5   4   2       1876.23       1811.86        37.30 o                         
   6   4   2       5501.72       5298.40        44.44 o                         
   7   4   2        228.46        211.74        12.42 o                         
   8   4   2          6.24         21.85        15.35 o                         
   9   4   2        321.23        350.47         7.05 o                         
  10   4   2        645.91        631.95        19.22 o                         
  11   4   2         67.45         73.17        14.08 o                         
  -9   5   2        473.06        469.31        25.74 o                         
  -8   5   2         87.87        116.32        15.64 o                         
  -7   5   2        179.95        205.75        22.59 o                         
  -6   5   2        779.22        762.03        25.48 o                         
  -5   5   2        469.31        462.60        17.27 o                         
  -4   5   2        410.30        423.34        29.61 o                         
  -3   5   2       3669.04       3748.32        45.27 o                         
  -2   5   2       3850.88       3647.70        39.45 o                         
  -1   5   2       1624.74       1642.35        24.93 o                         
   0   5   2       2102.59       2082.14        37.98 o                         
   1   5   2      12364.27      12530.33       215.83 o                         
   2   5   2         64.49         74.54        15.68 o                         
   3   5   2         32.25         28.30         8.87 o                         
   4   5   2       2416.24       2447.06        21.94 o                         
   5   5   2       1183.12       1169.81        38.81 o                         
   6   5   2          1.14         30.28         8.47 o                         
   7   5   2        309.42        255.81         7.68 o                         
   8   5   2        116.76        115.25        14.13 o                         
   9   5   2         28.14         10.80         7.76 o                         
  10   5   2          1.57         26.39        13.36 o                         
  11   5   2         65.99         81.06        11.59 o                         
  -9   6   2        182.80        190.75        16.97 o                         
  -8   6   2       1332.41       1285.09        96.44 o                         
  -7   6   2        164.94        165.07         7.00 o                         
  -6   6   2          2.01         32.25        12.52 o                         
  -5   6   2       1846.60       1895.20        26.29 o                         
  -4   6   2       2652.52       2649.98        67.67 o                         
  -3   6   2       1126.42       1130.32        27.55 o                         
  -2   6   2         19.52          6.36        12.75 o                         
  -1   6   2       1329.00       1368.16        23.79 o                         
   0   6   2       2877.51       2765.12        30.11 o                         
   1   6   2        235.32        251.80        19.54 o                         
   2   6   2        565.75        561.55        16.14 o                         
   3   6   2        182.70        185.21        10.12 o                         
   4   6   2        311.06        297.73        10.61 o                         
   5   6   2        186.08        204.70        18.96 o                         
   6   6   2        115.42        100.06         9.70 o                         
   7   6   2         13.89         24.25         8.73 o                         
   8   6   2        384.69        370.62        22.23 o                         
   9   6   2        270.97        274.47         8.80 o                         
  10   6   2         49.49         89.80        17.45 o                         
  -8   7   2         60.11         82.35         9.29 o                         
  -7   7   2         12.89         23.42         9.91 o                         
  -6   7   2         57.52         87.50         9.37 o                         
  -5   7   2          4.18         -6.02         7.82 o                         
  -4   7   2          3.47         -5.75        10.23 o                         
  -3   7   2        437.68        419.41        27.51 o                         
  -2   7   2        354.44        341.21         9.50 o                         
  -1   7   2        411.17        438.99        17.97 o                         
   0   7   2       2804.53       2786.15        51.70 o                         
   1   7   2        243.05        242.96        11.54 o                         
   2   7   2         92.67        106.12         9.72 o                         
   3   7   2       4275.18       4260.12        88.61 o                         
   4   7   2       4446.79       4576.14        63.18 o                         
   5   7   2        195.97        207.99        22.42 o                         
   6   7   2        386.17        406.26         8.64 o                         
   7   7   2       2130.81       2145.49        67.07 o                         
   8   7   2        618.64        628.78        14.75 o                         
   9   7   2        211.43        222.20        11.89 o                         
  10   7   2        299.24        309.02        33.57 o                         
  -8   8   2        295.09        307.70         7.90 o                         
  -7   8   2         61.56         67.35         7.75 o                         
  -6   8   2        864.45        895.91        22.50 o                         
  -5   8   2       1534.89       1587.46        28.71 o                         
  -4   8   2        412.66        425.55        44.31 o                         
  -3   8   2        441.78        407.37        16.61 o                         
  -2   8   2       2654.33       2644.46        23.54 o                         
  -1   8   2       5545.61       5303.05        22.59 o                         
   0   8   2        232.57        230.61         7.86 o                         
   1   8   2        391.51        395.88        14.52 o                         
   2   8   2       4848.51       4824.01        48.99 o                         
   3   8   2        829.98        802.45        25.04 o                         
   4   8   2          0.48          9.53         7.67 o                         
   5   8   2        710.68        778.23         9.43 o                         
   6   8   2        245.74        260.33        27.08 o                         
   7   8   2        287.60        293.26        10.91 o                         
   8   8   2          7.65         17.76         8.77 o                         
   9   8   2        225.71        235.32        18.66 o                         
  -7   9   2        832.42        826.03        25.94 o                         
  -6   9   2        830.68        868.25        36.46 o                         
  -5   9   2         38.87         22.84         8.10 o                         
  -4   9   2        243.12        232.97        19.78 o                         
  -3   9   2        793.66        814.15        18.68 o                         
  -2   9   2          4.37         11.89         7.83 o                         
  -1   9   2         17.08         36.20        11.48 o                         
   0   9   2        463.97        475.94        10.57 o                         
   1   9   2        108.64        104.08         6.92 o                         
   2   9   2       1002.24        983.05        20.14 o                         
   3   9   2         13.48         26.16        16.60 o                         
   4   9   2        314.62        354.84         7.72 o                         
   5   9   2        554.17        573.23        45.23 o                         
   6   9   2       1157.95       1142.54        39.43 o                         
   7   9   2         13.67         46.78        11.74 o                         
   8   9   2         31.83         75.44        31.16 o                         
  -6  10   2          4.17          1.43        21.78 o                         
  -5  10   2        214.91        244.26        21.05 o                         
  -4  10   2         51.23         34.49        18.17 o                         
  -3  10   2        450.08        464.96        30.26 o                         
  -2  10   2         13.21         10.02        11.59 o                         
  -1  10   2         14.88         31.38         8.77 o                         
   0  10   2        333.02        315.52        14.18 o                         
   1  10   2        784.00        779.59        15.75 o                         
   2  10   2        191.91        207.67        15.92 o                         
   3  10   2        106.91        122.25        11.86 o                         
   4  10   2        421.12        422.55        10.47 o                         
   5  10   2        399.77        398.62        11.27 o                         
   6  10   2        124.67        133.71        10.57 o                         
   7  10   2        173.76        161.71        12.48 o                         
  -4  11   2        539.36        558.43         8.27 o                         
  -3  11   2        149.82        169.08        22.37 o                         
  -2  11   2        199.03        221.82         7.15 o                         
  -1  11   2        375.63        399.85        15.21 o                         
   0  11   2        599.67        554.24         9.63 o                         
   1  11   2        385.06        371.98         9.39 o                         
   2  11   2        374.85        362.91         6.13 o                         
   3  11   2        781.57        759.65        16.72 o                         
   4  11   2        231.51        239.21        11.80 o                         
   5  11   2         18.44         34.22         8.34 o                         
   6  11   2        287.87        305.98        16.67 o                         
  -2  12   2        503.73        536.64        15.50 o                         
  -1  12   2         40.19         52.33        15.27 o                         
   0  12   2          0.90         33.45        11.78 o                         
   1  12   2        237.08        249.35        11.14 o                         
   2  12   2        279.39        265.00        14.06 o                         
   3  12   2         93.74         96.50        11.61 o                         
   4  12   2        125.57        146.43        11.06 o                         
   0 -12   3        190.88        204.63        13.43 o                         
   1 -12   3         10.67         36.81        10.45 o                         
  -4 -11   3         20.48         27.88        13.87 o                         
  -3 -11   3        256.02        242.94        10.01 o                         
  -2 -11   3       1205.04       1137.54        27.38 o                         
  -1 -11   3        235.75        244.97        10.02 o                         
   0 -11   3        114.38        110.53        10.02 o                         
   1 -11   3        459.10        465.12         7.41 o                         
   2 -11   3        644.96        668.44        18.82 o                         
   3 -11   3        335.17        417.36        14.32 o                         
   4 -11   3         37.30         48.51        12.87 o                         
  -5 -10   3         15.42        -10.74        10.74 o                         
  -4 -10   3        150.31        137.19        26.84 o                         
  -3 -10   3        867.07        836.52        24.19 o                         
  -2 -10   3        153.21        164.82         8.04 o                         
  -1 -10   3         28.71         34.78         6.21 o                         
   0 -10   3         75.50         94.89         6.29 o                         
   1 -10   3        119.36        139.44         8.19 o                         
   2 -10   3         46.60         66.66        10.45 o                         
   3 -10   3         27.33         19.55        11.19 o                         
   4 -10   3          8.89          1.24        12.14 o                         
   5 -10   3         10.45          3.15        13.00 o                         
   6 -10   3        251.46        246.49        11.90 o                         
  -6  -9   3          6.01         11.18        22.95 o                         
  -5  -9   3          0.91        -13.33        21.55 o                         
  -4  -9   3        492.16        490.97        13.82 o                         
  -3  -9   3         73.27         69.94         9.50 o                         
  -2  -9   3         33.73         56.76         7.34 o                         
  -1  -9   3        354.95        365.06        12.31 o                         
   0  -9   3         59.36         64.53         6.91 o                         
   1  -9   3        384.36        373.95        13.00 o                         
   2  -9   3         15.11         30.59        13.08 o                         
   3  -9   3         69.72        110.11        16.66 o                         
   4  -9   3        618.42        621.32        16.04 o                         
   5  -9   3       1217.21       1270.76        15.06 o                         
   6  -9   3          0.89         19.07        18.05 o                         
   7  -9   3         46.02         36.87         9.34 o                         
  -7  -8   3          5.78         46.08        38.95 o                         
  -6  -8   3         69.36         65.36         6.87 o                         
  -5  -8   3         78.10         84.65         9.12 o                         
  -4  -8   3       2145.69       2027.09        57.09 o                         
  -3  -8   3         49.30         55.13        13.70 o                         
  -2  -8   3        113.02        113.84         8.53 o                         
  -1  -8   3       4087.92       3952.40        46.10 o                         
   0  -8   3       1159.46       1120.76         9.72 o                         
   1  -8   3          5.10         18.75         7.88 o                         
   2  -8   3       1292.34       1279.71        24.28 o                         
   3  -8   3       1512.21       1590.61        47.62 o                         
   4  -8   3        333.71        332.11         7.55 o                         
   5  -8   3        207.66        203.67        15.99 o                         
   6  -8   3       1214.38       1232.64        34.24 o                         
   7  -8   3        391.97        434.28        35.35 o                         
   8  -8   3         21.11         27.18        11.62 o                         
  -8  -7   3         45.72         86.46        20.41 o                         
  -7  -7   3        195.47        216.69        10.28 o                         
  -6  -7   3       1415.27       1415.99        31.13 o                         
  -5  -7   3       1608.25       1634.72        18.12 o                         
  -4  -7   3        604.40        577.37        15.75 o                         
  -3  -7   3       1078.55        968.53        12.04 o                         
  -2  -7   3       3706.49       3510.12       118.05 o                         
  -1  -7   3        217.30        203.67         9.14 o                         
   0  -7   3        427.68        399.71         8.46 o                         
   1  -7   3       4255.46       4112.94        46.27 o                         
   2  -7   3        127.88        142.38         7.97 o                         
   3  -7   3         52.36         50.71         8.22 o                         
   4  -7   3        137.39        170.45        18.78 o                         
   5  -7   3        176.65        191.22         7.43 o                         
   6  -7   3          1.57          6.09         7.12 o                         
   7  -7   3        183.88        185.56         7.63 o                         
   8  -7   3         72.92         87.27         7.67 o                         
   9  -7   3         20.17         21.20         6.40 o                         
  -9  -6   3         36.86         80.88        17.11 o                         
  -8  -6   3        284.17        340.37        47.53 o                         
  -7  -6   3         78.91         88.30        16.80 o                         
  -6  -6   3          0.16         -6.49         6.49 o                         
  -5  -6   3        113.54        144.96        10.19 o                         
  -4  -6   3         57.11        100.82        23.45 o                         
  -3  -6   3         60.35         64.98        12.01 o                         
  -2  -6   3       1301.96       1129.33        21.98 o                         
  -1  -6   3        852.19        820.90        19.44 o                         
   0  -6   3        364.39        393.13        20.69 o                         
   1  -6   3       1619.06       1569.26        29.32 o                         
   2  -6   3       2926.67       2866.10        43.74 o                         
   3  -6   3       1003.35       1033.23        10.74 o                         
   4  -6   3        979.32        950.57        20.68 o                         
   5  -6   3       1005.63        976.36        13.05 o                         
   6  -6   3        974.77        953.84        32.87 o                         
   7  -6   3        154.00        155.23        12.26 o                         
   8  -6   3        410.50        418.94        23.32 o                         
   9  -6   3        835.12        837.79        39.22 o                         
  10  -6   3        186.27        198.73        14.25 o                         
  -9  -5   3          0.42         12.22         6.46 o                         
  -8  -5   3         72.64        100.10        11.81 o                         
  -7  -5   3       1052.84       1073.36        32.21 o                         
  -6  -5   3        720.02        711.28        40.46 o                         
  -5  -5   3        618.59        585.85        22.43 o                         
  -4  -5   3        364.90        379.41        11.67 o                         
  -3  -5   3       3536.18       3346.16        57.06 o                         
  -2  -5   3       3487.01       3262.79        18.61 o                         
  -1  -5   3        300.91        284.81         9.08 o                         
   0  -5   3       4782.65       4696.59       104.50 o                         
   1  -5   3       4178.27       4302.57        84.72 o                         
   2  -5   3         16.53         35.21         6.68 o                         
   3  -5   3       3471.81       3503.07        34.37 o                         
   4  -5   3       3974.83       3902.78        78.35 o                         
   5  -5   3         96.30         80.10        11.61 o                         
   6  -5   3        444.38        431.29         8.72 o                         
   7  -5   3        170.90        184.52        12.22 o                         
   8  -5   3        664.35        648.51        22.66 o                         
   9  -5   3         74.91         70.34         7.76 o                         
  10  -5   3         18.12         31.25        11.30 o                         
  -9  -4   3         35.39         62.50         6.92 o                         
  -8  -4   3       1257.12       1302.66        43.89 o                         
  -7  -4   3        151.55        184.77        19.24 o                         
  -6  -4   3        379.29        376.91        25.42 o                         
  -5  -4   3       4146.13       4080.63       130.38 o                         
  -4  -4   3       1095.21        994.54        11.85 o                         
  -3  -4   3        123.95        100.12         7.08 o                         
  -2  -4   3        793.30        731.89        23.19 o                         
  -1  -4   3       8526.28       7828.12       256.16 o                         
   0  -4   3          5.83         -0.70         7.89 o                         
   1  -4   3       4628.82       4300.63       166.26 o                         
   2  -4   3       8833.75       8673.49        91.01 o                         
   3  -4   3       2072.39       2104.58        25.42 o                         
   4  -4   3       1315.88       1269.55        18.28 o                         
   5  -4   3        111.87        116.17        10.21 o                         
   6  -4   3         34.44         43.03         8.69 o                         
   7  -4   3        338.03        288.03        15.96 o                         
   8  -4   3        121.01        139.65        11.43 o                         
   9  -4   3         23.30         44.01         7.35 o                         
  10  -4   3         51.10         90.35        17.90 o                         
  11  -4   3        365.72        346.63        28.79 o                         
 -10  -3   3        446.92        480.69         7.31 o                         
  -9  -3   3        150.34        132.45        16.71 o                         
  -8  -3   3         12.33         29.88        13.95 o                         
  -7  -3   3       1540.61       1651.56        87.53 o                         
  -6  -3   3       3418.26       3304.14       131.06 o                         
  -5  -3   3        143.51        133.06        14.41 o                         
  -4  -3   3         25.72         21.89         7.84 o                         
  -3  -3   3       2087.29       2031.43        51.53 o                         
  -2  -3   3        907.55        834.71        33.68 o                         
  -1  -3   3         63.23         65.76         9.43 o                         
   0  -3   3       1410.34       1409.20        24.50 o                         
   1  -3   3        494.04        497.69        11.60 o                         
   2  -3   3       2064.36       2024.13        40.90 o                         
   3  -3   3       2958.80       2819.86        85.89 o                         
   4  -3   3        339.01        297.25        11.03 o                         
   5  -3   3       1438.80       1355.22        39.30 o                         
   6  -3   3       3890.98       3716.04        68.82 o                         
   7  -3   3        636.90        623.46        14.57 o                         
   8  -3   3         69.07         76.65        12.41 o                         
   9  -3   3        415.51        390.68        18.55 o                         
  10  -3   3        717.56        663.06        15.95 o                         
  11  -3   3        317.70        319.66        17.35 o                         
 -10  -2   3         66.01         59.28        15.97 o                         
  -9  -2   3        216.64        258.39        19.85 o                         
  -8  -2   3         68.73        110.88         9.62 o                         
  -7  -2   3          0.04         15.65        10.29 o                         
  -6  -2   3       2159.88       2095.05        94.15 o                         
  -5  -2   3        216.20        234.12        27.85 o                         
  -4  -2   3       1751.82       1666.34       152.31 o                         
  -3  -2   3       8715.35       8728.50       394.54 o                         
  -2  -2   3       2097.75       2010.31        93.48 o                         
  -1  -2   3       8063.50       7845.11       229.90 o                         
   0  -2   3       7253.36       7683.23        56.50 o                         
   1  -2   3      25255.83      26712.72       197.08 o                         
   2  -2   3      20351.54      20962.12       418.98 o                         
   3  -2   3         87.92         98.54        16.09 o                         
   4  -2   3       4151.27       3904.42        84.20 o                         
   5  -2   3       6281.11       5980.61       135.10 o                         
   6  -2   3       1856.78       1768.44        50.36 o                         
   7  -2   3        689.06        628.47        10.89 o                         
   8  -2   3        471.67        465.59         9.01 o                         
   9  -2   3        430.82        446.33        23.66 o                         
  10  -2   3         71.90        111.68        31.23 o                         
  11  -2   3         59.05         81.05        23.56 o                         
 -10  -1   3        316.41        337.86        19.75 o                         
  -9  -1   3        833.22        807.90        44.89 o                         
  -8  -1   3        966.78        980.71        34.21 o                         
  -7  -1   3       2777.74       2720.32       121.67 o                         
  -6  -1   3        997.96        979.79        36.94 o                         
  -5  -1   3       1070.96       1056.53        44.08 o                         
  -4  -1   3      12144.44      12447.82       473.65 o                         
  -3  -1   3       2763.07       2739.40       117.80 o                         
  -2  -1   3       1102.45       1086.61        39.03 o                         
  -1  -1   3        834.46        912.13        11.06 o                         
   0  -1   3      13186.20      14071.89       146.40 o                         
   2  -1   3       1241.02       1190.32        16.60 o                         
   3  -1   3        365.48        366.76        15.94 o                         
   4  -1   3        687.14        606.61        16.57 o                         
   5  -1   3       4267.29       4173.23        71.48 o                         
   6  -1   3         25.93         17.37         8.66 o                         
   7  -1   3         32.99         48.18         7.46 o                         
   8  -1   3       1137.56       1073.43        33.94 o                         
   9  -1   3       1238.07       1249.49        63.43 o                         
  10  -1   3         14.22        -11.11        11.11 o                         
  11  -1   3          5.63         22.18         8.95 o                         
 -10   0   3          0.89         24.81        10.98 o                         
  -9   0   3        829.37        832.87        56.88 o                         
  -8   0   3        686.82        656.16        23.19 o                         
  -7   0   3        258.82        277.01        13.56 o                         
  -6   0   3         35.49         76.16        19.66 o                         
  -5   0   3       4086.96       3921.64       160.70 o                         
  -4   0   3        542.37        540.46        22.52 o                         
  -3   0   3       3401.99       3539.91       123.47 o                         
  -2   0   3        145.64        163.83        12.42 o                         
  -1   0   3       5004.54       5441.57        70.90 o                         
   0   0   3       1420.43       1480.98        13.56 o                         
   1   0   3         11.74         15.86        10.90 o                         
   2   0   3        232.96        247.35        21.17 o                         
   3   0   3       5072.28       5504.63       109.97 o                         
   4   0   3      16836.97      16709.67       516.79 o                         
   5   0   3         71.16         73.76         8.05 o                         
   6   0   3        163.70        174.78        11.09 o                         
   7   0   3       5648.08       5337.31       153.30 o                         
   8   0   3        739.80        710.59        19.42 o                         
   9   0   3         89.64         96.04        11.83 o                         
  10   0   3        485.92        502.31        21.19 o                         
  11   0   3        119.56        130.54        21.94 o                         
 -10   1   3         80.01         95.40         9.46 o                         
  -9   1   3         20.69         64.78        31.16 o                         
  -8   1   3        178.69        200.15        17.71 o                         
  -7   1   3          1.71         20.55         6.62 o                         
  -6   1   3         79.53         90.33        13.31 o                         
  -5   1   3       3691.83       3684.81       108.73 o                         
  -4   1   3          7.87         -3.94         8.94 o                         
  -3   1   3        604.46        542.76        12.95 o                         
  -2   1   3      16741.79      17546.42       686.11 o                         
  -1   1   3       4520.55       4624.61        95.00 o                         
   0   1   3          4.29          5.43        13.59 o                         
   1   1   3       1296.18       1347.97        32.78 o                         
   2   1   3       4437.55       4564.26        51.81 o                         
   3   1   3       7990.13       8428.11       200.49 o                         
   4   1   3        327.12        351.67        20.91 o                         
   5   1   3       1885.63       1864.87        13.85 o                         
   6   1   3       2011.15       1950.91        39.54 o                         
   7   1   3          0.11         11.17         7.64 o                         
   8   1   3        440.11        400.33        20.59 o                         
   9   1   3        999.84        963.03        30.92 o                         
  10   1   3          1.02          3.83         6.41 o                         
  11   1   3        125.52        135.36        12.63 o                         
 -10   2   3        442.69        430.01        12.04 o                         
  -9   2   3         18.67         37.04         7.54 o                         
  -8   2   3         78.61         78.43        15.06 o                         
  -7   2   3       1984.76       2052.57        94.05 o                         
  -6   2   3       2834.98       2795.65        99.41 o                         
  -5   2   3        346.39        350.64         9.02 o                         
  -4   2   3        102.54        117.34         8.04 o                         
  -3   2   3      12336.03      12756.26       315.45 o                         
  -2   2   3       2429.65       2498.92        39.49 o                         
  -1   2   3       4076.23       4431.57        44.10 o                         
   0   2   3      15274.51      15946.93        78.71 o                         
   1   2   3        193.74        249.90        11.43 o                         
   2   2   3       1996.32       2133.10        40.77 o                         
   3   2   3       2176.81       2317.74        19.40 o                         
   4   2   3       2067.84       2121.74        55.68 o                         
   5   2   3       1149.56       1140.84        30.43 o                         
   6   2   3        571.30        555.72         7.98 o                         
   7   2   3        225.57        202.00         8.62 o                         
   8   2   3        757.26        784.57        23.41 o                         
   9   2   3         35.75         54.13        15.58 o                         
  10   2   3        401.91        438.01        23.58 o                         
  11   2   3        139.41        163.06        13.01 o                         
 -10   3   3        108.39        112.87         8.82 o                         
  -9   3   3        117.59        109.15         7.71 o                         
  -8   3   3        588.18        568.92        25.89 o                         
  -7   3   3        631.05        607.54        13.15 o                         
  -6   3   3        647.02        674.01        28.01 o                         
  -5   3   3         52.80         78.62        11.94 o                         
  -4   3   3        394.12        378.15        13.24 o                         
  -3   3   3          3.16         25.46        13.83 o                         
  -2   3   3        292.80        278.57        16.39 o                         
  -1   3   3       7442.18       7913.40       160.71 o                         
   0   3   3        638.86        669.49        31.52 o                         
   1   3   3       5450.93       5556.01       102.47 o                         
   2   3   3       2442.25       2567.33        74.45 o                         
   3   3   3       1409.10       1560.94        24.50 o                         
   4   3   3       1049.59       1207.43        24.31 o                         
   5   3   3       9680.65       9080.50       286.25 o                         
   6   3   3       1265.90       1252.99        31.25 o                         
   7   3   3         21.65         38.43         9.27 o                         
   8   3   3       2508.56       2456.94        30.74 o                         
   9   3   3        790.22        771.22        20.08 o                         
  10   3   3         95.50         82.90         9.24 o                         
  11   3   3        791.12        798.55        35.42 o                         
  -9   4   3          5.66         16.44         9.10 o                         
  -8   4   3        386.89        368.39        13.64 o                         
  -7   4   3        358.80        379.71        14.31 o                         
  -6   4   3         50.03         56.09        11.90 o                         
  -5   4   3       1261.27       1260.31        41.99 o                         
  -4   4   3       9368.86       9136.07       266.86 o                         
  -3   4   3       6850.11       6674.61       137.00 o                         
  -2   4   3        121.66        123.85         9.08 o                         
  -1   4   3       9655.39      10070.50       249.28 o                         
   0   4   3      15773.51      15691.70       109.44 o                         
   1   4   3        526.35        602.71        23.82 o                         
   2   4   3       9029.51       9330.52       145.73 o                         
   3   4   3      10026.61      10433.34        91.01 o                         
   4   4   3       2173.43       2285.34        72.17 o                         
   5   4   3        365.19        383.45        17.17 o                         
   6   4   3       2303.58       2336.22        54.08 o                         
   7   4   3       2722.21       2610.68        65.16 o                         
   8   4   3         49.64         92.65        17.65 o                         
   9   4   3         65.77         87.34         8.00 o                         
  10   4   3        398.35        403.75        13.75 o                         
  11   4   3         25.89         39.49        12.87 o                         
  -9   5   3       1103.48       1061.58       141.72 o                         
  -8   5   3        226.98        224.36         8.66 o                         
  -7   5   3          2.02         -0.86        31.90 o                         
  -6   5   3       1394.95       1339.43        47.64 o                         
  -5   5   3       2216.30       2184.04        79.56 o                         
  -4   5   3        713.13        677.19        28.90 o                         
  -3   5   3        375.82        378.82        21.76 o                         
  -2   5   3       5555.86       5696.77        66.26 o                         
  -1   5   3        165.99        164.31        10.34 o                         
   0   5   3       1205.59       1228.36        10.87 o                         
   1   5   3       7749.59       7847.83        38.33 o                         
   2   5   3       1196.39       1187.54        14.25 o                         
   3   5   3       1939.35       1928.02        52.25 o                         
   4   5   3        123.90        127.32        11.60 o                         
   5   5   3         84.85         77.26        15.60 o                         
   6   5   3          0.10          1.78         8.38 o                         
   7   5   3        729.02        671.88        33.98 o                         
   8   5   3        307.12        330.26        32.98 o                         
   9   5   3        116.17         98.26        15.21 o                         
  10   5   3        363.20        317.97        31.48 o                         
  11   5   3        137.19        130.17        30.97 o                         
  -9   6   3          0.44          8.86         9.34 o                         
  -8   6   3        159.43        156.68        25.12 o                         
  -7   6   3        578.67        589.46        31.49 o                         
  -6   6   3        226.10        193.52        10.85 o                         
  -5   6   3          8.61         44.13        18.48 o                         
  -4   6   3        916.70        931.12        22.25 o                         
  -3   6   3        253.36        280.57        11.48 o                         
  -2   6   3        512.48        493.03         7.98 o                         
  -1   6   3       1888.60       1865.89        27.35 o                         
   0   6   3        599.81        592.21        14.61 o                         
   1   6   3        719.61        722.68        24.70 o                         
   2   6   3       2633.86       2537.97        23.98 o                         
   3   6   3          2.53          1.43        13.86 o                         
   4   6   3       1065.19       1068.09        40.18 o                         
   5   6   3        762.68        784.73        24.50 o                         
   6   6   3        236.61        260.78        16.37 o                         
   7   6   3        253.39        262.82        19.84 o                         
   8   6   3        282.68        291.74        17.65 o                         
   9   6   3        842.94        804.17        58.01 o                         
  10   6   3        313.86        283.60         8.58 o                         
  -8   7   3         39.81         96.33         9.85 o                         
  -7   7   3        278.62        273.22        22.08 o                         
  -6   7   3        284.21        307.62         7.21 o                         
  -5   7   3          1.85          0.04        10.41 o                         
  -4   7   3         97.50        122.71        23.06 o                         
  -3   7   3        189.81        201.99         7.72 o                         
  -2   7   3       1440.95       1409.66        47.74 o                         
  -1   7   3        365.48        368.11        14.04 o                         
   0   7   3       2386.46       2370.05        37.10 o                         
   1   7   3       6281.37       6296.02       148.99 o                         
   2   7   3        214.96        244.41         9.85 o                         
   3   7   3       1598.61       1610.76        12.10 o                         
   4   7   3       4333.61       4420.94       144.04 o                         
   5   7   3       1020.36        994.81         9.26 o                         
   6   7   3         92.41         85.98         8.83 o                         
   7   7   3        227.36        229.24         8.62 o                         
   8   7   3       1113.21       1131.71        24.44 o                         
   9   7   3        376.39        379.34        20.12 o                         
  10   7   3         12.37         39.31         7.58 o                         
  -7   8   3        438.25        451.87        13.31 o                         
  -6   8   3        221.49        208.70        22.76 o                         
  -5   8   3       1526.74       1604.86        50.46 o                         
  -4   8   3       1068.03       1064.35        10.20 o                         
  -3   8   3        102.38        115.16        16.85 o                         
  -2   8   3        393.07        416.44        16.39 o                         
  -1   8   3       3786.29       3642.12        77.23 o                         
   0   8   3       2588.95       2588.05        32.98 o                         
   1   8   3        138.15        140.58         8.92 o                         
   2   8   3       1207.70       1194.21        29.81 o                         
   3   8   3       2370.44       2339.93        12.86 o                         
   4   8   3         30.14         51.11         9.52 o                         
   5   8   3         45.93         39.43        13.74 o                         
   6   8   3        183.24        186.03         6.97 o                         
   7   8   3        103.19        113.55        10.66 o                         
   8   8   3        146.20        144.15         6.98 o                         
   9   8   3          2.92        -14.21        14.21 o                         
  -6   9   3        884.81        870.98        17.64 o                         
  -5   9   3          3.88         20.92         8.43 o                         
  -4   9   3        350.53        363.48        16.70 o                         
  -3   9   3         61.29        103.78        23.84 o                         
  -2   9   3         25.94         30.37         6.28 o                         
  -1   9   3        234.19        242.06         7.51 o                         
   0   9   3        449.39        442.12        14.48 o                         
   1   9   3          5.89         49.05        17.48 o                         
   2   9   3        830.75        790.92        11.59 o                         
   3   9   3       2685.58       2676.27        26.61 o                         
   4   9   3          1.63         -5.78        14.00 o                         
   5   9   3        194.31        201.47        17.66 o                         
   6   9   3       2083.96       2236.92        74.70 o                         
   7   9   3        699.91        712.80        10.93 o                         
   8   9   3        139.34        185.69        29.33 o                         
  -5  10   3         72.07         85.60        11.24 o                         
  -4  10   3          6.15         34.63         9.82 o                         
  -3  10   3       1335.57       1315.82        30.01 o                         
  -2  10   3        785.75        782.01        18.07 o                         
  -1  10   3         59.77         57.61        18.17 o                         
   0  10   3        349.40        382.31        15.11 o                         
   1  10   3       1066.11       1035.21        15.81 o                         
   2  10   3       1105.07       1088.40        16.38 o                         
   3  10   3         31.57         44.27         7.65 o                         
   4  10   3        161.84        182.85         8.97 o                         
   5  10   3        519.64        540.70         8.19 o                         
   6  10   3         97.22        108.33         8.80 o                         
   7  10   3        219.27        226.73        14.69 o                         
  -4  11   3        294.35        253.38         7.54 o                         
  -3  11   3        302.33        304.42        10.23 o                         
  -2  11   3         49.05         90.40        16.57 o                         
  -1  11   3         95.49         95.65         5.29 o                         
   0  11   3        129.11        125.07        16.46 o                         
   1  11   3        243.66        222.76         8.25 o                         
   2  11   3          4.03         26.26         7.08 o                         
   3  11   3          3.10         -8.65         8.65 o                         
   4  11   3         42.62         80.84        18.15 o                         
   5  11   3        108.11        131.86        15.85 o                         
   6  11   3          2.83          0.09        10.15 o                         
  -1  12   3          3.92         45.37        13.81 o                         
   0  12   3        164.61        187.72         9.30 o                         
   1  12   3         70.73         83.98        14.02 o                         
   2  12   3         33.21          7.36         9.39 o                         
   3  12   3         34.28         60.59        10.96 o                         
  -3 -11   4         48.59         43.56        12.32 o                         
  -2 -11   4        679.23        686.95        10.49 o                         
  -1 -11   4        647.38        628.56        13.75 o                         
   0 -11   4        163.35        147.02         8.82 o                         
   1 -11   4        170.98        166.98         8.46 o                         
   2 -11   4        384.15        345.41        15.56 o                         
   3 -11   4        377.54        422.13        14.62 o                         
   4 -11   4          5.87         14.78        11.25 o                         
  -5 -10   4         18.23         42.33         7.33 o                         
  -4 -10   4          4.27          4.87        14.48 o                         
  -3 -10   4        102.63         64.83         7.89 o                         
  -2 -10   4         92.64         86.86         7.66 o                         
  -1 -10   4          4.55          6.88         6.43 o                         
   0 -10   4         13.66         26.45         6.26 o                         
   1 -10   4          6.39         27.93         6.91 o                         
   2 -10   4          4.29          2.92        10.53 o                         
   3 -10   4        208.05        227.35        13.08 o                         
   4 -10   4        266.73        285.01        14.32 o                         
   5 -10   4          1.80          3.85        13.14 o                         
   6 -10   4        301.63        390.58        13.43 o                         
  -6  -9   4        123.19        151.24         7.47 o                         
  -5  -9   4        442.26        462.45         9.19 o                         
  -4  -9   4         38.03         69.33         8.91 o                         
  -3  -9   4        181.60        144.60         7.87 o                         
  -2  -9   4       1047.75        965.43        11.45 o                         
  -1  -9   4        208.87        196.87        13.63 o                         
   0  -9   4         96.57        103.90         6.94 o                         
   1  -9   4       1109.44       1086.81        15.65 o                         
   2  -9   4       1126.48       1132.71        19.45 o                         
   3  -9   4         31.97         18.84        13.14 o                         
   4  -9   4          9.30         23.38        31.78 o                         
   5  -9   4       1121.86       1200.33        23.61 o                         
   6  -9   4        328.27        308.29         9.28 o                         
   7  -9   4         23.40         18.83         9.20 o                         
  -7  -8   4        523.41        499.23        48.81 o                         
  -6  -8   4        120.01        126.55        23.64 o                         
  -5  -8   4          1.16          1.55        23.56 o                         
  -4  -8   4       1534.35       1503.26        49.53 o                         
  -3  -8   4       1387.67       1338.55        19.97 o                         
  -2  -8   4        234.97        233.57        30.15 o                         
  -1  -8   4        302.55        287.09        11.02 o                         
   0  -8   4       2909.87       2808.22        60.62 o                         
   1  -8   4        198.90        206.27        13.44 o                         
   2  -8   4          0.81          9.75         8.59 o                         
   3  -8   4        323.70        348.91         8.76 o                         
   4  -8   4        387.01        415.67        19.79 o                         
   5  -8   4         19.97         32.56         8.78 o                         
   6  -8   4          6.08         46.65         9.38 o                         
   7  -8   4        335.34        327.73        17.51 o                         
   8  -8   4         50.72         33.24         8.13 o                         
  -8  -7   4        338.12        361.77        30.70 o                         
  -7  -7   4          1.99         28.07        17.00 o                         
  -6  -7   4        273.00        334.15        13.53 o                         
  -5  -7   4       1485.68       1461.68        40.89 o                         
  -4  -7   4        206.68        237.68        14.85 o                         
  -3  -7   4          6.52         45.65        22.42 o                         
  -2  -7   4       1117.87       1089.09        24.88 o                         
  -1  -7   4        371.92        359.74         9.54 o                         
   0  -7   4        435.16        435.91        13.49 o                         
   1  -7   4        542.12        564.79        14.26 o                         
   2  -7   4         97.48         99.68         7.58 o                         
   3  -7   4        844.42        890.19        16.26 o                         
   4  -7   4        249.30        274.49         9.72 o                         
   5  -7   4         28.30         58.51         8.68 o                         
   6  -7   4         26.93         35.96         9.99 o                         
   7  -7   4        260.37        239.50         8.02 o                         
   8  -7   4        469.26        440.55         8.45 o                         
   9  -7   4         41.33         33.58        18.75 o                         
  -8  -6   4          3.05         54.60        23.53 o                         
  -7  -6   4          8.22         11.79         7.47 o                         
  -6  -6   4         16.20         -6.37         8.99 o                         
  -5  -6   4        384.72        384.74        17.11 o                         
  -4  -6   4        158.44        168.27        12.39 o                         
  -3  -6   4         39.97         33.31         7.69 o                         
  -2  -6   4        981.12        958.00        46.31 o                         
  -1  -6   4       4527.71       4439.43        70.90 o                         
   0  -6   4        671.19        632.77        18.52 o                         
   1  -6   4        370.83        359.23         6.93 o                         
   2  -6   4       5174.44       5179.64        26.27 o                         
   3  -6   4       3818.61       3757.75        69.36 o                         
   4  -6   4       2233.77       2226.59        20.74 o                         
   5  -6   4        660.40        614.70        10.47 o                         
   6  -6   4        920.34        936.14        27.49 o                         
   7  -6   4       1264.48       1189.62        47.01 o                         
   8  -6   4        147.81        132.56        21.21 o                         
   9  -6   4        422.75        429.74        14.89 o                         
  10  -6   4        258.65        247.01        18.78 o                         
  -9  -5   4         62.55         82.66        11.81 o                         
  -8  -5   4        163.17        179.52        27.37 o                         
  -7  -5   4        743.22        780.46        33.36 o                         
  -6  -5   4       2636.44       2692.46       133.14 o                         
  -5  -5   4       1469.04       1487.38       106.01 o                         
  -4  -5   4        246.98        240.53         7.23 o                         
  -3  -5   4       3103.39       2867.42        65.49 o                         
  -2  -5   4       8629.60       8188.57       256.72 o                         
  -1  -5   4       1734.33       1666.48        22.03 o                         
   0  -5   4        960.29        976.18        25.85 o                         
   1  -5   4       6180.37       6368.37       125.85 o                         
   2  -5   4        707.22        729.04        29.01 o                         
   3  -5   4        321.37        340.82        10.17 o                         
   4  -5   4       1873.14       1772.23        19.04 o                         
   5  -5   4        279.81        262.33        14.09 o                         
   6  -5   4        117.08        142.63         8.27 o                         
   7  -5   4         61.94         71.16         6.42 o                         
   8  -5   4        384.01        389.36        13.26 o                         
   9  -5   4          0.06         28.12        10.23 o                         
  10  -5   4        589.65        593.42        15.16 o                         
  -9  -4   4         12.26         18.35        12.26 o                         
  -8  -4   4        396.02        409.74        17.98 o                         
  -7  -4   4       1331.81       1364.94        72.68 o                         
  -6  -4   4          9.62         38.82         8.21 o                         
  -5  -4   4          3.92         24.87        16.93 o                         
  -4  -4   4        750.43        736.29        33.87 o                         
  -3  -4   4         19.51         29.06         8.63 o                         
  -2  -4   4        648.08        610.39        13.89 o                         
  -1  -4   4       1258.11       1241.56        33.71 o                         
   0  -4   4       1396.13       1400.46        24.34 o                         
   1  -4   4       8332.50       8812.13        98.22 o                         
   2  -4   4        842.31        883.10        53.62 o                         
   3  -4   4       1588.38       1703.87        44.07 o                         
   4  -4   4       2628.45       2567.26        33.76 o                         
   5  -4   4       2938.23       2870.36        86.33 o                         
   6  -4   4        427.24        421.45         9.90 o                         
   7  -4   4        158.04        159.14        11.17 o                         
   8  -4   4        733.08        700.43        44.92 o                         
   9  -4   4        492.89        463.50        17.82 o                         
  10  -4   4         29.21         39.84         7.32 o                         
  11  -4   4        347.70        316.97        25.76 o                         
  -9  -3   4         50.42         58.47         6.10 o                         
  -8  -3   4         90.40        136.15        11.66 o                         
  -7  -3   4         68.70         77.36        10.13 o                         
  -6  -3   4        554.14        534.82        27.43 o                         
  -5  -3   4         43.17         61.58         6.64 o                         
  -4  -3   4       4010.07       3955.69       107.07 o                         
  -3  -3   4        104.84        124.19        19.69 o                         
  -2  -3   4        168.77        147.69        19.20 o                         
  -1  -3   4        982.33        932.01        21.08 o                         
   0  -3   4       7455.46       7476.62       142.14 o                         
   1  -3   4       1395.27       1509.42        26.71 o                         
   2  -3   4        235.96        232.24        12.17 o                         
   3  -3   4       7321.07       7157.46       120.58 o                         
   4  -3   4        100.59         99.23         8.30 o                         
   5  -3   4        281.02        247.32        15.14 o                         
   6  -3   4       4046.84       3861.00        97.95 o                         
   7  -3   4        579.09        567.13        14.70 o                         
   8  -3   4        167.97        179.53        10.88 o                         
   9  -3   4         53.05         61.35        13.33 o                         
  10  -3   4        269.00        256.81         7.37 o                         
  11  -3   4        267.05        267.34         9.80 o                         
 -10  -2   4         16.93         24.29        13.41 o                         
  -9  -2   4        639.37        644.24        33.25 o                         
  -8  -2   4        106.13         86.43         7.07 o                         
  -7  -2   4         10.64         80.73        38.41 o                         
  -6  -2   4        455.29        406.06        27.87 o                         
  -5  -2   4       2417.81       2282.28       146.28 o                         
  -4  -2   4        950.87        895.64        49.10 o                         
  -3  -2   4       1287.53       1223.50        29.17 o                         
  -2  -2   4       3022.28       2823.35       120.87 o                         
  -1  -2   4       1783.75       1789.51        23.87 o                         
   0  -2   4       4164.53       4449.39        71.17 o                         
   1  -2   4       5139.68       5326.70        89.44 o                         
   2  -2   4      11676.83      12084.71       478.15 o                         
   3  -2   4        397.55        411.96        13.47 o                         
   4  -2   4         13.95         15.98         9.57 o                         
   5  -2   4       6036.73       5689.36       128.62 o                         
   6  -2   4       1412.34       1381.94        29.10 o                         
   7  -2   4         23.25         32.53         8.50 o                         
   8  -2   4          3.14         13.33         8.18 o                         
   9  -2   4         29.51         60.21        13.04 o                         
  10  -2   4         66.56        100.73        17.10 o                         
  11  -2   4         36.45         39.24        11.82 o                         
 -10  -1   4        461.17        489.22        27.16 o                         
  -9  -1   4        460.35        457.43        55.19 o                         
  -8  -1   4        742.04        744.77        52.11 o                         
  -7  -1   4        782.43        793.64        32.19 o                         
  -6  -1   4        612.54        603.91        36.15 o                         
  -5  -1   4        697.78        691.84        34.34 o                         
  -4  -1   4       2349.92       2280.43       107.16 o                         
  -3  -1   4       3294.59       3193.40        42.74 o                         
  -2  -1   4         52.52         50.06         9.01 o                         
  -1  -1   4        124.30        153.53        10.46 o                         
   0  -1   4        308.47        300.74        10.69 o                         
   1  -1   4       3070.26       3313.04        64.65 o                         
   2  -1   4       2885.56       3141.72        58.09 o                         
   3  -1   4       5111.12       5497.28       108.21 o                         
   4  -1   4        964.05        948.61        21.52 o                         
   5  -1   4        864.68        772.87        21.81 o                         
   6  -1   4       1864.42       1689.66        48.24 o                         
   7  -1   4         84.60         66.63        12.91 o                         
   8  -1   4        718.64        658.73        11.88 o                         
   9  -1   4       1769.40       1773.51        64.40 o                         
  10  -1   4        898.03        879.19         8.19 o                         
  11  -1   4         35.02         43.92        11.91 o                         
 -10   0   4          2.26         -9.14         9.14 o                         
  -9   0   4         91.08         92.67         9.34 o                         
  -8   0   4        294.02        304.04        16.09 o                         
  -7   0   4        387.46        389.35        22.93 o                         
  -6   0   4       2582.02       2420.17       141.64 o                         
  -5   0   4         20.86         56.65        17.15 o                         
  -4   0   4         86.34         95.54         7.67 o                         
  -3   0   4       8855.35       8950.98        72.74 o                         
  -2   0   4       4796.12       4916.15       183.16 o                         
  -1   0   4       1147.04       1241.55        47.87 o                         
   0   0   4       9411.75       9688.33       162.13 o                         
   1   0   4      21259.04      22545.32       296.13 o                         
   2   0   4       7819.69       8089.20       245.64 o                         
   3   0   4        973.34        965.24        41.78 o                         
   4   0   4      25197.97      25283.66       632.80 o                         
   5   0   4       5343.56       5170.09        75.17 o                         
   6   0   4        375.39        365.33        10.67 o                         
   7   0   4       3580.42       3436.66        71.61 o                         
   8   0   4       2747.68       2631.91        60.24 o                         
   9   0   4        259.59        244.31         9.86 o                         
  10   0   4         80.87        112.44        13.36 o                         
  11   0   4        124.05        142.48        18.44 o                         
 -10   1   4          6.13          9.70         8.71 o                         
  -9   1   4         13.56         15.07        12.36 o                         
  -8   1   4       1543.39       1527.41       108.16 o                         
  -7   1   4        647.43        617.41        25.81 o                         
  -6   1   4        620.74        582.90        21.15 o                         
  -5   1   4       3199.16       3150.06       113.43 o                         
  -4   1   4       4370.26       4249.67       161.98 o                         
  -3   1   4          9.62         28.08        13.98 o                         
  -2   1   4       2667.80       2802.44        39.74 o                         
  -1   1   4      20643.29      21900.39       131.91 o                         
   0   1   4        276.34        212.04         8.94 o                         
   1   1   4          3.63         -2.63         9.20 o                         
   2   1   4        665.70        654.80        28.52 o                         
   3   1   4       3547.32       3856.88       103.76 o                         
   4   1   4        334.69        305.71        12.76 o                         
   5   1   4       1204.12       1123.88        24.11 o                         
   6   1   4        978.30        956.74        12.14 o                         
   7   1   4         66.67         85.82         9.56 o                         
   8   1   4        544.05        532.46        11.60 o                         
   9   1   4         79.35         76.55        13.05 o                         
  10   1   4         96.88        102.17         6.03 o                         
  11   1   4        226.71        243.95        24.57 o                         
  -9   2   4        371.46        393.18        15.91 o                         
  -8   2   4         35.09         71.61        13.78 o                         
  -7   2   4        447.82        429.97         8.43 o                         
  -6   2   4       2507.32       2444.45        73.49 o                         
  -5   2   4         54.57         68.30         9.60 o                         
  -4   2   4        351.00        328.87        13.31 o                         
  -3   2   4        313.04        320.57        14.55 o                         
  -2   2   4       2887.39       3024.73        64.78 o                         
  -1   2   4        326.55        396.96        16.65 o                         
   0   2   4        173.21        173.11        10.89 o                         
   1   2   4          3.82          8.57        10.68 o                         
   2   2   4       1026.39       1047.90        18.89 o                         
   3   2   4        828.12        894.83        16.61 o                         
   4   2   4       1368.85       1424.21        11.96 o                         
   5   2   4         56.84         62.06        15.66 o                         
   6   2   4       1419.09       1490.08        12.72 o                         
   7   2   4       3643.56       3510.67        56.49 o                         
   8   2   4         19.21         51.23         9.68 o                         
   9   2   4         64.47         68.28         7.21 o                         
  10   2   4        407.96        433.63        20.30 o                         
  11   2   4        174.11        174.98         6.67 o                         
  -9   3   4          9.06         -8.16         8.41 o                         
  -8   3   4         57.17         86.18        19.40 o                         
  -7   3   4        383.08        435.80        18.19 o                         
  -6   3   4         11.25         50.41        18.90 o                         
  -5   3   4          8.15         39.15         8.78 o                         
  -4   3   4          4.17         10.33        11.90 o                         
  -3   3   4         46.55         40.71        12.04 o                         
  -2   3   4       2926.80       3097.19        64.95 o                         
  -1   3   4       1314.37       1370.46        30.46 o                         
   0   3   4        540.95        699.44        15.15 o                         
   1   3   4       6662.27       7026.85        59.21 o                         
   2   3   4       6629.85       6482.22       156.41 o                         
   3   3   4       3370.49       3516.11        66.84 o                         
   4   3   4          5.63         10.20         7.98 o                         
   5   3   4       2965.76       2997.84        56.02 o                         
   6   3   4       7322.37       7496.15       256.54 o                         
   7   3   4        477.03        478.53        12.15 o                         
   8   3   4       1303.52       1261.83        20.13 o                         
   9   3   4       1135.03       1165.84        29.82 o                         
  10   3   4         44.03         35.57        11.68 o                         
  11   3   4        107.20        104.81        19.38 o                         
  -9   4   4         78.55         94.17        12.02 o                         
  -8   4   4        110.13        111.41         8.11 o                         
  -7   4   4       1619.30       1653.82        43.28 o                         
  -6   4   4        383.76        371.69        20.97 o                         
  -5   4   4         11.80         19.48        12.43 o                         
  -4   4   4       2188.03       2129.90        50.87 o                         
  -3   4   4       9075.83       9063.72       154.66 o                         
  -2   4   4       1345.61       1336.40        21.25 o                         
  -1   4   4        272.77        295.43         8.53 o                         
   0   4   4      18396.86      18623.65       179.74 o                         
   1   4   4       7356.78       7069.17       188.73 o                         
   2   4   4       1594.06       1629.78        14.53 o                         
   3   4   4       3391.73       3341.01       143.54 o                         
   4   4   4       2205.53       2254.17        20.28 o                         
   5   4   4        488.36        485.25        27.77 o                         
   6   4   4          1.91         47.30        10.67 o                         
   7   4   4       2597.78       2547.79        97.17 o                         
   8   4   4        235.30        248.09         7.60 o                         
   9   4   4       1038.01       1059.27        79.61 o                         
  10   4   4         14.58         64.99        33.96 o                         
  11   4   4         43.32         77.90        15.65 o                         
  -9   5   4        471.24        465.75        26.79 o                         
  -8   5   4       1688.70       1657.49        81.09 o                         
  -7   5   4         22.49         42.26         6.91 o                         
  -6   5   4         33.86         48.20         8.58 o                         
  -5   5   4       2278.89       2266.10       123.34 o                         
  -4   5   4        384.66        383.85         9.18 o                         
  -3   5   4         13.12         34.65        11.95 o                         
  -2   5   4        623.80        614.63        12.14 o                         
  -1   5   4       1076.42       1112.33        14.48 o                         
   0   5   4       2293.00       2223.31        21.27 o                         
   1   5   4        358.24        371.01        18.39 o                         
   2   5   4       1489.81       1428.70        29.60 o                         
   3   5   4       2572.43       2519.91        31.53 o                         
   4   5   4       3196.45       3216.41        54.86 o                         
   5   5   4       1015.11       1037.21         9.99 o                         
   6   5   4        320.41        336.63        25.94 o                         
   7   5   4        781.43        771.72        28.54 o                         
   8   5   4       2155.60       2133.94        48.73 o                         
   9   5   4        522.90        510.64        20.01 o                         
  10   5   4        584.27        531.88         8.57 o                         
  11   5   4        558.67        573.17        27.67 o                         
  -8   6   4         26.92         76.51        26.22 o                         
  -7   6   4          9.75          6.92         9.65 o                         
  -6   6   4          1.58        -10.98        15.42 o                         
  -5   6   4       1619.20       1622.06        68.30 o                         
  -4   6   4        235.57        263.65         9.02 o                         
  -3   6   4         76.45         97.73        25.37 o                         
  -2   6   4       1097.72       1110.96        13.47 o                         
  -1   6   4       4684.23       4670.13        92.96 o                         
   0   6   4       1545.29       1466.29        37.00 o                         
   1   6   4         99.09         91.33         8.64 o                         
   2   6   4       3533.83       3583.92        35.48 o                         
   3   6   4       1958.64       1891.07        52.80 o                         
   4   6   4       1439.76       1438.96        23.53 o                         
   5   6   4       2566.53       2496.04        65.54 o                         
   6   6   4        819.22        766.89        47.09 o                         
   7   6   4        452.21        430.18        23.20 o                         
   8   6   4         85.69        114.72         8.82 o                         
   9   6   4        393.35        327.89        21.13 o                         
  10   6   4        377.69        394.20        21.85 o                         
  -8   7   4          0.15         20.30        13.92 o                         
  -7   7   4         57.22         49.75        23.67 o                         
  -6   7   4        789.84        762.64        29.77 o                         
  -5   7   4        343.87        322.65         9.34 o                         
  -4   7   4         80.74         89.51        16.73 o                         
  -3   7   4        509.78        524.12         9.04 o                         
  -2   7   4       1225.25       1204.46        25.86 o                         
  -1   7   4       1089.76       1123.51        20.39 o                         
   0   7   4        193.19        167.08         6.77 o                         
   1   7   4        912.65        912.30        33.06 o                         
   2   7   4          1.30          4.50        44.00 o                         
   3   7   4         59.11         95.97         9.63 o                         
   4   7   4       1296.90       1314.57        42.19 o                         
   5   7   4        625.27        619.84        19.08 o                         
   6   7   4         14.33         35.47         7.13 o                         
   7   7   4        160.02        215.96        15.62 o                         
   8   7   4         39.85         42.90         6.70 o                         
   9   7   4        171.45        208.79        12.91 o                         
  10   7   4        167.88        160.99         7.68 o                         
  -7   8   4        378.08        368.22        11.85 o                         
  -6   8   4        109.26         93.74        10.74 o                         
  -5   8   4         36.06         41.16        15.56 o                         
  -4   8   4        873.37        844.92         9.15 o                         
  -3   8   4         79.81         90.57        14.42 o                         
  -2   8   4          5.21         -9.61        13.49 o                         
  -1   8   4        654.23        649.52        26.73 o                         
   0   8   4       1598.89       1558.56        30.29 o                         
   1   8   4        525.16        485.70        11.72 o                         
   2   8   4       1643.89       1576.45        22.99 o                         
   3   8   4        663.04        676.90        19.35 o                         
   4   8   4          2.47         44.20        20.39 o                         
   5   8   4        660.14        673.38        22.78 o                         
   6   8   4         34.70         27.41        13.30 o                         
   7   8   4         78.44         61.90         7.69 o                         
   8   8   4        300.09        291.47         6.03 o                         
   9   8   4        281.83        277.99        26.23 o                         
  -6   9   4         48.89         32.24         6.52 o                         
  -5   9   4        250.30        236.72        21.76 o                         
  -4   9   4        634.05        647.84         7.44 o                         
  -3   9   4        641.84        638.54        22.20 o                         
  -2   9   4         50.15         50.42         9.92 o                         
  -1   9   4        237.02        245.67        20.67 o                         
   0   9   4       1548.47       1466.09        34.16 o                         
   1   9   4        704.03        677.65        15.20 o                         
   2   9   4        320.08        331.39        22.64 o                         
   3   9   4       2709.67       2688.83        53.43 o                         
   4   9   4        966.36        998.57        16.73 o                         
   5   9   4          2.98         -6.74         6.74 o                         
   6   9   4       1224.94       1339.91        27.60 o                         
   7   9   4       1338.49       1352.56        27.53 o                         
   8   9   4        222.27        247.26         6.78 o                         
  -5  10   4        565.04        526.97        11.45 o                         
  -4  10   4        211.09        216.33         7.73 o                         
  -3  10   4        368.57        391.99         7.26 o                         
  -2  10   4       1611.94       1590.86         9.89 o                         
  -1  10   4        361.53        340.04        31.28 o                         
   0  10   4         41.32         40.67         6.80 o                         
   1  10   4        751.99        698.32        16.49 o                         
   2  10   4       1689.81       1604.64        42.70 o                         
   3  10   4        190.02        192.40        11.11 o                         
   4  10   4         25.12         24.90         6.92 o                         
   5  10   4        224.15        243.10        11.19 o                         
   6  10   4         62.79        100.03        22.68 o                         
   7  10   4          8.46         30.80        14.18 o                         
  -3  11   4        367.28        422.49        21.70 o                         
  -2  11   4          4.16          6.92         5.80 o                         
  -1  11   4        122.03        143.92        12.17 o                         
   0  11   4         42.63         48.97         6.79 o                         
   1  11   4          1.62         18.85         8.58 o                         
   2  11   4         21.40         18.54         6.98 o                         
   3  11   4        275.04        295.35        15.88 o                         
   4  11   4         24.69         16.83         5.09 o                         
   5  11   4        143.84        142.98         6.10 o                         
   6  11   4        451.41        462.68         8.47 o                         
  -1  12   4         10.23          6.67         9.32 o                         
   0  12   4        191.39        210.35        20.72 o                         
   1  12   4        521.05        473.32         9.09 o                         
   2  12   4         89.01         99.13         9.68 o                         
   3  12   4          0.21         16.79        10.37 o                         
  -2 -11   5         40.24         51.41         9.59 o                         
  -1 -11   5        228.40        226.37        11.63 o                         
   0 -11   5        119.65        146.59        13.12 o                         
   1 -11   5         58.25         44.48         9.30 o                         
   2 -11   5          0.73         10.69        13.22 o                         
   3 -11   5        162.76        182.07        14.21 o                         
  -4 -10   5         32.06         15.71        26.03 o                         
  -3 -10   5          1.00         26.49        37.82 o                         
  -2 -10   5          0.64         18.35        10.33 o                         
  -1 -10   5          7.94         16.48         7.73 o                         
   0 -10   5        460.09        475.04         7.90 o                         
   1 -10   5        798.77        800.78        23.94 o                         
   2 -10   5        118.56        131.60        15.42 o                         
   3 -10   5        215.02        219.73        12.95 o                         
   4 -10   5        540.68        605.03        15.15 o                         
   5 -10   5        125.08        147.75        13.49 o                         
   6 -10   5        134.05        153.83         8.12 o                         
  -5  -9   5        810.20        817.80        21.63 o                         
  -4  -9   5        565.53        581.77         8.67 o                         
  -3  -9   5        144.08        145.76         9.13 o                         
  -2  -9   5        440.57        408.82         9.77 o                         
  -1  -9   5       1314.00       1319.73        25.11 o                         
   0  -9   5        621.89        583.83        11.35 o                         
   1  -9   5        535.57        532.42         9.31 o                         
   2  -9   5       1793.28       1825.71        22.40 o                         
   3  -9   5        617.77        682.72        16.23 o                         
   4  -9   5         12.08         16.02        10.68 o                         
   5  -9   5        352.73        366.24        17.65 o                         
   6  -9   5        734.57        740.35         9.16 o                         
   7  -9   5         27.01         47.92         8.42 o                         
  -6  -8   5        539.52        536.44        27.12 o                         
  -5  -8   5          2.43         14.12         7.90 o                         
  -4  -8   5        293.44        297.75        13.35 o                         
  -3  -8   5        955.43        931.54        37.76 o                         
  -2  -8   5          5.61         11.78        10.07 o                         
  -1  -8   5        195.08        201.70         9.73 o                         
   0  -8   5        299.21        293.39         8.04 o                         
   1  -8   5        672.08        653.79        20.25 o                         
   2  -8   5        302.62        305.50        14.62 o                         
   3  -8   5        349.39        360.44        12.65 o                         
   4  -8   5         61.60         73.37         8.05 o                         
   5  -8   5         24.78         19.93         9.39 o                         
   6  -8   5        536.54        546.62        23.03 o                         
   7  -8   5         58.32         72.29        19.98 o                         
   8  -8   5         33.30         41.17         6.87 o                         
  -7  -7   5          1.47          2.65        17.56 o                         
  -6  -7   5        364.23        400.71        28.41 o                         
  -5  -7   5        486.59        513.06        39.16 o                         
  -4  -7   5        291.81        282.23        16.67 o                         
  -3  -7   5        863.25        872.34        26.75 o                         
  -2  -7   5         95.26         90.44         7.29 o                         
  -1  -7   5          2.44          7.51         8.90 o                         
   0  -7   5        559.84        572.49        28.77 o                         
   1  -7   5        564.85        554.29        18.16 o                         
   2  -7   5         32.08         36.15         7.87 o                         
   3  -7   5        206.04        213.56         9.12 o                         
   4  -7   5       1237.77       1262.00        32.44 o                         
   5  -7   5        504.89        541.50        18.19 o                         
   6  -7   5         26.95         -8.05         8.05 o                         
   7  -7   5        421.74        372.24        15.52 o                         
   8  -7   5        853.78        840.82        47.96 o                         
   9  -7   5        107.09        138.47        25.25 o                         
  -8  -6   5         44.61         72.88        20.72 o                         
  -7  -6   5        166.19        172.27        10.24 o                         
  -6  -6   5          6.79        -10.29        10.29 o                         
  -5  -6   5         52.36         69.03        13.92 o                         
  -4  -6   5        355.66        360.17        14.96 o                         
  -3  -6   5         29.67         44.35        14.70 o                         
  -2  -6   5       1036.14        956.83        24.73 o                         
  -1  -6   5       3402.54       3274.54        15.66 o                         
   0  -6   5       1234.33       1219.82        33.59 o                         
   1  -6   5        328.65        334.45         9.45 o                         
   2  -6   5        711.88        736.18        19.27 o                         
   3  -6   5       1602.87       1633.62        14.31 o                         
   4  -6   5       1157.88       1199.00        24.16 o                         
   5  -6   5         68.09         81.41        12.28 o                         
   6  -6   5        215.60        226.61         9.41 o                         
   7  -6   5       1304.86       1267.79        55.82 o                         
   8  -6   5        150.41        160.51        32.90 o                         
   9  -6   5         10.38         13.58        19.46 o                         
  10  -6   5        104.04        100.97        17.32 o                         
  -8  -5   5        479.39        524.37        39.92 o                         
  -7  -5   5        360.57        391.49        17.66 o                         
  -6  -5   5       1076.17       1197.15        56.01 o                         
  -5  -5   5       1477.71       1456.21        83.92 o                         
  -4  -5   5         11.27         14.89        10.04 o                         
  -3  -5   5        486.58        482.14        10.05 o                         
  -2  -5   5       4759.77       4495.28        51.18 o                         
  -1  -5   5       1465.41       1445.05        40.27 o                         
   0  -5   5          1.99          1.23         6.51 o                         
   1  -5   5        635.34        638.78        13.03 o                         
   2  -5   5       1242.22       1284.30        19.57 o                         
   3  -5   5        136.89        151.39        21.16 o                         
   4  -5   5         92.23         91.07         9.85 o                         
   5  -5   5        106.71        130.04        14.22 o                         
   6  -5   5         43.34         43.33         7.76 o                         
   7  -5   5        893.19        952.49        33.75 o                         
   8  -5   5         69.46         78.35        14.06 o                         
   9  -5   5         53.72         88.31        10.20 o                         
  10  -5   5        469.22        461.04        38.85 o                         
  -8  -4   5         16.64         13.56         6.01 o                         
  -7  -4   5        468.16        470.46        24.46 o                         
  -6  -4   5        380.39        371.93        33.41 o                         
  -5  -4   5       1249.47       1282.33        28.24 o                         
  -4  -4   5         17.05         39.69        11.97 o                         
  -3  -4   5        236.79        223.07         8.45 o                         
  -2  -4   5       3494.79       3206.45       156.32 o                         
  -1  -4   5       1045.79       1043.91        23.60 o                         
   0  -4   5          8.56          9.52         6.77 o                         
   1  -4   5       3883.82       3839.38        67.71 o                         
   2  -4   5       8586.24       9243.64       157.11 o                         
   3  -4   5        730.73        790.91        11.66 o                         
   4  -4   5        333.67        350.83        14.72 o                         
   5  -4   5       5162.45       5105.96       154.37 o                         
   6  -4   5       3358.93       3399.48        93.04 o                         
   7  -4   5        451.10        422.61        15.37 o                         
   8  -4   5        409.54        425.73        27.53 o                         
   9  -4   5        923.64        899.70        73.72 o                         
  10  -4   5        205.37        224.11        16.38 o                         
  11  -4   5         37.43         47.72        12.12 o                         
  -9  -3   5          5.40         24.64         7.86 o                         
  -8  -3   5        159.74        160.99        13.63 o                         
  -7  -3   5        856.81        853.58        48.32 o                         
  -6  -3   5        498.79        525.20        29.14 o                         
  -5  -3   5         54.26         60.90         9.96 o                         
  -4  -3   5       2425.83       2381.53        97.46 o                         
  -3  -3   5       9750.96       9063.91       309.08 o                         
  -2  -3   5         77.30         71.65         8.91 o                         
  -1  -3   5        110.04        136.89         6.72 o                         
   0  -3   5      10400.52      10650.35       120.09 o                         
   1  -3   5       2153.35       2152.19        26.65 o                         
   2  -3   5          5.47         19.92         9.77 o                         
   3  -3   5       1963.10       1884.91        43.48 o                         
   4  -3   5       2168.39       2183.28        14.04 o                         
   5  -3   5         54.01         92.29        15.46 o                         
   6  -3   5        279.90        323.54        13.78 o                         
   7  -3   5        427.05        399.99        18.35 o                         
   8  -3   5          4.57        -22.95        22.95 o                         
   9  -3   5        248.82        230.01        28.97 o                         
  10  -3   5         52.36         47.71        11.89 o                         
  11  -3   5         31.29         35.35        18.26 o                         
  -9  -2   5        749.95        760.79        46.66 o                         
  -8  -2   5        503.07        509.83        46.05 o                         
  -7  -2   5          2.43         -2.30         6.82 o                         
  -6  -2   5         81.41         93.80         8.38 o                         
  -5  -2   5        929.65        949.28        31.32 o                         
  -4  -2   5       2491.44       2491.90       120.55 o                         
  -3  -2   5        286.98        256.92        14.06 o                         
  -2  -2   5        618.19        619.73        11.54 o                         
  -1  -2   5       1884.91       1918.58        22.79 o                         
   0  -2   5        131.08        147.80        10.13 o                         
   1  -2   5        730.68        800.20        10.11 o                         
   2  -2   5         57.55         50.86        11.08 o                         
   3  -2   5          1.73         10.84         7.99 o                         
   4  -2   5       1505.68       1426.57        36.72 o                         
   5  -2   5        117.39        116.51         8.68 o                         
   6  -2   5         29.83         54.14         9.42 o                         
   7  -2   5         38.24         18.34        23.57 o                         
   8  -2   5        618.75        611.64        36.81 o                         
   9  -2   5        864.13        854.49        22.90 o                         
  10  -2   5         17.66         29.36         8.32 o                         
  11  -2   5         98.66        116.70        12.43 o                         
  -9  -1   5        341.61        349.64        17.91 o                         
  -8  -1   5         62.10         50.25         6.65 o                         
  -7  -1   5        212.07        220.25        12.25 o                         
  -6  -1   5         41.58         40.45         6.80 o                         
  -5  -1   5        242.99        264.52         6.94 o                         
  -4  -1   5         12.62         27.36         7.71 o                         
  -3  -1   5        596.99        634.91        27.21 o                         
  -2  -1   5       1991.22       2148.12        45.84 o                         
  -1  -1   5       3513.64       3342.52        98.69 o                         
   0  -1   5       2001.43       2089.21        19.38 o                         
   1  -1   5        107.72        108.16        11.57 o                         
   2  -1   5        852.14        865.84        15.57 o                         
   3  -1   5       7756.06       7765.47       185.32 o                         
   4  -1   5       2090.27       2047.21        60.89 o                         
   5  -1   5        317.09        326.63        12.85 o                         
   6  -1   5       3149.37       2955.51        91.71 o                         
   7  -1   5        947.81        951.44        31.49 o                         
   8  -1   5        362.12        337.98        11.39 o                         
   9  -1   5        882.52        888.47        20.55 o                         
  10  -1   5        824.90        816.42        13.98 o                         
  11  -1   5        131.18        147.36        17.51 o                         
  -9   0   5        139.19        152.82        25.21 o                         
  -8   0   5         94.65        114.03         8.14 o                         
  -7   0   5         51.84         52.21         9.48 o                         
  -6   0   5       1645.22       1689.41        86.62 o                         
  -5   0   5       1636.01       1586.77       111.50 o                         
  -4   0   5        225.33        219.36        10.77 o                         
  -3   0   5        171.01        181.34         9.88 o                         
  -2   0   5      13877.54      14043.49       463.67 o                         
  -1   0   5       6401.52       6415.30       135.92 o                         
   0   0   5        832.90        853.20        11.37 o                         
   1   0   5      15052.43      15854.96       265.47 o                         
   2   0   5       7290.39       7619.59        81.34 o                         
   3   0   5        586.73        564.47        25.81 o                         
   4   0   5       6577.89       6688.85       408.16 o                         
   5   0   5       9827.41       9622.42       350.24 o                         
   6   0   5        135.53        159.81        10.19 o                         
   7   0   5          0.34         45.29        68.72 o                         
   8   0   5       1533.63       1471.64        14.52 o                         
   9   0   5        523.25        524.02        21.83 o                         
  10   0   5          1.31         43.53        12.13 o                         
  11   0   5          5.40         27.05        19.81 o                         
  -9   1   5          0.70         -9.13        10.61 o                         
  -8   1   5        711.88        725.98        40.55 o                         
  -7   1   5       2880.06       2849.56       122.13 o                         
  -6   1   5        376.66        394.24        14.34 o                         
  -5   1   5       1673.21       1632.32        56.92 o                         
  -4   1   5       4171.67       4144.16       140.36 o                         
  -3   1   5       1677.15       1658.69        53.67 o                         
  -2   1   5         41.13         39.82         9.17 o                         
  -1   1   5       3287.56       3384.66        40.94 o                         
   0   1   5       8442.68       8775.66        78.24 o                         
   1   1   5        713.28        746.19        15.93 o                         
   2   1   5        883.11        968.09        26.09 o                         
   3   1   5       2769.10       2958.75        39.17 o                         
   4   1   5        260.40        277.05         9.44 o                         
   5   1   5       2816.13       2747.41        94.85 o                         
   6   1   5        607.10        618.16        23.24 o                         
   7   1   5        700.19        680.80        27.05 o                         
   8   1   5       2433.94       2369.56        12.39 o                         
   9   1   5        383.82        396.99        17.89 o                         
  10   1   5        165.62        164.18        21.10 o                         
  11   1   5        476.75        495.23        16.78 o                         
  -9   2   5        188.46        180.86        12.62 o                         
  -8   2   5          2.03          9.32         6.07 o                         
  -7   2   5        265.61        275.37         9.83 o                         
  -6   2   5        930.85        951.50        37.44 o                         
  -5   2   5        331.96        315.29        12.37 o                         
  -4   2   5        540.05        558.76        12.10 o                         
  -3   2   5        782.84        803.11        17.74 o                         
  -2   2   5        492.68        480.52        13.39 o                         
  -1   2   5        136.49        161.14        16.10 o                         
   0   2   5       5064.12       5146.36        86.50 o                         
   1   2   5       4442.07       4406.08        32.89 o                         
   2   2   5       2112.60       2281.53        28.57 o                         
   3   2   5       2669.01       2505.02        53.64 o                         
   4   2   5       2107.06       2024.88        29.82 o                         
   5   2   5        672.98        638.54        34.03 o                         
   6   2   5       1433.29       1549.60        33.86 o                         
   7   2   5       5701.62       5581.66       160.81 o                         
   8   2   5        963.83        980.54        31.84 o                         
   9   2   5         22.76         16.22         9.15 o                         
  10   2   5        281.95        274.06        11.00 o                         
  11   2   5        413.36        442.51        24.49 o                         
  -9   3   5        126.52        124.24        18.40 o                         
  -8   3   5        914.66        981.48        48.71 o                         
  -7   3   5          2.23         19.10        12.75 o                         
  -6   3   5         28.60         38.10        20.28 o                         
  -5   3   5        788.36        782.27        13.62 o                         
  -4   3   5        199.66        208.05         8.90 o                         
  -3   3   5       1674.15       1721.76        51.67 o                         
  -2   3   5        919.81        944.63         9.95 o                         
  -1   3   5       1675.10       1684.47        11.52 o                         
   0   3   5        483.98        401.30         9.90 o                         
   1   3   5        342.39        350.47        15.43 o                         
   2   3   5       7787.69       7720.05        77.69 o                         
   3   3   5       1664.87       1595.07        31.30 o                         
   4   3   5        413.56        471.38         9.29 o                         
   5   3   5        117.26        128.61        15.46 o                         
   6   3   5       3244.84       3234.61       129.69 o                         
   7   3   5        151.91        187.30        14.97 o                         
   8   3   5        230.38        285.79         9.26 o                         
   9   3   5        107.39        122.06        11.00 o                         
  10   3   5          4.40         27.70        25.42 o                         
  11   3   5          3.42         -0.76        13.93 o                         
  -9   4   5        483.89        516.89        18.74 o                         
  -8   4   5        206.49        225.93        11.23 o                         
  -7   4   5        296.20        294.10        16.40 o                         
  -6   4   5       1459.04       1510.93        39.06 o                         
  -5   4   5          0.14          7.87        15.52 o                         
  -4   4   5        699.23        675.28        28.08 o                         
  -3   4   5       5234.50       5315.92       127.15 o                         
  -2   4   5       1832.43       1900.00        48.04 o                         
  -1   4   5         57.18         67.34         7.32 o                         
   0   4   5          2.39         17.48        19.70 o                         
   1   4   5       5999.79       5884.72       102.80 o                         
   2   4   5        361.05        352.84         9.84 o                         
   3   4   5        755.56        735.31        27.65 o                         
   4   4   5        553.47        572.96        12.01 o                         
   5   4   5        204.60        240.65         8.87 o                         
   6   4   5        888.23        931.79        11.54 o                         
   7   4   5          5.14          4.66        10.51 o                         
   8   4   5        237.32        231.61         9.23 o                         
   9   4   5        776.39        782.41        29.37 o                         
  10   4   5        520.32        523.26        34.85 o                         
  11   4   5         15.27         -0.76        10.72 o                         
  -8   5   5        906.22        933.31        43.38 o                         
  -7   5   5        497.53        511.88        23.46 o                         
  -6   5   5        573.21        543.31        42.17 o                         
  -5   5   5        158.12        170.15         9.87 o                         
  -4   5   5       1561.47       1509.77        74.59 o                         
  -3   5   5        384.53        378.47         8.16 o                         
  -2   5   5        176.03        197.87        10.73 o                         
  -1   5   5         30.01         30.25        10.53 o                         
   0   5   5        665.89        644.53         9.07 o                         
   1   5   5       2817.34       2782.11        38.01 o                         
   2   5   5         39.56         42.98         7.21 o                         
   3   5   5         28.36         49.12        20.84 o                         
   4   5   5       5975.28       6076.53       208.32 o                         
   5   5   5       4935.21       4951.12        94.87 o                         
   6   5   5        315.41        320.05        20.18 o                         
   7   5   5        277.34        265.00        19.69 o                         
   8   5   5       2323.96       2238.94        14.75 o                         
   9   5   5        757.69        768.94        24.37 o                         
  10   5   5        125.94        114.40         9.82 o                         
  11   5   5        316.16        286.91        12.82 o                         
  -8   6   5         52.34         72.71         7.31 o                         
  -7   6   5        343.82        344.77        21.27 o                         
  -6   6   5         98.19         91.13        16.14 o                         
  -5   6   5        892.84        886.35        33.77 o                         
  -4   6   5       3449.62       3458.02       151.01 o                         
  -3   6   5        185.11        173.67        16.85 o                         
  -2   6   5       1371.80       1322.54        52.58 o                         
  -1   6   5       7310.52       7180.75       158.34 o                         
   0   6   5       4577.20       4682.80        28.75 o                         
   1   6   5        655.93        637.21        27.06 o                         
   2   6   5        443.52        417.15        12.36 o                         
   3   6   5       3508.76       3531.13       101.76 o                         
   4   6   5       2375.50       2356.51        36.44 o                         
   5   6   5        639.08        646.56        11.00 o                         
   6   6   5        233.07        291.83        12.33 o                         
   7   6   5        328.34        332.44        15.11 o                         
   8   6   5         42.02         37.74        15.66 o                         
   9   6   5          6.03         25.17         9.75 o                         
  10   6   5         86.31         91.85        18.51 o                         
  -7   7   5        148.35        176.50        13.72 o                         
  -6   7   5        636.06        576.22        12.58 o                         
  -5   7   5       1659.01       1631.83        63.66 o                         
  -4   7   5         22.16         29.23         5.42 o                         
  -3   7   5         72.24         82.46        22.22 o                         
  -2   7   5       1592.30       1487.75        54.81 o                         
  -1   7   5        407.49        413.37        19.64 o                         
   0   7   5        104.16        112.39        10.86 o                         
   1   7   5          1.38         10.36         8.52 o                         
   2   7   5         40.56         29.92        10.20 o                         
   3   7   5        112.74        129.11        10.43 o                         
   4   7   5        326.37        337.12        13.89 o                         
   5   7   5          7.00         26.44        15.22 o                         
   6   7   5        239.93        217.70         8.05 o                         
   7   7   5       1341.95       1355.90        36.17 o                         
   8   7   5        691.57        700.99        38.59 o                         
   9   7   5          2.45          1.80         6.45 o                         
  10   7   5        141.50        156.63        15.62 o                         
  -6   8   5        285.20        267.20        15.27 o                         
  -5   8   5          9.74         31.25        11.51 o                         
  -4   8   5         26.70         24.01         5.85 o                         
  -3   8   5        184.59        178.22         6.63 o                         
  -2   8   5        581.12        588.00        15.41 o                         
  -1   8   5        458.55        473.94        22.75 o                         
   0   8   5         88.80         88.51         6.12 o                         
   1   8   5        136.73        136.50        26.77 o                         
   2   8   5       2175.25       2237.61        21.45 o                         
   3   8   5        620.94        620.70        38.14 o                         
   4   8   5         31.72         38.28         7.39 o                         
   5   8   5        511.22        486.58        18.30 o                         
   6   8   5       1375.11       1349.44        17.27 o                         
   7   8   5        286.03        265.81        16.43 o                         
   8   8   5         65.89         83.13        12.99 o                         
   9   8   5        301.34        276.28         8.99 o                         
  -5   9   5         28.13         41.85         7.51 o                         
  -4   9   5         37.45         60.54         9.83 o                         
  -3   9   5       2030.75       1997.41        52.61 o                         
  -2   9   5        217.76        219.28        17.67 o                         
  -1   9   5         30.45         47.31         7.96 o                         
   0   9   5       1285.41       1242.86        12.02 o                         
   1   9   5       1328.92       1317.05        53.43 o                         
   2   9   5        192.22        185.81        15.00 o                         
   3   9   5        667.51        689.21        28.51 o                         
   4   9   5       1302.45       1331.70        18.65 o                         
   5   9   5         78.92        116.54         9.98 o                         
   6   9   5         71.90         95.57         8.68 o                         
   7   9   5        511.27        499.11        13.39 o                         
   8   9   5        147.75        157.18        13.05 o                         
  -4  10   5        679.73        664.08        12.68 o                         
  -3  10   5        172.00        156.40         7.65 o                         
  -2  10   5        342.67        350.12         6.23 o                         
  -1  10   5        934.80        948.00        18.99 o                         
   0  10   5          4.53         18.79        11.82 o                         
   1  10   5         24.66         23.74         6.31 o                         
   2  10   5        703.54        670.54        21.09 o                         
   3  10   5        257.49        264.89         7.92 o                         
   4  10   5         35.50         43.80        16.46 o                         
   5  10   5         13.61         26.30         6.28 o                         
   6  10   5         17.17         76.39        20.09 o                         
   7  10   5         13.22          6.38         7.62 o                         
  -3  11   5          3.69         -9.87        15.40 o                         
  -2  11   5         20.42         45.44        11.73 o                         
  -1  11   5        241.27        239.49         6.82 o                         
   0  11   5        322.41        305.34         9.52 o                         
   1  11   5         20.73         20.73         7.20 o                         
   2  11   5        117.65        143.27         6.82 o                         
   3  11   5        430.27        391.26        12.17 o                         
   4  11   5        409.46        378.01        14.13 o                         
   5  11   5        320.31        357.06         7.05 o                         
   6  11   5        459.48        463.98        10.14 o                         
   0  12   5         45.97         39.19         6.31 o                         
   1  12   5        373.20        385.56        14.18 o                         
   2  12   5        334.66        311.08         5.99 o                         
   3  12   5          1.31         12.27        11.04 o                         
   0 -11   6         31.76         54.64         7.13 o                         
   1 -11   6         44.39         30.15        16.81 o                         
   2 -11   6        226.63        244.09        14.75 o                         
  -3 -10   6         74.77        122.73        24.29 o                         
  -2 -10   6         86.49         56.38        12.22 o                         
  -1 -10   6          8.93         25.74        11.42 o                         
   0 -10   6        195.17        210.35         7.76 o                         
   1 -10   6        616.49        613.80        14.77 o                         
   2 -10   6         28.56         48.34        16.10 o                         
   3 -10   6         50.25         63.04        13.41 o                         
   4 -10   6        379.58        397.04        13.54 o                         
   5 -10   6        277.23        288.39        14.67 o                         
  -4  -9   6        669.23        616.04        18.18 o                         
  -3  -9   6        384.53        434.54         8.36 o                         
  -2  -9   6         90.78         65.23         8.37 o                         
  -1  -9   6        569.69        608.22        53.86 o                         
   0  -9   6       1129.41       1103.58        16.44 o                         
   1  -9   6          2.49          4.20         8.86 o                         
   2  -9   6        110.28        114.27        14.91 o                         
   3  -9   6        779.72        844.95        15.59 o                         
   4  -9   6         22.78         53.85        11.87 o                         
   5  -9   6          6.86         -1.14         8.85 o                         
   6  -9   6        259.47        261.21        21.49 o                         
   7  -9   6         14.72         25.13        22.36 o                         
  -6  -8   6        357.18        365.08         7.89 o                         
  -5  -8   6         51.46         63.63        20.73 o                         
  -4  -8   6         21.75         36.24         8.80 o                         
  -3  -8   6        202.81        209.03        26.28 o                         
  -2  -8   6         80.76        110.15         6.78 o                         
  -1  -8   6        253.11        252.41        25.34 o                         
   0  -8   6        423.11        399.10         9.72 o                         
   1  -8   6         82.92         78.21         7.61 o                         
   2  -8   6         21.09         55.10        20.70 o                         
   3  -8   6       1960.40       2102.91        41.46 o                         
   4  -8   6        240.07        250.35         8.34 o                         
   5  -8   6          5.17          8.08        10.23 o                         
   6  -8   6        828.20        833.55        32.44 o                         
   7  -8   6        415.42        418.96        36.69 o                         
   8  -8   6         40.76         36.69         9.15 o                         
  -6  -7   6        845.53        927.73        49.96 o                         
  -5  -7   6        363.74        371.27        20.34 o                         
  -4  -7   6         50.78         84.73        18.30 o                         
  -3  -7   6        839.96        885.80        30.09 o                         
  -2  -7   6       1692.03       1602.74        35.76 o                         
  -1  -7   6        516.32        490.72        12.61 o                         
   0  -7   6        265.78        249.56        11.13 o                         
   1  -7   6        896.06        936.38        19.78 o                         
   2  -7   6       1534.62       1588.31        23.04 o                         
   3  -7   6        106.70        107.67        24.10 o                         
   4  -7   6        445.75        450.47         9.48 o                         
   5  -7   6       1223.83       1232.86        32.82 o                         
   6  -7   6         35.51         24.82         9.49 o                         
   7  -7   6          5.70          5.62        13.96 o                         
   8  -7   6        135.86        126.16        15.58 o                         
   9  -7   6        100.15        101.40        12.18 o                         
  -7  -6   6        571.21        635.05        42.26 o                         
  -6  -6   6        252.32        251.75        22.55 o                         
  -5  -6   6         62.32         69.59        13.86 o                         
  -4  -6   6       1389.01       1370.48        17.33 o                         
  -3  -6   6        342.44        358.88        19.63 o                         
  -2  -6   6         48.09         47.71         9.77 o                         
  -1  -6   6        937.79        903.59        10.51 o                         
   0  -6   6        134.11        142.11         8.44 o                         
   1  -6   6        152.69        145.98         7.20 o                         
   2  -6   6         12.43         24.36         8.02 o                         
   3  -6   6         43.90         59.02         9.62 o                         
   4  -6   6        971.86        999.21        32.72 o                         
   5  -6   6         40.01         16.88        11.21 o                         
   6  -6   6        256.50        267.85        16.55 o                         
   7  -6   6          9.87          6.22        13.65 o                         
   8  -6   6         47.56         58.34        12.85 o                         
   9  -6   6         97.67         85.21         6.99 o                         
  -8  -5   6        156.26        202.50        10.88 o                         
  -7  -5   6        162.80        164.84        17.76 o                         
  -6  -5   6         80.48         89.66         8.61 o                         
  -5  -5   6       1258.68       1323.04        45.05 o                         
  -4  -5   6        542.28        510.84        29.21 o                         
  -3  -5   6        194.53        197.88        22.61 o                         
  -2  -5   6        658.53        633.02        31.90 o                         
  -1  -5   6        436.13        440.66        10.17 o                         
   0  -5   6        135.06        135.75         7.67 o                         
   1  -5   6        749.46        759.16        15.09 o                         
   2  -5   6        140.45        145.10         8.76 o                         
   3  -5   6        193.01        206.10        17.26 o                         
   4  -5   6        999.62       1008.74        11.45 o                         
   5  -5   6        404.85        402.49        29.59 o                         
   6  -5   6         16.65         42.22        20.29 o                         
   7  -5   6       1369.00       1424.73        21.83 o                         
   8  -5   6        912.99        914.28        29.41 o                         
   9  -5   6          3.59         17.62        13.19 o                         
  10  -5   6         89.05        101.80        14.67 o                         
  -8  -4   6        164.99        155.36         8.82 o                         
  -7  -4   6          1.04         27.25        11.94 o                         
  -6  -4   6        313.82        352.14        13.70 o                         
  -5  -4   6        302.99        334.01        17.44 o                         
  -4  -4   6       1700.21       1702.91        97.31 o                         
  -3  -4   6         43.10         80.90        23.31 o                         
  -2  -4   6       1119.73       1063.06        40.68 o                         
  -1  -4   6       4569.94       4460.09       143.52 o                         
   0  -4   6        375.31        379.40         9.62 o                         
   1  -4   6       1826.91       1831.01        39.40 o                         
   2  -4   6       5927.70       6165.26       166.77 o                         
   3  -4   6       4141.94       4086.47        36.25 o                         
   4  -4   6        285.76        288.82         8.45 o                         
   5  -4   6        633.99        615.38        29.15 o                         
   6  -4   6       3962.64       4026.48        76.65 o                         
   7  -4   6        891.88        844.27        36.94 o                         
   8  -4   6          7.40          3.13        13.65 o                         
   9  -4   6        373.03        392.61        17.40 o                         
  10  -4   6        240.33        256.01        10.47 o                         
  11  -4   6          2.38         47.51        15.40 o                         
  -8  -3   6        209.23        212.14        23.47 o                         
  -7  -3   6        635.03        635.15        26.56 o                         
  -6  -3   6       1737.41       1752.13        77.02 o                         
  -5  -3   6       1085.92       1029.22        37.75 o                         
  -4  -3   6        267.37        244.51         6.88 o                         
  -3  -3   6       7845.51       7717.92       322.73 o                         
  -2  -3   6       4982.34       4615.19       223.72 o                         
  -1  -3   6        195.31        186.20         6.49 o                         
   0  -3   6       4239.23       4209.19        45.63 o                         
   1  -3   6       6116.15       6186.67        56.60 o                         
   2  -3   6        978.72        960.15        12.10 o                         
   3  -3   6        258.50        298.94         9.43 o                         
   4  -3   6        103.93        123.33        16.64 o                         
   5  -3   6        129.76        112.53         8.15 o                         
   6  -3   6        326.14        312.16        19.55 o                         
   7  -3   6         51.30         71.43         9.50 o                         
   8  -3   6         11.40         59.64        10.35 o                         
   9  -3   6        382.53        349.22         8.07 o                         
  10  -3   6        441.12        423.38        15.37 o                         
  11  -3   6         12.49         41.79        13.24 o                         
  -9  -2   6         78.90        124.57        10.35 o                         
  -8  -2   6       1027.44       1045.51        53.33 o                         
  -7  -2   6        100.56         94.45         8.54 o                         
  -6  -2   6          1.67          5.16        16.79 o                         
  -5  -2   6         79.62         89.29        12.23 o                         
  -4  -2   6        570.82        546.78        25.14 o                         
  -3  -2   6        152.49        168.39         8.53 o                         
  -2  -2   6       1901.75       1798.98        53.39 o                         
  -1  -2   6         53.60         58.01         6.37 o                         
   0  -2   6        421.72        405.07         7.26 o                         
   1  -2   6       1732.21       1706.07        24.67 o                         
   2  -2   6        671.83        736.19        23.31 o                         
   3  -2   6        786.29        680.16        13.75 o                         
   4  -2   6       3001.12       3029.81        34.10 o                         
   5  -2   6       3373.78       3309.70        69.45 o                         
   6  -2   6       1793.47       1745.70        60.12 o                         
   7  -2   6        124.21        137.48         7.50 o                         
   8  -2   6       1246.48       1197.23        29.32 o                         
   9  -2   6       1354.56       1366.51        15.93 o                         
  10  -2   6         90.20        106.20        16.73 o                         
  11  -2   6         31.67         37.57         6.64 o                         
  -9  -1   6         16.51         18.40         5.77 o                         
  -8  -1   6          0.34          1.04         7.86 o                         
  -7  -1   6         92.93        119.57         8.12 o                         
  -6  -1   6         89.73         95.30         6.16 o                         
  -5  -1   6        182.67        176.60        12.03 o                         
  -4  -1   6        163.75        172.96        17.71 o                         
  -3  -1   6       1860.21       1768.59        66.64 o                         
  -2  -1   6        101.82        156.51        12.96 o                         
  -1  -1   6       1873.00       1976.86        34.24 o                         
   0  -1   6      11696.21      11928.29       138.56 o                         
   1  -1   6        128.07        164.55        13.54 o                         
   2  -1   6        297.42        307.46         9.16 o                         
   3  -1   6       3207.39       3128.30        85.22 o                         
   4  -1   6       3237.51       3404.76        52.80 o                         
   5  -1   6        638.56        601.37        30.25 o                         
   6  -1   6         36.50         27.14        11.08 o                         
   7  -1   6        962.20        918.55        15.93 o                         
   8  -1   6        474.86        458.47        19.18 o                         
   9  -1   6         11.85         18.42         7.97 o                         
  10  -1   6        158.52        159.03        13.91 o                         
  11  -1   6         89.52        104.55         9.26 o                         
  -9   0   6        264.81        322.76        14.11 o                         
  -8   0   6        135.12        138.36        18.11 o                         
  -7   0   6          1.87         -0.31         5.74 o                         
  -6   0   6       1131.83       1093.29        58.63 o                         
  -5   0   6       2133.91       2243.07        85.34 o                         
  -4   0   6        700.80        691.11        28.20 o                         
  -3   0   6          7.54          3.89         7.96 o                         
  -2   0   6       3384.71       3282.36        51.10 o                         
  -1   0   6      11890.85      11922.68       235.66 o                         
   0   0   6         78.64         69.66        13.52 o                         
   1   0   6        952.19        940.82        10.52 o                         
   2   0   6       5666.68       5622.17        53.31 o                         
   3   0   6          1.48          2.32         9.76 o                         
   4   0   6        343.23        345.99        22.39 o                         
   5   0   6       1979.11       1977.94        72.67 o                         
   6   0   6        244.28        245.04        16.87 o                         
   7   0   6        471.28        446.49         7.99 o                         
   8   0   6          7.06         19.41        20.22 o                         
   9   0   6        373.81        385.93        10.90 o                         
  10   0   6          1.10          3.04         9.99 o                         
  11   0   6        371.12        366.08         7.37 o                         
  -9   1   6        111.90        106.97        12.80 o                         
  -8   1   6         25.51         28.54        13.04 o                         
  -7   1   6       1618.22       1611.55       113.36 o                         
  -6   1   6       1210.38       1184.07        52.95 o                         
  -5   1   6         43.45        100.35        16.84 o                         
  -4   1   6        612.23        607.86        11.91 o                         
  -3   1   6        747.10        724.67        22.07 o                         
  -2   1   6        358.29        340.46        11.45 o                         
  -1   1   6        589.31        592.74        16.98 o                         
   0   1   6       3390.78       3554.53        71.06 o                         
   1   1   6        828.07        814.84        15.80 o                         
   2   1   6      12650.83      12583.98       213.75 o                         
   3   1   6         34.79         43.97         9.97 o                         
   4   1   6        379.94        364.97        11.27 o                         
   5   1   6       2391.80       2420.97        68.28 o                         
   6   1   6       2516.93       2468.24        63.86 o                         
   7   1   6        702.45        691.93        13.56 o                         
   8   1   6        161.78        161.66        20.55 o                         
   9   1   6        566.25        528.89        14.28 o                         
  10   1   6        505.14        530.13        26.21 o                         
  11   1   6        324.64        353.97        21.24 o                         
  -9   2   6          0.01         24.75         9.80 o                         
  -8   2   6          3.45          4.33         8.97 o                         
  -7   2   6        478.53        481.97        21.99 o                         
  -6   2   6        408.95        404.95        26.30 o                         
  -5   2   6        111.47        137.52        14.75 o                         
  -4   2   6       3403.88       3359.15        69.84 o                         
  -3   2   6       5899.86       6129.68       109.57 o                         
  -2   2   6       2522.28       2487.78        49.07 o                         
  -1   2   6        743.38        713.46         9.32 o                         
   0   2   6        951.20        963.76        18.63 o                         
   1   2   6      14247.08      14161.51       263.13 o                         
   2   2   6       4168.80       4096.68        58.13 o                         
   3   2   6       2892.35       2915.12        61.73 o                         
   4   2   6       8990.74       8817.76       264.95 o                         
   5   2   6       1998.35       1912.88        79.69 o                         
   6   2   6       1563.55       1571.56        65.10 o                         
   7   2   6       1362.53       1317.08        30.12 o                         
   8   2   6        284.42        271.44        17.62 o                         
   9   2   6         64.15         91.51         8.66 o                         
  10   2   6          0.97         18.43        11.56 o                         
  11   2   6         86.20         79.84        19.93 o                         
  -8   3   6        803.51        758.58        39.40 o                         
  -7   3   6        799.17        773.72        28.84 o                         
  -6   3   6         17.57          2.26         6.71 o                         
  -5   3   6       1627.96       1587.48        31.69 o                         
  -4   3   6       4560.97       4618.32        79.70 o                         
  -3   3   6       2715.20       2799.12        73.75 o                         
  -2   3   6       1937.75       1958.41        40.95 o                         
  -1   3   6        559.32        566.98        11.31 o                         
   0   3   6       2913.26       2765.66        30.46 o                         
   1   3   6          8.87         24.16        21.63 o                         
   2   3   6         74.10        101.64         9.37 o                         
   3   3   6       4529.74       4606.52       118.34 o                         
   4   3   6        182.42        165.95        19.71 o                         
   5   3   6       1032.06       1009.73        28.25 o                         
   6   3   6        205.06        241.40        12.53 o                         
   7   3   6          2.24         35.95        15.88 o                         
   8   3   6        781.38        756.26        33.46 o                         
   9   3   6        620.80        657.17        23.59 o                         
  10   3   6        141.76        158.66        16.88 o                         
  11   3   6        103.88        126.60        25.87 o                         
  -8   4   6        221.97        218.08        14.20 o                         
  -7   4   6          6.21         -0.89         7.19 o                         
  -6   4   6        261.64        269.92        16.58 o                         
  -5   4   6        220.94        229.19        14.76 o                         
  -4   4   6        144.12        163.50        14.94 o                         
  -3   4   6        721.59        752.77        10.60 o                         
  -2   4   6        348.52        339.44        13.42 o                         
  -1   4   6        209.03        213.42        10.72 o                         
   0   4   6       2418.33       2497.72        41.24 o                         
   1   4   6         40.92         44.45         6.89 o                         
   2   4   6       1323.16       1253.69        23.91 o                         
   3   4   6       3808.52       3828.16        45.73 o                         
   4   4   6       2043.81       1971.01        18.72 o                         
   5   4   6          0.57         46.63        26.52 o                         
   6   4   6       1283.08       1288.17         9.53 o                         
   7   4   6        934.06        931.74        10.35 o                         
   8   4   6         42.54         58.88         7.11 o                         
   9   4   6        320.98        337.56        21.26 o                         
  10   4   6        738.30        685.61        46.79 o                         
  11   4   6        103.85        103.16        10.21 o                         
  -8   5   6          8.92         30.55        14.37 o                         
  -7   5   6        216.19        262.26         7.65 o                         
  -6   5   6        173.58        183.77        11.57 o                         
  -5   5   6       1711.51       1693.15        22.30 o                         
  -4   5   6        508.35        540.44         9.74 o                         
  -3   5   6          0.45         15.32        17.90 o                         
  -2   5   6       2790.43       2712.72        78.06 o                         
  -1   5   6        777.70        726.10        20.46 o                         
   0   5   6        996.97        974.60        11.82 o                         
   1   5   6       1446.97       1507.24        44.04 o                         
   2   5   6       4335.84       4224.83        68.18 o                         
   3   5   6        446.41        413.78        21.18 o                         
   4   5   6        387.30        363.65        14.75 o                         
   5   5   6       5446.79       5532.50        74.27 o                         
   6   5   6        373.70        403.32        23.85 o                         
   7   5   6         33.82         44.31        14.84 o                         
   8   5   6        840.35        871.65        26.61 o                         
   9   5   6        735.20        745.73        18.03 o                         
  10   5   6         92.17        117.74         8.65 o                         
  11   5   6         55.36         54.73        10.00 o                         
  -7   6   6        524.45        516.57        25.20 o                         
  -6   6   6        799.96        806.44        18.46 o                         
  -5   6   6        327.86        332.81         8.65 o                         
  -4   6   6       1649.97       1667.93        38.70 o                         
  -3   6   6       1664.78       1582.93        33.86 o                         
  -2   6   6          0.51         11.82         6.05 o                         
  -1   6   6       2765.75       2798.23        82.92 o                         
   0   6   6       4108.12       4042.54        43.95 o                         
   1   6   6       1668.40       1662.87        33.32 o                         
   2   6   6       1242.11       1179.57        19.78 o                         
   3   6   6        885.96        900.85        39.28 o                         
   4   6   6       2468.72       2448.41        58.72 o                         
   5   6   6        211.62        205.95        21.27 o                         
   6   6   6         26.27         60.64        15.48 o                         
   7   6   6         78.04        100.28        12.17 o                         
   8   6   6         15.48         51.37        13.81 o                         
   9   6   6         35.58         36.56        14.30 o                         
  10   6   6         21.48         35.01         6.74 o                         
  -7   7   6         49.58         81.85        19.26 o                         
  -6   7   6        244.22        237.92         6.09 o                         
  -5   7   6        736.99        716.34        27.71 o                         
  -4   7   6        398.90        412.81         8.29 o                         
  -3   7   6        338.29        339.09        13.02 o                         
  -2   7   6          9.73          6.22        12.99 o                         
  -1   7   6        109.70        128.89        10.86 o                         
   0   7   6        110.76         96.68        14.47 o                         
   1   7   6         94.48        120.95         8.82 o                         
   2   7   6        347.60        373.80        24.32 o                         
   3   7   6        116.65        140.19        22.64 o                         
   4   7   6        977.97        931.68        16.71 o                         
   5   7   6        814.76        813.62        25.63 o                         
   6   7   6         68.02         56.53         7.37 o                         
   7   7   6       1324.21       1358.49        73.61 o                         
   8   7   6       1670.30       1688.16        63.96 o                         
   9   7   6         93.72        118.91        34.80 o                         
  10   7   6         70.75         85.34        13.00 o                         
  -6   8   6          5.84          9.59         9.90 o                         
  -5   8   6         25.32         30.04        10.30 o                         
  -4   8   6        968.17        985.93        52.45 o                         
  -3   8   6        294.13        289.38        25.83 o                         
  -2   8   6        464.36        428.37        13.26 o                         
  -1   8   6       2538.39       2453.05        45.13 o                         
   0   8   6        303.46        284.37        14.77 o                         
   1   8   6        299.76        321.39         8.49 o                         
   2   8   6       1818.83       1854.79        21.12 o                         
   3   8   6       2543.22       2554.52        83.12 o                         
   4   8   6        418.66        482.66        10.60 o                         
   5   8   6          2.66         14.76        14.73 o                         
   6   8   6       1164.38       1184.57        24.09 o                         
   7   8   6        694.96        716.68         7.97 o                         
   8   8   6          0.79         -3.38         7.22 o                         
   9   8   6         81.65         90.40         8.66 o                         
  -5   9   6         92.62         86.23        24.43 o                         
  -4   9   6          0.09         22.93        29.22 o                         
  -3   9   6        625.15        610.10        10.59 o                         
  -2   9   6       1979.30       1959.55        34.67 o                         
  -1   9   6         35.86         63.19        17.78 o                         
   0   9   6         16.02          8.96        10.46 o                         
   1   9   6       1202.05       1262.40        49.62 o                         
   2   9   6         54.62         49.93         9.94 o                         
   3   9   6          1.19         14.03        14.72 o                         
   4   9   6         41.04         69.28        19.70 o                         
   5   9   6         33.63         14.13         6.72 o                         
   6   9   6         97.59        130.97        15.56 o                         
   7   9   6         16.45         41.65        16.87 o                         
   8   9   6        191.76        211.74         8.27 o                         
  -4  10   6         72.78         89.12         8.77 o                         
  -3  10   6         31.86         41.17        14.68 o                         
  -2  10   6         21.25         32.69         8.35 o                         
  -1  10   6        108.52        119.73         7.41 o                         
   0  10   6         52.78         60.35         7.55 o                         
   1  10   6        393.10        399.49        14.44 o                         
   2  10   6          1.78         18.22         7.41 o                         
   3  10   6         29.64         54.26        10.84 o                         
   4  10   6        294.07        300.14         7.04 o                         
   5  10   6        544.23        520.70        22.05 o                         
   6  10   6        177.34        164.22         6.03 o                         
   7  10   6          0.10         24.64        20.16 o                         
  -2  11   6         26.60         34.32        11.47 o                         
  -1  11   6        146.63        146.91        19.34 o                         
   0  11   6       1086.81       1040.27        40.94 o                         
   1  11   6        334.93        299.84        14.91 o                         
   2  11   6         83.14         79.87         5.36 o                         
   3  11   6        484.40        465.73        12.22 o                         
   4  11   6        651.54        652.63        19.37 o                         
   5  11   6        453.40        489.61        19.65 o                         
  -2 -10   7        343.84        297.78        28.12 o                         
  -1 -10   7         55.91         63.35        11.77 o                         
   0 -10   7         18.93         34.63         8.10 o                         
   1 -10   7        365.83        384.34         9.78 o                         
   2 -10   7        122.46        154.64        16.47 o                         
   3 -10   7          1.71         -1.13        13.43 o                         
   4 -10   7         31.60         13.62        12.25 o                         
  -4  -9   7        196.72        211.84        23.43 o                         
  -3  -9   7        364.33        364.88        11.59 o                         
  -2  -9   7          4.48         14.61        12.91 o                         
  -1  -9   7          4.38          2.57        19.78 o                         
   0  -9   7        426.64        471.36        30.31 o                         
   1  -9   7          8.97         12.08         8.22 o                         
   2  -9   7        106.90        111.22        16.82 o                         
   3  -9   7        107.38        109.68         7.05 o                         
   4  -9   7          5.02          7.70         9.33 o                         
   5  -9   7        258.88        228.97        12.73 o                         
   6  -9   7         21.83         53.33         7.41 o                         
  -5  -8   7         93.70        104.49         7.91 o                         
  -4  -8   7         71.60         95.48        17.96 o                         
  -3  -8   7        169.66        148.08        28.28 o                         
  -2  -8   7          0.46         13.02         7.68 o                         
  -1  -8   7         42.54         39.91        14.99 o                         
   0  -8   7       1225.11       1222.00        11.97 o                         
   1  -8   7        405.70        443.27         9.46 o                         
   2  -8   7         56.03         70.25         9.79 o                         
   3  -8   7       1414.31       1514.94        18.80 o                         
   4  -8   7       1710.29       1688.81        24.79 o                         
   5  -8   7         19.37         18.91         7.44 o                         
   6  -8   7        241.34        225.37         7.91 o                         
   7  -8   7        390.26        392.12        26.43 o                         
   8  -8   7         99.00        110.66        13.57 o                         
  -6  -7   7        400.97        453.37        24.67 o                         
  -5  -7   7       1375.56       1436.19        38.01 o                         
  -4  -7   7        363.38        329.50        16.12 o                         
  -3  -7   7        240.43        194.63        17.78 o                         
  -2  -7   7       1788.84       1741.19        29.27 o                         
  -1  -7   7       1620.86       1536.97        39.40 o                         
   0  -7   7        558.82        556.20        11.41 o                         
   1  -7   7        375.92        369.61         9.20 o                         
   2  -7   7       1519.71       1548.49        29.31 o                         
   3  -7   7        849.13        842.83        12.61 o                         
   4  -7   7         70.43         78.87         8.54 o                         
   5  -7   7        817.57        879.38        26.75 o                         
   6  -7   7        133.50        154.95        18.45 o                         
   7  -7   7        118.95        132.43        13.67 o                         
   8  -7   7          5.75         16.80        11.40 o                         
  -6  -6   7        438.61        473.60        47.14 o                         
  -5  -6   7         71.94         95.59        11.92 o                         
  -4  -6   7        216.64        222.32         8.03 o                         
  -3  -6   7        343.73        321.20        33.06 o                         
  -2  -6   7         11.16         17.28         9.00 o                         
  -1  -6   7         47.84         29.11        10.04 o                         
   0  -6   7         99.91        107.08         8.03 o                         
   1  -6   7         10.83         18.18         7.93 o                         
   2  -6   7        268.33        296.93        12.04 o                         
   3  -6   7        595.52        601.24        12.68 o                         
   4  -6   7         87.89         93.45        11.04 o                         
   5  -6   7         58.16         79.81        16.61 o                         
   6  -6   7       1303.78       1358.01        11.75 o                         
   7  -6   7        266.06        297.63        33.59 o                         
   8  -6   7         40.66         66.96         7.89 o                         
   9  -6   7        149.20        140.99         6.28 o                         
  -7  -5   7          0.17         24.19         6.43 o                         
  -6  -5   7         18.20         17.85        12.26 o                         
  -5  -5   7          0.57         13.20         7.76 o                         
  -4  -5   7          7.82         37.83         7.81 o                         
  -3  -5   7        910.64        910.62        31.37 o                         
  -2  -5   7        511.48        464.51        23.59 o                         
  -1  -5   7          0.48         19.47        15.25 o                         
   0  -5   7         64.29         67.48        12.07 o                         
   1  -5   7       1322.49       1306.22        33.53 o                         
   2  -5   7       2378.31       2364.06        37.53 o                         
   3  -5   7          2.42         43.37        11.51 o                         
   4  -5   7        317.61        269.59        37.24 o                         
   5  -5   7       2252.04       2261.57        61.17 o                         
   6  -5   7         34.33         45.64        19.41 o                         
   7  -5   7        180.28        196.21         7.92 o                         
   8  -5   7        590.66        589.99        18.89 o                         
   9  -5   7         31.85         20.21         7.20 o                         
  10  -5   7          0.20         -9.25         9.25 o                         
  -7  -4   7        336.84        322.79        28.01 o                         
  -6  -4   7         18.85         35.30        10.00 o                         
  -5  -4   7         25.90         92.82        16.90 o                         
  -4  -4   7       2564.31       2465.37        66.47 o                         
  -3  -4   7        954.59        893.32        10.14 o                         
  -2  -4   7         15.68         31.78        10.72 o                         
  -1  -4   7       2194.25       2181.07        47.34 o                         
   0  -4   7       1657.63       1551.20        34.36 o                         
   1  -4   7        402.54        416.42         9.18 o                         
   2  -4   7       1299.74       1362.19        34.79 o                         
   3  -4   7       2543.69       2692.00        46.22 o                         
   4  -4   7        751.89        782.00        13.99 o                         
   5  -4   7        372.85        370.67        17.11 o                         
   6  -4   7        979.63        962.33        16.59 o                         
   7  -4   7       1467.44       1563.26        77.63 o                         
   8  -4   7        192.21        218.27        23.81 o                         
   9  -4   7          0.77         39.72        12.34 o                         
  10  -4   7        126.70        129.14         7.89 o                         
  -8  -3   7        314.95        327.63        63.84 o                         
  -7  -3   7         75.52         53.51        16.84 o                         
  -6  -3   7        999.75       1050.48        36.29 o                         
  -5  -3   7        867.74        859.83        36.43 o                         
  -4  -3   7        107.25        103.59        11.33 o                         
  -3  -3   7        787.32        776.47        20.62 o                         
  -2  -3   7       3036.41       2986.10       128.38 o                         
  -1  -3   7         17.79         34.04         8.06 o                         
   0  -3   7        205.95        185.65         8.77 o                         
   1  -3   7       2882.75       2850.03        53.72 o                         
   2  -3   7        844.27        872.03        37.82 o                         
   3  -3   7         79.09         96.64        10.33 o                         
   4  -3   7        654.30        647.63        12.58 o                         
   5  -3   7          2.34         -5.19         9.44 o                         
   6  -3   7         12.72         22.87         6.93 o                         
   7  -3   7        802.68        802.47        48.67 o                         
   8  -3   7        105.29        141.25         8.68 o                         
   9  -3   7         77.56         80.81        13.72 o                         
  10  -3   7        556.66        566.60        33.16 o                         
  11  -3   7        109.07         93.44         6.44 o                         
  -8  -2   7         97.55        135.05         5.81 o                         
  -7  -2   7        315.13        337.76        13.84 o                         
  -6  -2   7        275.18        280.09        16.02 o                         
  -5  -2   7        741.36        762.01        22.58 o                         
  -4  -2   7         24.52         26.19        10.41 o                         
  -3  -2   7          1.16         47.63        10.86 o                         
  -2  -2   7       3382.09       3200.92       104.32 o                         
  -1  -2   7       3256.29       3162.91        34.19 o                         
   0  -2   7        478.86        470.32         7.33 o                         
   1  -2   7       3899.40       3908.06        65.95 o                         
   2  -2   7       3211.58       3235.97        59.20 o                         
   3  -2   7       2838.83       2818.19        69.03 o                         
   4  -2   7       3233.22       3299.44        69.06 o                         
   5  -2   7       2254.31       2183.12        13.58 o                         
   6  -2   7       2476.49       2497.80        81.89 o                         
   7  -2   7        174.94        165.04        15.75 o                         
   8  -2   7        374.77        348.20        16.32 o                         
   9  -2   7       1513.90       1558.28        19.96 o                         
  10  -2   7        301.37        293.09        10.79 o                         
  11  -2   7         20.77         56.85        12.04 o                         
  -8  -1   7         17.72         39.15         8.76 o                         
  -7  -1   7        736.10        755.73        54.40 o                         
  -6  -1   7       1545.89       1559.45        81.18 o                         
  -5  -1   7       1238.95       1219.20        37.41 o                         
  -4  -1   7       1022.24       1019.37        44.44 o                         
  -3  -1   7       2438.42       2451.75        59.44 o                         
  -2  -1   7       3037.85       2864.12        85.98 o                         
  -1  -1   7        599.78        603.67        14.19 o                         
   0  -1   7       5818.54       5967.30        45.26 o                         
   1  -1   7       3674.91       3788.91        23.25 o                         
   2  -1   7        134.56        149.24         8.34 o                         
   3  -1   7       1506.03       1554.51        16.57 o                         
   4  -1   7       1528.32       1489.94        51.41 o                         
   5  -1   7       1348.74       1318.73        20.49 o                         
   6  -1   7        355.30        323.74        16.71 o                         
   7  -1   7        178.24        223.81         9.78 o                         
   8  -1   7        460.60        455.65        16.10 o                         
   9  -1   7        143.63        149.58        18.29 o                         
  10  -1   7        100.68        108.99         7.29 o                         
  11  -1   7          2.17          7.63        10.48 o                         
  -8   0   7        322.27        332.96        22.35 o                         
  -7   0   7        169.66        178.94         7.78 o                         
  -6   0   7         12.98         54.98        14.08 o                         
  -5   0   7       1664.87       1704.55        47.57 o                         
  -4   0   7        752.99        759.97        31.44 o                         
  -3   0   7        225.10        241.66        15.03 o                         
  -2   0   7         88.47        104.92        16.83 o                         
  -1   0   7       3285.75       3323.55        57.13 o                         
   0   0   7        214.78        222.81         7.65 o                         
   1   0   7       3756.15       3764.56       107.35 o                         
   2   0   7        278.91        291.70        10.10 o                         
   3   0   7         40.78         53.54         8.77 o                         
   4   0   7       1720.28       1736.46        58.52 o                         
   5   0   7        193.19        209.68         8.17 o                         
   6   0   7        179.07        183.71        22.08 o                         
   7   0   7        301.52        294.84        24.16 o                         
   8   0   7       1327.33       1278.49        14.46 o                         
   9   0   7         57.44         44.53         9.32 o                         
  10   0   7         12.83         38.02        17.00 o                         
  11   0   7        576.71        627.99        12.09 o                         
  -8   1   7         43.20         77.45         9.09 o                         
  -7   1   7         11.65         33.41        13.91 o                         
  -6   1   7        968.31        996.02        49.82 o                         
  -5   1   7          0.25         30.23         9.94 o                         
  -4   1   7       1046.31       1045.86        36.42 o                         
  -3   1   7          8.83         55.66        21.66 o                         
  -2   1   7          4.61         15.37        10.25 o                         
  -1   1   7       1243.66       1220.17        16.65 o                         
   0   1   7       1312.72       1324.17        19.97 o                         
   1   1   7        119.59        115.58         7.17 o                         
   2   1   7       4477.83       4346.27        49.75 o                         
   3   1   7       6829.55       6946.87       183.46 o                         
   4   1   7         45.22         66.12         8.78 o                         
   5   1   7        993.36       1014.17        38.87 o                         
   6   1   7       2250.32       2206.32        56.99 o                         
   7   1   7       1509.89       1439.45        24.73 o                         
   8   1   7        473.35        485.86        17.68 o                         
   9   1   7        150.18        142.51         7.03 o                         
  10   1   7        453.55        446.57        15.68 o                         
  11   1   7         81.63         92.85         9.62 o                         
  -8   2   7         25.93         35.36         7.53 o                         
  -7   2   7         57.56         62.21        11.75 o                         
  -6   2   7        863.32        839.72        26.21 o                         
  -5   2   7        323.05        323.74        16.98 o                         
  -4   2   7        101.64         94.40        11.97 o                         
  -3   2   7       4041.65       4100.29        94.58 o                         
  -2   2   7       4263.44       4132.43       107.20 o                         
  -1   2   7       1617.33       1639.15        46.03 o                         
   0   2   7       1374.14       1350.68        16.63 o                         
   1   2   7       8913.00       9003.00       239.16 o                         
   2   2   7       7017.37       6811.98       124.47 o                         
   3   2   7        443.92        455.74        21.87 o                         
   4   2   7       3681.28       3766.25        90.19 o                         
   5   2   7       1189.23       1225.97        13.23 o                         
   6   2   7        237.35        242.78        10.15 o                         
   7   2   7        975.47       1020.26        24.70 o                         
   8   2   7        556.29        555.17         7.50 o                         
   9   2   7        274.75        263.09         7.67 o                         
  10   2   7         35.00         44.54        15.80 o                         
  11   2   7         38.30         58.19         6.46 o                         
  -8   3   7        530.46        508.07        13.87 o                         
  -7   3   7        875.96        836.96        24.82 o                         
  -6   3   7        476.20        484.11        16.22 o                         
  -5   3   7         28.96         40.26         6.30 o                         
  -4   3   7       1268.28       1301.87        30.14 o                         
  -3   3   7        970.67        941.71        29.19 o                         
  -2   3   7        333.70        338.80        28.13 o                         
  -1   3   7        162.30        155.67         8.94 o                         
   0   3   7        505.17        522.96        12.04 o                         
   1   3   7        796.36        805.69        18.06 o                         
   2   3   7        587.88        598.29        11.78 o                         
   3   3   7        436.20        443.69        13.44 o                         
   4   3   7         18.43         14.32         8.80 o                         
   5   3   7       4176.70       4150.88        91.93 o                         
   6   3   7        556.78        551.03        25.13 o                         
   7   3   7         89.64         81.13        13.91 o                         
   8   3   7        191.00        182.91         9.84 o                         
   9   3   7       1170.59       1162.64        31.42 o                         
  10   3   7        920.32        892.08        13.64 o                         
  11   3   7         73.38        105.10        22.20 o                         
  -7   4   7          2.04          5.00        14.92 o                         
  -6   4   7        189.67        216.73        12.65 o                         
  -5   4   7          2.70         33.11         5.78 o                         
  -4   4   7        403.75        410.15        10.39 o                         
  -3   4   7       1731.87       1673.99        72.74 o                         
  -2   4   7          0.82         18.10         7.35 o                         
  -1   4   7        823.54        827.25        23.84 o                         
   0   4   7       5088.45       5121.49        90.58 o                         
   1   4   7       4640.70       4603.14        59.78 o                         
   2   4   7         53.01         44.62         9.68 o                         
   3   4   7       1529.32       1480.24        35.17 o                         
   4   4   7       9107.23       9278.76        53.79 o                         
   5   4   7        604.99        620.16         7.85 o                         
   6   4   7        621.44        597.04        14.76 o                         
   7   4   7       1981.89       2016.93        63.45 o                         
   8   4   7        290.43        263.35         7.46 o                         
   9   4   7        218.38        208.24         6.75 o                         
  10   4   7        381.29        379.87        18.62 o                         
  11   4   7        308.87        349.77        29.82 o                         
  -7   5   7          1.33         33.78        20.05 o                         
  -6   5   7         93.57        129.08        12.10 o                         
  -5   5   7       1571.96       1531.08        47.29 o                         
  -4   5   7       1237.46       1210.63        17.99 o                         
  -3   5   7        111.84        107.17        10.93 o                         
  -2   5   7        867.46        946.57        22.37 o                         
  -1   5   7       2720.92       2597.13        65.44 o                         
   0   5   7        411.98        430.33         9.15 o                         
   1   5   7        307.45        297.54        21.30 o                         
   2   5   7       1475.01       1421.03        56.00 o                         
   3   5   7        982.54        960.40        18.30 o                         
   4   5   7        216.81        215.08        10.02 o                         
   5   5   7        901.42        877.01        35.38 o                         
   6   5   7       1500.18       1519.23        18.45 o                         
   7   5   7        297.26        323.01        29.52 o                         
   8   5   7         71.34        113.59         8.18 o                         
   9   5   7         90.97         97.48        15.68 o                         
  10   5   7         21.02          5.16         8.80 o                         
  11   5   7         31.49         44.34        12.61 o                         
  -7   6   7        191.13        199.05        16.42 o                         
  -6   6   7        337.74        328.37        15.61 o                         
  -5   6   7        123.23        135.01        12.99 o                         
  -4   6   7         75.08         92.39         7.64 o                         
  -3   6   7        960.41       1005.96        47.03 o                         
  -2   6   7         28.17         28.08        13.18 o                         
  -1   6   7         66.46         75.34         9.39 o                         
   0   6   7       1333.61       1360.83        10.34 o                         
   1   6   7        289.24        307.26        16.95 o                         
   2   6   7        353.87        329.37         7.53 o                         
   3   6   7       1198.44       1202.41        11.24 o                         
   4   6   7         50.05         80.57        13.22 o                         
   5   6   7        272.60        278.37         5.95 o                         
   6   6   7        511.94        548.90        11.13 o                         
   7   6   7         57.09        103.49        21.90 o                         
   8   6   7         47.42         46.83        10.74 o                         
   9   6   7        182.75        173.66        22.02 o                         
  10   6   7         43.89         61.26        13.48 o                         
  -6   7   7          3.38         23.41         9.42 o                         
  -5   7   7         25.24         37.49        13.61 o                         
  -4   7   7         27.16         35.48        10.55 o                         
  -3   7   7        182.21        175.45         9.07 o                         
  -2   7   7       1038.08       1022.32        33.50 o                         
  -1   7   7         13.93          9.76         7.19 o                         
   0   7   7         24.94         43.23        12.59 o                         
   1   7   7        973.84        946.45        38.24 o                         
   2   7   7       2181.74       2098.52        43.28 o                         
   3   7   7       1498.52       1445.87        14.89 o                         
   4   7   7        549.71        531.69         7.43 o                         
   5   7   7       1946.46       1889.82        51.59 o                         
   6   7   7        366.47        386.99        15.82 o                         
   7   7   7        273.80        261.51         7.15 o                         
   8   7   7       1465.70       1522.75        58.14 o                         
   9   7   7        352.11        347.09         6.44 o                         
  10   7   7         42.72         61.01        16.19 o                         
  -5   8   7        106.89        121.21        14.29 o                         
  -4   8   7        603.19        567.72        12.34 o                         
  -3   8   7       1529.29       1530.12        31.92 o                         
  -2   8   7        390.05        404.55         6.52 o                         
  -1   8   7       1052.50       1098.95        17.49 o                         
   0   8   7       1906.19       1909.70        41.44 o                         
   1   8   7        268.38        274.81        15.54 o                         
   2   8   7        864.58        848.35        33.89 o                         
   3   8   7       2050.26       1989.48        14.63 o                         
   4   8   7       1044.18       1034.44        37.02 o                         
   5   8   7         26.45         45.77        10.67 o                         
   6   8   7         21.14         33.76         6.70 o                         
   7   8   7        874.21        931.85        33.88 o                         
   8   8   7          8.22         20.76         5.52 o                         
   9   8   7         32.02         83.01        11.80 o                         
  -4   9   7          1.24         28.48         9.97 o                         
  -3   9   7         17.34         41.81        16.68 o                         
  -2   9   7        741.04        785.94        11.90 o                         
  -1   9   7        141.26        152.10        18.23 o                         
   0   9   7        712.45        724.47         9.56 o                         
   1   9   7          1.23         58.26        12.60 o                         
   2   9   7        158.13        156.28        10.50 o                         
   3   9   7        112.84        160.87         8.05 o                         
   4   9   7        435.44        444.63        19.37 o                         
   5   9   7        211.89        257.08        26.65 o                         
   6   9   7        161.03        178.33        11.54 o                         
   7   9   7        620.28        604.94        13.23 o                         
   8   9   7        149.53        147.42        19.37 o                         
  -3  10   7         17.05         38.69        11.55 o                         
  -2  10   7         82.46         61.63         7.55 o                         
  -1  10   7        392.92        393.38        11.67 o                         
   0  10   7         99.35        132.87        31.17 o                         
   1  10   7        585.64        606.83         9.25 o                         
   2  10   7        761.31        787.96        46.22 o                         
   3  10   7         31.29         34.67        16.19 o                         
   4  10   7        195.36        224.65        11.44 o                         
   5  10   7        515.25        529.17         9.25 o                         
   6  10   7        435.00        398.61         7.15 o                         
   7  10   7         77.45        128.97        23.46 o                         
  -1  11   7         51.82         92.58         6.44 o                         
   0  11   7        437.04        442.44        20.85 o                         
   1  11   7        716.16        714.54        14.78 o                         
   2  11   7         47.57         54.09        10.17 o                         
   3  11   7         54.94         72.68        17.81 o                         
   4  11   7        211.48        229.70        26.54 o                         
   5  11   7        179.70        155.85         9.42 o                         
   0 -10   8          2.84          9.87         8.05 o                         
   1 -10   8         97.45         67.60        13.50 o                         
   2 -10   8        170.80        155.21        16.42 o                         
   3 -10   8          0.16         42.29        14.99 o                         
  -2  -9   8         41.42         76.63        12.73 o                         
  -1  -9   8        411.32        369.33        19.91 o                         
   0  -9   8          5.35         18.73         7.92 o                         
   1  -9   8          0.02         -4.24         8.55 o                         
   2  -9   8        291.61        295.56        15.07 o                         
   3  -9   8        159.22        165.41        10.70 o                         
   4  -9   8         20.87         26.16         8.55 o                         
   5  -9   8        187.36        199.53         9.70 o                         
  -4  -8   8         13.83         50.41        23.02 o                         
  -3  -8   8        300.62        307.80        16.83 o                         
  -2  -8   8        376.59        347.67         8.78 o                         
  -1  -8   8          0.13         36.22        15.04 o                         
   0  -8   8        651.97        655.34        58.37 o                         
   1  -8   8       1115.74       1135.40        19.73 o                         
   2  -8   8          2.03         20.13        18.10 o                         
   3  -8   8         70.80         81.94        10.88 o                         
   4  -8   8       1011.07       1016.61        28.01 o                         
   5  -8   8        178.59        196.53        16.88 o                         
   6  -8   8          0.20         49.50        19.46 o                         
   7  -8   8        123.49        136.59        20.69 o                         
  -5  -7   8        521.22        547.40        24.90 o                         
  -4  -7   8        342.88        381.31        30.80 o                         
  -3  -7   8          0.08         19.64        12.39 o                         
  -2  -7   8        125.23        142.61         7.98 o                         
  -1  -7   8       1723.58       1759.98        36.61 o                         
   0  -7   8        653.56        662.08        29.47 o                         
   1  -7   8         13.18          5.75         6.88 o                         
   2  -7   8        290.77        289.85         8.56 o                         
   3  -7   8        431.60        445.48         9.42 o                         
   4  -7   8         76.34        171.28        50.94 o                         
   5  -7   8          0.75          7.37         9.91 o                         
   6  -7   8         36.35        103.26        40.67 o                         
   7  -7   8         28.75         63.35         9.64 o                         
   8  -7   8          4.10         20.32        23.50 o                         
  -6  -6   8        270.58        279.95        29.29 o                         
  -5  -6   8         10.42         24.79         7.28 o                         
  -4  -6   8        130.54        130.46        10.20 o                         
  -3  -6   8        123.03        140.18         7.73 o                         
  -2  -6   8          3.67        -12.74        12.74 o                         
  -1  -6   8         84.28        100.26         8.62 o                         
   0  -6   8        373.48        367.78         7.50 o                         
   1  -6   8        106.31        114.19         6.88 o                         
   2  -6   8        325.66        386.90        24.41 o                         
   3  -6   8       1594.28       1647.71        46.13 o                         
   4  -6   8        651.84        648.12        17.55 o                         
   5  -6   8        147.03        171.22        13.53 o                         
   6  -6   8       1135.82       1098.54        13.52 o                         
   7  -6   8        772.13        831.71        27.47 o                         
   8  -6   8        150.06        153.40         7.47 o                         
   9  -6   8        103.49        103.93        15.49 o                         
  -6  -5   8        269.10        296.52        26.10 o                         
  -5  -5   8        284.61        269.79        20.58 o                         
  -4  -5   8        640.63        611.89         8.72 o                         
  -3  -5   8        839.08        818.29        11.65 o                         
  -2  -5   8       1631.20       1581.66        32.49 o                         
  -1  -5   8       1398.35       1256.84        40.76 o                         
   0  -5   8        143.11        154.31         6.83 o                         
   1  -5   8       1432.80       1445.49        38.72 o                         
   2  -5   8       3195.71       3261.05        52.31 o                         
   3  -5   8        330.72        335.47        10.27 o                         
   4  -5   8         41.91         23.03        12.85 o                         
   5  -5   8       1185.51       1156.99        26.15 o                         
   6  -5   8        450.22        424.52        12.90 o                         
   7  -5   8          2.27         10.88        11.17 o                         
   8  -5   8        120.31        155.67         7.13 o                         
   9  -5   8         45.34         94.76        16.69 o                         
  10  -5   8         18.01         43.00         6.49 o                         
  -7  -4   8        624.58        571.41        28.61 o                         
  -6  -4   8        112.38        127.64        22.00 o                         
  -5  -4   8          4.92        -13.75        13.75 o                         
  -4  -4   8        623.88        599.82         8.20 o                         
  -3  -4   8       1437.95       1382.44        15.42 o                         
  -2  -4   8        119.52        140.50         9.43 o                         
  -1  -4   8         58.59         87.70         9.11 o                         
   0  -4   8        686.72        667.05         7.29 o                         
   1  -4   8        393.11        395.92         8.66 o                         
   2  -4   8        662.55        664.14        16.68 o                         
   3  -4   8          3.29         11.99         8.63 o                         
   4  -4   8        366.61        387.53        12.85 o                         
   5  -4   8        707.20        660.27        10.27 o                         
   6  -4   8        284.63        318.55        12.07 o                         
   7  -4   8        280.45        277.05        19.01 o                         
   8  -4   8        109.13        149.82        20.14 o                         
   9  -4   8        549.51        663.41        89.99 o                         
  10  -4   8         97.45        113.00        28.03 o                         
  -7  -3   8         18.15         25.51        12.47 o                         
  -6  -3   8          1.74          5.82         6.48 o                         
  -5  -3   8        376.83        383.80        18.76 o                         
  -4  -3   8          1.26         11.18         6.65 o                         
  -3  -3   8         19.64         14.21         7.26 o                         
  -2  -3   8        385.07        360.69        19.32 o                         
  -1  -3   8         84.78        101.07         6.56 o                         
   0  -3   8       1175.74       1112.49        20.77 o                         
   1  -3   8        727.73        742.11        18.55 o                         
   2  -3   8         27.60         33.74         9.16 o                         
   3  -3   8        800.00        796.61        26.53 o                         
   4  -3   8       2545.66       2607.86        58.88 o                         
   5  -3   8        548.91        506.30         9.41 o                         
   6  -3   8          0.38         23.31        14.82 o                         
   7  -3   8        838.27        887.21        55.86 o                         
   8  -3   8        419.86        396.92        39.51 o                         
   9  -3   8         62.42         98.01        19.70 o                         
  10  -3   8        509.54        512.89        57.13 o                         
  -7  -2   8          7.97         18.62         6.33 o                         
  -6  -2   8          8.17         25.28        15.26 o                         
  -5  -2   8       1527.50       1563.16        69.71 o                         
  -4  -2   8        315.52        319.65        11.77 o                         
  -3  -2   8          9.55         20.23         7.13 o                         
  -2  -2   8        714.30        656.87        16.79 o                         
  -1  -2   8       2308.96       2250.52        60.75 o                         
   0  -2   8       2054.21       1950.03        28.19 o                         
   1  -2   8       1181.64       1199.55        33.19 o                         
   2  -2   8       3758.14       3871.36        64.30 o                         
   3  -2   8       3613.83       3609.89        64.45 o                         
   4  -2   8       1590.10       1503.90        39.00 o                         
   5  -2   8       1230.10       1255.62        21.07 o                         
   6  -2   8       2219.87       2298.68        78.18 o                         
   7  -2   8        628.41        630.96        38.65 o                         
   8  -2   8          2.51         -9.33        13.15 o                         
   9  -2   8        530.75        508.18        27.97 o                         
  10  -2   8        410.54        433.73        16.75 o                         
  11  -2   8          0.24         30.93         6.09 o                         
  -7  -1   8        179.11        186.65        17.29 o                         
  -6  -1   8       1680.31       1796.81        99.16 o                         
  -5  -1   8        896.18        889.39        38.13 o                         
  -4  -1   8        510.35        509.71        28.64 o                         
  -3  -1   8       1950.38       1926.25        49.81 o                         
  -2  -1   8        876.81        825.11        23.58 o                         
  -1  -1   8        880.64        899.49        12.40 o                         
   0  -1   8       1249.28       1220.61        17.22 o                         
   1  -1   8       1941.98       1887.09        36.95 o                         
   2  -1   8        404.51        422.44        11.63 o                         
   3  -1   8        180.90        178.05         9.72 o                         
   4  -1   8         89.01        105.31         9.81 o                         
   5  -1   8        742.96        765.84         9.05 o                         
   6  -1   8        153.67        150.87        15.34 o                         
   7  -1   8       1163.21       1174.96        43.08 o                         
   8  -1   8         26.84         76.29        23.11 o                         
   9  -1   8         90.41         98.54        11.45 o                         
  10  -1   8        499.85        514.76        18.74 o                         
  11  -1   8        104.47        110.42        13.21 o                         
  -7   0   8        240.18        256.95         8.91 o                         
  -6   0   8          0.48         29.53        15.45 o                         
  -5   0   8         20.32         42.26        10.50 o                         
  -4   0   8        768.50        759.30        41.16 o                         
  -3   0   8        211.45        231.41         8.30 o                         
  -2   0   8       2252.79       2152.81        45.19 o                         
  -1   0   8         51.42         40.36         9.00 o                         
   0   0   8         18.45         17.98        12.06 o                         
   1   0   8       3258.59       3277.30        34.77 o                         
   2   0   8       4616.40       4532.05        41.63 o                         
   3   0   8        438.76        429.27        11.17 o                         
   4   0   8       1000.36        914.97        23.08 o                         
   5   0   8       2927.63       2973.49        89.19 o                         
   6   0   8       1442.61       1476.83        49.85 o                         
   7   0   8        398.67        390.63        18.51 o                         
   8   0   8       2670.68       2642.29        88.42 o                         
   9   0   8       1603.98       1582.92        30.31 o                         
  10   0   8          0.20         -0.04         6.43 o                         
  11   0   8        149.81        150.02         6.99 o                         
  -7   1   8        730.70        776.85        44.36 o                         
  -6   1   8         52.00         81.65         9.15 o                         
  -5   1   8        157.51        167.63        16.94 o                         
  -4   1   8       1521.52       1508.21        76.68 o                         
  -3   1   8        968.37        998.83        18.44 o                         
  -2   1   8         11.33         21.77         9.08 o                         
  -1   1   8       2161.94       2115.03        15.19 o                         
   0   1   8       3168.05       3163.61        40.67 o                         
   1   1   8        531.13        489.81        14.36 o                         
   2   1   8        535.41        529.62        20.00 o                         
   3   1   8       4238.27       4168.26        56.07 o                         
   4   1   8        536.11        553.18        34.06 o                         
   5   1   8        183.87        194.11        11.30 o                         
   6   1   8        145.12        154.11         8.23 o                         
   7   1   8       1146.68       1145.42        26.94 o                         
   8   1   8        616.44        574.25        17.42 o                         
   9   1   8         39.37         50.90        16.56 o                         
  10   1   8          9.26         17.61        12.70 o                         
  11   1   8         31.28         17.12        14.54 o                         
  -7   2   8        282.89        304.89        13.10 o                         
  -6   2   8        207.66        235.45        10.59 o                         
  -5   2   8        783.07        841.96        23.73 o                         
  -4   2   8          5.85          7.71         6.17 o                         
  -3   2   8          0.04          8.32         6.37 o                         
  -2   2   8       3714.16       3795.91       113.44 o                         
  -1   2   8        542.83        546.37        14.91 o                         
   0   2   8        203.94        200.52         7.84 o                         
   1   2   8        310.69        286.06         7.47 o                         
   2   2   8       2219.95       2152.99        30.39 o                         
   3   2   8        255.45        250.40         8.09 o                         
   4   2   8        345.88        369.10        12.28 o                         
   5   2   8          4.45         25.60         7.61 o                         
   6   2   8          1.05         31.59        18.53 o                         
   7   2   8          2.17          9.80        15.60 o                         
   8   2   8         42.80         69.73        12.43 o                         
   9   2   8         18.97         42.62         8.14 o                         
  10   2   8         72.74         72.00         6.52 o                         
  11   2   8        271.15        248.20        11.32 o                         
  -7   3   8        581.02        618.63        27.74 o                         
  -6   3   8        197.38        218.78        15.36 o                         
  -5   3   8          0.86          5.29         8.38 o                         
  -4   3   8         30.96         23.96        15.69 o                         
  -3   3   8       1171.92       1229.72        19.50 o                         
  -2   3   8         69.46         79.09         8.42 o                         
  -1   3   8        579.53        579.72        12.43 o                         
   0   3   8         98.73        100.52        12.84 o                         
   1   3   8        242.05        258.88        11.25 o                         
   2   3   8        767.47        743.23         8.21 o                         
   3   3   8        804.16        736.09        18.22 o                         
   4   3   8        347.53        376.04        20.28 o                         
   5   3   8       1641.70       1628.81        18.11 o                         
   6   3   8       2065.73       2105.58        86.22 o                         
   7   3   8        622.70        604.51        27.02 o                         
   8   3   8        158.30        162.13        16.19 o                         
   9   3   8        682.72        652.64        25.08 o                         
  10   3   8       1183.02       1175.13        13.16 o                         
  11   3   8        120.89        113.63         7.43 o                         
  -7   4   8          3.06         16.54         9.73 o                         
  -6   4   8        330.75        339.57         7.04 o                         
  -5   4   8        814.17        838.11        21.91 o                         
  -4   4   8        107.38        130.46        13.48 o                         
  -3   4   8       1477.85       1523.04        27.73 o                         
  -2   4   8       2192.59       2215.98        49.52 o                         
  -1   4   8        175.81        178.35        18.49 o                         
   0   4   8       3461.89       3499.91        45.55 o                         
   1   4   8       6956.07       6930.86        91.85 o                         
   2   4   8       1008.37        996.63        34.39 o                         
   3   4   8         55.66         61.95        10.76 o                         
   4   4   8       4062.46       4089.92        22.81 o                         
   5   4   8       3819.10       3936.09        34.19 o                         
   6   4   8        371.52        341.08        10.58 o                         
   7   4   8        406.77        361.77        11.33 o                         
   8   4   8        393.90        432.26        16.93 o                         
   9   4   8        154.11        138.60         6.69 o                         
  10   4   8          1.91         15.99         7.58 o                         
  11   4   8         27.18         42.07         5.35 o                         
  -6   5   8         93.85        119.76        13.52 o                         
  -5   5   8        744.25        733.70        22.88 o                         
  -4   5   8       2000.75       2021.72        61.63 o                         
  -3   5   8        367.93        359.24        18.42 o                         
  -2   5   8         39.75         51.81         8.51 o                         
  -1   5   8       2934.36       2903.12        40.53 o                         
   0   5   8       1737.74       1684.09        17.73 o                         
   1   5   8         84.93        115.67        11.64 o                         
   2   5   8         13.99         28.64        13.49 o                         
   3   5   8         10.35         36.16        14.11 o                         
   4   5   8        258.33        249.21        16.45 o                         
   5   5   8        239.82        245.14        11.98 o                         
   6   5   8         64.58         75.84         6.91 o                         
   7   5   8        424.45        399.61        18.64 o                         
   8   5   8        998.23       1019.71        22.65 o                         
   9   5   8        196.07        220.69        14.33 o                         
  10   5   8        106.93        134.28         6.54 o                         
  -6   6   8        225.01        241.32        19.25 o                         
  -5   6   8         45.75         51.51        12.05 o                         
  -4   6   8          3.48          2.64        16.47 o                         
  -3   6   8        103.31        122.24        10.43 o                         
  -2   6   8         27.57         43.05        13.34 o                         
  -1   6   8        184.75        191.40         8.49 o                         
   0   6   8        499.59        499.43        14.68 o                         
   1   6   8         43.27         59.39         7.76 o                         
   2   6   8        737.26        689.43        22.26 o                         
   3   6   8       2587.79       2469.91        22.43 o                         
   4   6   8        637.61        617.56        53.15 o                         
   5   6   8         24.72         17.85         5.94 o                         
   6   6   8        840.00        830.02        22.80 o                         
   7   6   8       1368.05       1375.16        31.30 o                         
   8   6   8        345.15        345.44        13.92 o                         
   9   6   8        253.31        232.92        10.89 o                         
  10   6   8        135.99        150.59        10.84 o                         
  -5   7   8          3.19          3.86         6.41 o                         
  -4   7   8          0.45          8.50        16.22 o                         
  -3   7   8        202.73        195.06        14.38 o                         
  -2   7   8        738.22        782.72        30.93 o                         
  -1   7   8        789.25        818.94        26.93 o                         
   0   7   8          4.53         12.34         6.07 o                         
   1   7   8        482.39        522.97        17.75 o                         
   2   7   8       1636.22       1579.46        41.86 o                         
   3   7   8        583.61        607.47        13.81 o                         
   4   7   8        146.28        167.10        10.28 o                         
   5   7   8        442.71        443.13         6.81 o                         
   6   7   8        373.22        385.11         9.60 o                         
   7   7   8         82.79         83.25        16.64 o                         
   8   7   8        347.06        331.76        14.27 o                         
   9   7   8        162.92        225.65         9.55 o                         
  -4   8   8        202.07        194.47         7.27 o                         
  -3   8   8        759.63        794.49        24.07 o                         
  -2   8   8        749.77        757.87        17.12 o                         
  -1   8   8         35.71         35.32        11.82 o                         
   0   8   8        525.17        517.76        11.60 o                         
   1   8   8        555.60        568.12        37.29 o                         
   2   8   8          3.61         34.03         9.52 o                         
   3   8   8        364.46        412.25        28.01 o                         
   4   8   8        710.00        699.84        16.55 o                         
   5   8   8          8.80         25.23         6.74 o                         
   6   8   8        239.59        223.73        16.87 o                         
   7   8   8        129.19        136.13         6.64 o                         
   8   8   8         12.25         12.27         9.15 o                         
   9   8   8        296.01        345.41        33.31 o                         
  -3   9   8          4.77         59.78        19.03 o                         
  -2   9   8         45.70         59.67         9.35 o                         
  -1   9   8         79.52        122.61        12.47 o                         
   0   9   8        322.71        311.90         8.28 o                         
   1   9   8       1037.49        984.22        26.29 o                         
   2   9   8          0.48         -5.27         7.96 o                         
   3   9   8         35.36          7.87        16.47 o                         
   4   9   8        877.94        843.68        10.90 o                         
   5   9   8        495.06        484.13        48.16 o                         
   6   9   8        133.71        107.13        22.05 o                         
   7   9   8        493.62        495.26        24.55 o                         
   8   9   8        541.74        532.68        19.48 o                         
  -2  10   8        159.16        186.30        11.33 o                         
  -1  10   8        571.60        554.98        25.52 o                         
   0  10   8        498.81        424.37         9.85 o                         
   1  10   8        176.46        174.96        13.93 o                         
   2  10   8        538.60        514.50        12.18 o                         
   3  10   8        448.38        425.70        26.86 o                         
   4  10   8         36.79         41.27         6.68 o                         
   5  10   8        201.22        213.00        14.11 o                         
   6  10   8        516.51        532.69        16.32 o                         
   1  11   8        142.10        146.30        12.85 o                         
   2  11   8         14.11         26.94         5.02 o                         
   3  11   8        115.83         88.63        17.60 o                         
  -1  -9   9        594.91        597.65        29.64 o                         
   0  -9   9        333.80        324.78        23.30 o                         
   1  -9   9         40.50         47.05        20.11 o                         
   2  -9   9        245.77        234.54        16.72 o                         
   3  -9   9        469.52        476.32        12.71 o                         
   4  -9   9        194.29        194.06        16.55 o                         
  -3  -8   9         62.09         59.67         9.39 o                         
  -2  -8   9        686.47        690.92        12.28 o                         
  -1  -8   9         21.12         47.77        26.52 o                         
   0  -8   9          9.24         18.54         9.80 o                         
   1  -8   9        425.48        418.65         8.17 o                         
   2  -8   9         26.91         33.48        15.99 o                         
   3  -8   9         33.81         21.06         7.51 o                         
   4  -8   9         28.78         15.91         8.88 o                         
   5  -8   9        105.54         94.53        12.23 o                         
   6  -8   9         12.73         29.51        13.02 o                         
  -4  -7   9        221.88        226.21        21.32 o                         
  -3  -7   9        130.75        131.94         7.90 o                         
  -2  -7   9        132.94        130.98         7.37 o                         
  -1  -7   9         55.84         56.51        10.48 o                         
   0  -7   9        347.31        327.74        22.43 o                         
   1  -7   9        496.42        478.01         6.69 o                         
   2  -7   9        177.80        194.45        11.14 o                         
   3  -7   9         32.85         49.77        10.65 o                         
   4  -7   9         79.21         63.18         8.28 o                         
   5  -7   9        154.36        196.79        19.18 o                         
   6  -7   9         68.96         78.84         6.81 o                         
   7  -7   9         54.40         43.22        16.38 o                         
   8  -7   9        216.77        213.84         8.15 o                         
  -5  -6   9          7.06        -11.24        11.24 o                         
  -4  -6   9         30.86         27.47         8.26 o                         
  -3  -6   9        115.32        160.45         8.16 o                         
  -2  -6   9         65.15         69.44        17.52 o                         
  -1  -6   9         38.85         66.64         8.10 o                         
   0  -6   9       1074.38       1073.39        26.92 o                         
   1  -6   9        600.72        593.78         9.67 o                         
   2  -6   9        242.14        220.94        12.41 o                         
   3  -6   9       1387.04       1472.90        33.80 o                         
   4  -6   9        594.11        597.70        11.11 o                         
   5  -6   9        137.93        162.52        20.75 o                         
   6  -6   9        295.29        355.91        25.29 o                         
   7  -6   9        439.38        449.85        22.55 o                         
   8  -6   9        489.31        501.79        22.40 o                         
  -5  -5   9        435.34        432.09        25.94 o                         
  -4  -5   9        486.33        479.52        25.25 o                         
  -3  -5   9        432.26        425.58        18.44 o                         
  -2  -5   9        674.58        666.43        22.94 o                         
  -1  -5   9       2022.43       1843.86        48.00 o                         
   0  -5   9        341.12        341.50         7.42 o                         
   1  -5   9         85.28        104.26         6.09 o                         
   2  -5   9       2359.61       2290.78        21.31 o                         
   3  -5   9        769.26        753.87        50.04 o                         
   4  -5   9         24.25         10.99        10.39 o                         
   5  -5   9         91.16         69.99        12.73 o                         
   6  -5   9        186.38        167.88        10.51 o                         
   7  -5   9          1.66         35.89        11.97 o                         
   8  -5   9         18.74         63.97        20.89 o                         
   9  -5   9          2.61         22.37         9.29 o                         
  -6  -4   9        316.86        282.94        11.89 o                         
  -5  -4   9          0.27         45.22        15.50 o                         
  -4  -4   9         17.61         47.28        11.46 o                         
  -3  -4   9        265.77        260.93        23.89 o                         
  -2  -4   9        380.20        316.13        13.44 o                         
  -1  -4   9        305.91        271.12         8.02 o                         
   0  -4   9        347.50        341.57         7.07 o                         
   1  -4   9        364.23        350.37        17.31 o                         
   2  -4   9        577.78        582.15        26.55 o                         
   3  -4   9        925.14        895.05        10.98 o                         
   4  -4   9          0.56         -1.51         8.37 o                         
   5  -4   9        716.12        734.95        34.89 o                         
   6  -4   9       1798.79       1830.30        50.04 o                         
   7  -4   9        358.59        368.10        27.03 o                         
   8  -4   9         80.83        106.24         8.95 o                         
   9  -4   9        504.93        562.46        45.67 o                         
  10  -4   9        498.42        520.08        37.48 o                         
  -6  -3   9        509.37        513.08        28.82 o                         
  -5  -3   9          1.37         58.97        28.62 o                         
  -4  -3   9          1.15         31.61         6.28 o                         
  -3  -3   9        775.86        770.45        26.44 o                         
  -2  -3   9        357.71        363.97        15.02 o                         
  -1  -3   9        208.00        215.96        13.85 o                         
   0  -3   9        477.06        439.98        15.82 o                         
   1  -3   9       3023.51       2832.56        51.65 o                         
   2  -3   9        274.69        249.59         8.21 o                         
   3  -3   9        436.07        463.89        16.31 o                         
   4  -3   9       1882.87       1860.34        73.42 o                         
   5  -3   9       1799.42       1779.60        27.37 o                         
   6  -3   9         41.78         44.54         8.41 o                         
   7  -3   9        321.06        333.37        16.73 o                         
   8  -3   9        341.06        381.11        36.29 o                         
   9  -3   9         69.75         88.73        10.07 o                         
  10  -3   9         28.58         32.37         7.44 o                         
  -7  -2   9        108.73        123.38        21.10 o                         
  -6  -2   9          0.03          1.59         9.21 o                         
  -5  -2   9        350.33        375.13        21.83 o                         
  -4  -2   9       1164.36       1138.62        69.07 o                         
  -3  -2   9          5.10         12.19        11.88 o                         
  -2  -2   9        184.20        212.10         9.40 o                         
  -1  -2   9       1266.44       1262.79        23.62 o                         
   0  -2   9       1877.19       1859.26        34.64 o                         
   1  -2   9        584.40        581.17         8.63 o                         
   2  -2   9        117.15        139.93         9.07 o                         
   3  -2   9        325.52        341.85         9.84 o                         
   4  -2   9        329.39        324.33        14.29 o                         
   5  -2   9          6.43         45.63        13.07 o                         
   6  -2   9        322.28        358.49        20.02 o                         
   7  -2   9         96.52         91.43         8.54 o                         
   8  -2   9        102.73        108.83        15.32 o                         
   9  -2   9          0.60         14.08        11.56 o                         
  10  -2   9         10.08         18.56         8.85 o                         
  11  -2   9          5.61         36.34         9.07 o                         
  -7  -1   9          9.10         11.89        12.14 o                         
  -6  -1   9        376.13        442.58        24.56 o                         
  -5  -1   9       1142.42       1119.87        58.69 o                         
  -4  -1   9         21.09         33.16        15.59 o                         
  -3  -1   9        123.48        116.84         6.05 o                         
  -2  -1   9        432.03        430.97        21.94 o                         
  -1  -1   9        202.73        222.69         7.48 o                         
   0  -1   9        154.78        174.19        15.28 o                         
   1  -1   9          1.68        -10.87        10.87 o                         
   2  -1   9        131.44        139.33         7.51 o                         
   3  -1   9        584.20        569.76         7.73 o                         
   4  -1   9       1145.91       1151.32        18.52 o                         
   5  -1   9        157.62        189.85        13.48 o                         
   6  -1   9         55.41         66.84         8.34 o                         
   7  -1   9       1783.35       1822.51        62.08 o                         
   8  -1   9        441.17        434.47        18.66 o                         
   9  -1   9         24.91         52.49         8.17 o                         
  10  -1   9        264.19        287.80        15.84 o                         
  11  -1   9        230.28        289.78        10.63 o                         
  -7   0   9         10.70         24.69         6.07 o                         
  -6   0   9         20.80         46.95        11.29 o                         
  -5   0   9        381.01        421.71        15.32 o                         
  -4   0   9         32.70         65.76         7.05 o                         
  -3   0   9         31.61         41.77        18.32 o                         
  -2   0   9       3056.04       2940.23        35.88 o                         
  -1   0   9       1318.81       1363.51        33.49 o                         
   0   0   9        364.09        344.80        11.34 o                         
   1   0   9        584.39        542.86        25.17 o                         
   2   0   9       4764.72       4566.23        56.35 o                         
   3   0   9       5161.15       5081.74        71.15 o                         
   4   0   9        124.52        122.73         8.17 o                         
   5   0   9       1701.99       1650.89        56.63 o                         
   6   0   9       2923.10       2981.97        83.66 o                         
   7   0   9        300.30        293.80        18.89 o                         
   8   0   9        452.80        476.79        13.01 o                         
   9   0   9        590.30        610.40        29.77 o                         
  10   0   9         15.06         41.33        10.91 o                         
  11   0   9          3.80         16.99         6.95 o                         
  -7   1   9        839.44        888.91        45.23 o                         
  -6   1   9       1074.88       1110.00        43.39 o                         
  -5   1   9         47.54         72.46        18.33 o                         
  -4   1   9        384.65        388.87         8.53 o                         
  -3   1   9       6387.52       6542.98       267.54 o                         
  -2   1   9       1153.75       1158.59        31.45 o                         
  -1   1   9        250.16        259.46        22.86 o                         
   0   1   9       2008.83       1983.00        22.57 o                         
   1   1   9        366.14        372.62        15.28 o                         
   2   1   9        298.09        300.98         7.45 o                         
   3   1   9        472.14        481.28        10.74 o                         
   4   1   9       1040.41       1016.47        17.99 o                         
   5   1   9         29.86         69.93        47.62 o                         
   6   1   9        478.71        514.67        20.82 o                         
   7   1   9        111.94        164.96        14.79 o                         
   8   1   9          5.30         11.95        25.40 o                         
   9   1   9       1020.00        950.99        42.98 o                         
  10   1   9        342.05        310.57         8.35 o                         
  11   1   9         25.44         41.99         9.89 o                         
  -7   2   9         89.02        103.76        10.26 o                         
  -6   2   9         25.00         38.76         7.38 o                         
  -5   2   9         61.65         72.55        10.10 o                         
  -4   2   9        465.01        464.81        24.14 o                         
  -3   2   9         12.89         34.00         9.74 o                         
  -2   2   9        335.25        373.57        35.43 o                         
  -1   2   9        680.19        677.72        16.96 o                         
   0   2   9       1404.39       1368.30        14.47 o                         
   1   2   9        817.57        862.74        21.28 o                         
   2   2   9         39.75         74.19        10.57 o                         
   3   2   9         90.36        111.06         9.38 o                         
   4   2   9        645.28        611.37        29.07 o                         
   5   2   9       1512.24       1598.73        12.54 o                         
   6   2   9        236.79        209.99        12.02 o                         
   7   2   9        165.02        161.42        20.77 o                         
   8   2   9        967.22        984.72        14.58 o                         
   9   2   9        423.28        402.60        11.66 o                         
  10   2   9        147.79        152.57        14.40 o                         
  11   2   9        381.48        379.58         9.95 o                         
  -6   3   9          0.80        -11.80        12.22 o                         
  -5   3   9         89.11        119.18         9.56 o                         
  -4   3   9        439.37        463.10         7.40 o                         
  -3   3   9          0.45         15.51        10.45 o                         
  -2   3   9        273.47        309.66        16.61 o                         
  -1   3   9       1766.97       1709.76        34.35 o                         
   0   3   9       1088.13       1070.49        37.48 o                         
   1   3   9        271.20        266.77        12.00 o                         
   2   3   9        947.13        887.02        10.34 o                         
   3   3   9        657.25        650.61        30.40 o                         
   4   3   9        933.35        927.74        18.67 o                         
   5   3   9        430.40        452.62        31.27 o                         
   6   3   9       1039.24        983.42        47.63 o                         
   7   3   9        856.44        877.44        45.84 o                         
   8   3   9          2.61         34.54        14.69 o                         
   9   3   9         55.90         84.13        30.20 o                         
  10   3   9        557.75        544.23        32.30 o                         
  11   3   9         78.53         91.73        14.13 o                         
  -6   4   9        335.69        364.50        20.28 o                         
  -5   4   9        808.00        828.25        18.73 o                         
  -4   4   9        669.23        726.41        22.63 o                         
  -3   4   9         59.99        107.34        12.59 o                         
  -2   4   9       2065.30       2108.53        36.39 o                         
  -1   4   9        961.10        934.09        15.60 o                         
   0   4   9        347.99        378.42        10.59 o                         
   1   4   9       4494.72       4392.47        45.41 o                         
   2   4   9       1286.62       1243.92        42.49 o                         
   3   4   9         90.56        110.18        21.99 o                         
   4   4   9        477.14        420.46        14.38 o                         
   5   4   9       1469.12       1410.50        93.20 o                         
   6   4   9        459.49        487.55        22.67 o                         
   7   4   9        193.61        213.29        14.44 o                         
   8   4   9          0.40         17.59        11.54 o                         
   9   4   9        152.53        172.94         9.19 o                         
  10   4   9         22.77         58.88        14.08 o                         
  -6   5   9         61.78        106.79        11.17 o                         
  -5   5   9        302.60        307.57        16.76 o                         
  -4   5   9        866.51        844.57        17.64 o                         
  -3   5   9        512.76        552.82         6.83 o                         
  -2   5   9        163.66        176.50         6.23 o                         
  -1   5   9         53.46         48.44         9.53 o                         
   0   5   9       1843.85       1802.51        17.40 o                         
   1   5   9         56.87         49.08        14.04 o                         
   2   5   9        524.97        517.38        23.10 o                         
   3   5   9        202.16        181.57         9.55 o                         
   4   5   9         57.80         73.43         8.81 o                         
   5   5   9        690.34        683.28        15.77 o                         
   6   5   9        453.69        497.51         7.33 o                         
   7   5   9        362.17        394.34         8.30 o                         
   8   5   9        859.78        851.56        22.02 o                         
   9   5   9        972.30        983.59        28.95 o                         
  10   5   9        140.89        153.18        17.85 o                         
  -5   6   9         44.11         44.41         7.14 o                         
  -4   6   9        137.58        142.72        14.68 o                         
  -3   6   9        504.63        526.10        27.35 o                         
  -2   6   9        710.68        694.09        25.30 o                         
  -1   6   9        399.98        379.76        13.45 o                         
   0   6   9       2266.20       2159.54        29.70 o                         
   1   6   9       1031.13       1018.78        25.17 o                         
   2   6   9         84.12         60.76        16.28 o                         
   3   6   9       2028.76       1878.27        20.06 o                         
   4   6   9       1603.42       1565.69        23.64 o                         
   5   6   9        222.15        252.29         7.37 o                         
   6   6   9        226.73        255.25        19.97 o                         
   7   6   9        693.71        662.11         7.65 o                         
   8   6   9        681.24        757.85         7.99 o                         
   9   6   9        121.08        137.11        22.17 o                         
  10   6   9          1.67         26.68         9.12 o                         
  -4   7   9         47.42         73.19        23.43 o                         
  -3   7   9        256.53        273.36        17.65 o                         
  -2   7   9        639.00        610.71        25.18 o                         
  -1   7   9       1178.82       1186.26        42.66 o                         
   0   7   9        229.55        221.16         7.34 o                         
   1   7   9         55.29         88.72        21.21 o                         
   2   7   9        808.24        782.40        57.92 o                         
   3   7   9        438.03        440.54        14.06 o                         
   4   7   9          4.24         -3.65         8.02 o                         
   5   7   9          3.11          7.30         6.25 o                         
   6   7   9          3.19         -4.42         6.57 o                         
   7   7   9          3.39         20.27        14.85 o                         
   8   7   9         20.43         29.26        12.46 o                         
   9   7   9          5.80         47.77        14.06 o                         
  -4   8   9          3.21         -7.64        16.20 o                         
  -3   8   9        142.25        136.45         7.92 o                         
  -2   8   9        233.48        255.27         7.30 o                         
  -1   8   9         32.51         46.98        16.80 o                         
   0   8   9        130.60        113.96         6.49 o                         
   1   8   9        102.50        117.88        10.75 o                         
   2   8   9         10.88         14.74        12.99 o                         
   3   8   9        385.25        383.96         9.27 o                         
   4   8   9         22.69         15.26         9.34 o                         
   5   8   9         44.10         85.58        23.50 o                         
   6   8   9        643.75        659.61        15.40 o                         
   7   8   9        169.60        196.35        15.39 o                         
   8   8   9          1.77         28.56        10.62 o                         
  -2   9   9        209.01        224.59        12.58 o                         
  -1   9   9         11.84         67.27        10.02 o                         
   0   9   9         55.00         90.86        15.75 o                         
   1   9   9        910.64        873.73        14.42 o                         
   2   9   9        621.91        593.79        46.86 o                         
   3   9   9          2.73         23.98        35.11 o                         
   4   9   9        486.93        461.87        16.14 o                         
   5   9   9       1275.81       1316.02        11.24 o                         
   6   9   9        298.71        334.52        20.70 o                         
   7   9   9        188.88        210.37        12.54 o                         
  -1  10   9        463.10        438.17        21.17 o                         
   0  10   9        647.75        656.74         9.88 o                         
   1  10   9        400.68        396.19        24.37 o                         
   2  10   9        103.91        118.88        11.08 o                         
   3  10   9        313.49        268.60        15.60 o                         
   4  10   9        141.90        164.67        16.64 o                         
   5  10   9         15.95          2.15        12.02 o                         
  -1  -8  10        146.74        135.31        14.18 o                         
   0  -8  10         42.22         56.99         9.78 o                         
   1  -8  10         23.39         17.87        12.49 o                         
   2  -8  10         38.58         35.49         7.56 o                         
   3  -8  10         53.64         72.08        12.15 o                         
   4  -8  10         54.93         57.70        16.43 o                         
   5  -8  10          1.39         16.46         8.58 o                         
  -3  -7  10         48.22         69.25        13.41 o                         
  -2  -7  10        193.70        188.38        11.38 o                         
  -1  -7  10        363.46        359.07         7.69 o                         
   0  -7  10         25.08         33.10         7.99 o                         
   1  -7  10         79.22         79.35         7.26 o                         
   2  -7  10        742.08        744.07        24.45 o                         
   3  -7  10        193.38        163.78         7.05 o                         
   4  -7  10         38.26         22.80        15.04 o                         
   5  -7  10         93.64         82.43         8.03 o                         
   6  -7  10        270.35        262.52        20.66 o                         
   7  -7  10        128.69        154.00        11.95 o                         
  -4  -6  10         44.37         57.07        19.83 o                         
  -3  -6  10        472.43        436.61         9.39 o                         
  -2  -6  10        360.16        319.05        15.81 o                         
  -1  -6  10          1.87         -1.61        15.57 o                         
   0  -6  10        279.72        278.94        18.60 o                         
   1  -6  10        465.83        464.93        11.95 o                         
   2  -6  10         35.08         39.14         6.27 o                         
   3  -6  10        382.48        382.81        14.23 o                         
   4  -6  10        221.01        235.40        10.13 o                         
   5  -6  10         44.62         50.00         8.15 o                         
   6  -6  10         35.50         70.63        12.27 o                         
   7  -6  10         19.71          7.16        15.11 o                         
   8  -6  10        129.58        203.53        20.71 o                         
  -4  -5  10        357.61        336.43         8.88 o                         
  -3  -5  10        359.48        320.58        14.91 o                         
  -2  -5  10         97.45        103.29         7.56 o                         
  -1  -5  10        321.82        315.75        17.80 o                         
   0  -5  10        389.40        391.74        11.96 o                         
   1  -5  10         90.53        118.46        10.50 o                         
   2  -5  10        193.69        194.36         6.72 o                         
   3  -5  10        667.22        641.47        15.60 o                         
   4  -5  10         40.14         64.35        27.60 o                         
   5  -5  10        111.36        136.28        10.99 o                         
   6  -5  10         24.34         67.02         7.94 o                         
   7  -5  10          8.94          6.39         8.04 o                         
   8  -5  10         65.43         76.24        18.99 o                         
   9  -5  10        220.86        248.90        14.78 o                         
  -5  -4  10         12.10         34.30        20.04 o                         
  -4  -4  10        196.71        193.57         9.11 o                         
  -3  -4  10          7.40         11.54        22.21 o                         
  -2  -4  10         48.86         49.52         7.02 o                         
  -1  -4  10        403.11        362.60        10.44 o                         
   0  -4  10       1982.56       1867.34        48.89 o                         
   1  -4  10         89.19        111.10        17.35 o                         
   2  -4  10         12.82          8.43         6.44 o                         
   3  -4  10       1537.27       1535.56        71.77 o                         
   4  -4  10        450.10        455.50         9.12 o                         
   5  -4  10        367.96        369.17        14.13 o                         
   6  -4  10       1159.00       1177.53        28.80 o                         
   7  -4  10        458.27        466.64        21.35 o                         
   8  -4  10        152.95        163.21        19.03 o                         
   9  -4  10        142.84        142.52        30.93 o                         
  -5  -3  10       1091.24       1063.87        26.17 o                         
  -4  -3  10        249.86        268.31         7.10 o                         
  -3  -3  10        348.68        329.05        19.08 o                         
  -2  -3  10       1598.70       1580.45        67.28 o                         
  -1  -3  10       1652.94       1552.23        37.22 o                         
   0  -3  10        518.30        478.70        10.84 o                         
   1  -3  10       1524.24       1527.55        62.17 o                         
   2  -3  10       2124.38       2049.61        45.02 o                         
   3  -3  10          1.31         -6.32         7.33 o                         
   4  -3  10        306.69        303.93        16.70 o                         
   5  -3  10       1596.37       1611.11        10.55 o                         
   6  -3  10         27.12         32.78        10.77 o                         
   7  -3  10         43.18         44.99         7.57 o                         
   8  -3  10          0.60          1.03         9.22 o                         
   9  -3  10         21.53         53.06         6.79 o                         
  10  -3  10          1.57         28.74        13.98 o                         
  -6  -2  10        141.09        122.07        23.54 o                         
  -5  -2  10        110.72        121.13         6.34 o                         
  -4  -2  10        871.62        874.66        43.94 o                         
  -3  -2  10        247.58        251.02        11.93 o                         
  -2  -2  10         27.32         28.49         6.67 o                         
  -1  -2  10        136.78        139.45        13.75 o                         
   0  -2  10        343.43        338.30        14.91 o                         
   1  -2  10        136.72        137.14        15.70 o                         
   2  -2  10        564.84        588.41         7.91 o                         
   3  -2  10         31.65         24.32         9.65 o                         
   4  -2  10        152.76        186.77        16.33 o                         
   5  -2  10        586.13        566.71        10.24 o                         
   6  -2  10        169.75        185.75         8.91 o                         
   7  -2  10        147.86        144.84        11.02 o                         
   8  -2  10        451.59        496.91        35.22 o                         
   9  -2  10        155.29        149.19        10.23 o                         
  10  -2  10        109.26        136.29        11.44 o                         
  -6  -1  10          0.69         13.01         8.57 o                         
  -5  -1  10        150.75        170.97        14.21 o                         
  -4  -1  10         79.37        100.33        11.46 o                         
  -3  -1  10        424.70        423.56        16.08 o                         
  -2  -1  10         92.06         84.59         7.19 o                         
  -1  -1  10          8.35         10.70         7.41 o                         
   0  -1  10         90.96        114.54         7.87 o                         
   1  -1  10        648.22        621.76        16.87 o                         
   2  -1  10        408.87        384.53         7.68 o                         
   3  -1  10         69.19         71.72         7.46 o                         
   4  -1  10       2316.45       2197.83        56.58 o                         
   5  -1  10        455.52        488.36         9.56 o                         
   6  -1  10          0.78         34.38        15.03 o                         
   7  -1  10       1103.53       1100.74        57.22 o                         
   8  -1  10        533.99        565.56        24.52 o                         
   9  -1  10         31.09         53.34         7.16 o                         
  10  -1  10         18.52         71.32        15.07 o                         
  -6   0  10         17.45         19.95         8.18 o                         
  -5   0  10        117.43        143.70        11.17 o                         
  -4   0  10        703.20        729.12        13.58 o                         
  -3   0  10        277.90        293.29        10.43 o                         
  -2   0  10        985.10        928.37        50.05 o                         
  -1   0  10       2538.32       2475.93        77.61 o                         
   0   0  10        572.31        571.38        35.30 o                         
   1   0  10        284.51        269.29        10.76 o                         
   2   0  10       1638.20       1599.48        17.08 o                         
   3   0  10       4292.87       4129.76        84.89 o                         
   4   0  10        512.52        517.26        11.53 o                         
   5   0  10         98.61        101.32        15.82 o                         
   6   0  10       2036.45       2020.31        97.80 o                         
   7   0  10        312.41        325.31        15.38 o                         
   8   0  10          4.69         23.10        19.04 o                         
   9   0  10        230.49        237.50         7.06 o                         
  10   0  10         33.82         47.57         9.59 o                         
  -6   1  10        711.06        743.83        34.65 o                         
  -5   1  10        308.12        305.80        12.40 o                         
  -4   1  10         14.14         21.45         7.73 o                         
  -3   1  10       1346.92       1330.62        68.26 o                         
  -2   1  10       2532.68       2492.42        62.68 o                         
  -1   1  10          7.02          3.90         7.63 o                         
   0   1  10        209.90        215.87        23.16 o                         
   1   1  10       1035.41       1054.66        23.48 o                         
   2   1  10        395.54        391.10         8.39 o                         
   3   1  10         25.47         31.64         9.73 o                         
   4   1  10          3.19         61.72         8.45 o                         
   5   1  10        242.19        262.66        15.29 o                         
   6   1  10       1059.47       1070.84        90.48 o                         
   7   1  10        488.78        528.55        39.10 o                         
   8   1  10         60.92         98.47        14.21 o                         
   9   1  10        174.15        188.24        11.62 o                         
  10   1  10        436.68        425.73        20.91 o                         
  11   1  10        175.77        178.62        25.34 o                         
  -6   2  10         42.48         50.46         5.96 o                         
  -5   2  10         17.23         39.48        16.93 o                         
  -4   2  10          6.06          2.48         7.35 o                         
  -3   2  10        138.53        141.67        16.30 o                         
  -2   2  10       1063.84       1130.25        48.13 o                         
  -1   2  10         27.53         24.05         6.66 o                         
   0   2  10        439.87        414.60         9.12 o                         
   1   2  10       2686.92       2532.73        32.47 o                         
   2   2  10        657.06        648.66         9.69 o                         
   3   2  10        534.50        546.79        13.58 o                         
   4   2  10        607.54        616.78         8.16 o                         
   5   2  10       2943.09       2873.04        62.97 o                         
   6   2  10       2006.71       1988.42        75.71 o                         
   7   2  10        133.87        122.19         7.16 o                         
   8   2  10        689.02        670.42        26.56 o                         
   9   2  10        342.92        385.39        30.32 o                         
  10   2  10         99.94        121.07        21.34 o                         
  -6   3  10         14.01         28.90         9.17 o                         
  -5   3  10        303.25        345.53        14.63 o                         
  -4   3  10        851.02        882.80        34.15 o                         
  -3   3  10       1082.01       1114.02        22.30 o                         
  -2   3  10        157.34        184.48        24.01 o                         
  -1   3  10        290.06        304.31        11.58 o                         
   0   3  10       3001.34       2917.03        29.43 o                         
   1   3  10        772.21        750.91        16.87 o                         
   2   3  10        285.44        287.94         7.23 o                         
   3   3  10        445.83        421.39        10.16 o                         
   4   3  10        681.88        654.85        18.05 o                         
   5   3  10        351.09        356.08        28.55 o                         
   6   3  10          0.05          5.78         7.10 o                         
   7   3  10        341.08        351.20        10.74 o                         
   8   3  10          4.71         24.06        14.59 o                         
   9   3  10        252.24        284.50         9.72 o                         
  10   3  10         40.52         50.76         9.33 o                         
  -5   4  10        534.65        563.10        11.83 o                         
  -4   4  10        307.62        313.09        14.18 o                         
  -3   4  10         34.68         23.59        17.90 o                         
  -2   4  10         53.37         84.70        14.16 o                         
  -1   4  10        480.50        505.77         9.90 o                         
   0   4  10         35.16         42.00         7.83 o                         
   1   4  10         53.08         37.95         6.92 o                         
   2   4  10        577.61        600.19        15.23 o                         
   3   4  10         39.00         48.27        10.06 o                         
   4   4  10        204.68        203.01        14.11 o                         
   5   4  10         10.09         15.37        13.06 o                         
   6   4  10        185.34        188.13         8.31 o                         
   7   4  10        105.46        121.01        21.47 o                         
   8   4  10        549.14        555.33         9.60 o                         
   9   4  10          1.88         24.55         9.45 o                         
  10   4  10         19.36          2.82        10.51 o                         
  -5   5  10         53.19         53.48        11.11 o                         
  -4   5  10         18.21         23.32        20.32 o                         
  -3   5  10         92.72        131.90        14.85 o                         
  -2   5  10         52.50         77.11        28.46 o                         
  -1   5  10       1212.97       1193.76        35.27 o                         
   0   5  10         11.53         -5.13        11.68 o                         
   1   5  10        114.72        106.27         7.54 o                         
   2   5  10       1779.55       1680.75        24.39 o                         
   3   5  10       1228.37       1194.01        24.65 o                         
   4   5  10        533.92        480.31         9.93 o                         
   5   5  10        550.47        545.12        14.23 o                         
   6   5  10        499.76        478.00        17.84 o                         
   7   5  10        337.65        362.33        13.23 o                         
   8   5  10        109.28        122.35        18.15 o                         
   9   5  10        577.81        541.92        20.15 o                         
  10   5  10        259.65        265.00        16.26 o                         
  -4   6  10        145.56        218.34        25.93 o                         
  -3   6  10       1080.04       1043.38        28.93 o                         
  -2   6  10       1068.83       1110.00        32.02 o                         
  -1   6  10        717.72        676.08         9.09 o                         
   0   6  10        554.89        518.43        12.84 o                         
   1   6  10       1586.58       1588.17        34.02 o                         
   2   6  10        465.89        463.43        22.71 o                         
   3   6  10       1218.75       1165.85        22.42 o                         
   4   6  10       2670.01       2622.81        48.16 o                         
   5   6  10        400.72        399.97        18.89 o                         
   6   6  10        104.21        100.82         7.05 o                         
   7   6  10         92.59        128.87        10.76 o                         
   8   6  10        257.67        263.94         8.36 o                         
   9   6  10        114.37        127.83        14.04 o                         
  -4   7  10        341.92        372.36        30.27 o                         
  -3   7  10         42.25         64.68        11.49 o                         
  -2   7  10        285.67        298.87        22.81 o                         
  -1   7  10        405.85        428.23        17.53 o                         
   0   7  10        195.03        217.80        16.02 o                         
   1   7  10         96.31        112.99        10.66 o                         
   2   7  10         30.50         35.48         8.10 o                         
   3   7  10        345.81        343.23        10.22 o                         
   4   7  10         33.98         25.97        12.26 o                         
   5   7  10        333.14        341.12        18.25 o                         
   6   7  10        246.48        260.29        16.79 o                         
   7   7  10        179.85        204.75        18.94 o                         
   8   7  10        130.25        108.19        34.85 o                         
  -3   8  10         81.43         73.01         6.52 o                         
  -2   8  10          1.51         12.49         7.37 o                         
  -1   8  10         53.16         82.97         5.53 o                         
   0   8  10        553.11        520.67        13.04 o                         
   1   8  10        542.21        532.65        16.99 o                         
   2   8  10         88.92         97.77        11.10 o                         
   3   8  10        660.90        658.48        10.71 o                         
   4   8  10        357.36        386.10        16.45 o                         
   5   8  10        151.76        138.44         8.18 o                         
   6   8  10        785.07        803.81        22.55 o                         
   7   8  10        554.52        611.95        25.58 o                         
   8   8  10         95.21         99.20        10.61 o                         
  -1   9  10         98.89         75.35        18.32 o                         
   0   9  10         93.83        102.95        14.91 o                         
   1   9  10        507.19        522.00        19.36 o                         
   2   9  10       1095.80       1084.75        17.59 o                         
   3   9  10         51.91         86.73        40.32 o                         
   4   9  10          3.27        -13.50        13.50 o                         
   5   9  10        559.15        539.48        26.16 o                         
   6   9  10        191.81        210.51        18.94 o                         
   1  10  10        188.71        223.45        11.60 o                         
   2  10  10         16.90         17.75         8.04 o                         
   3  10  10          1.06         28.65        28.57 o                         
   4  10  10         47.33         50.10         7.16 o                         
   2  -8  11         19.03         13.82        13.63 o                         
   3  -8  11         12.89         63.98        12.08 o                         
  -1  -7  11        676.85        675.34        17.93 o                         
   0  -7  11        189.91        191.43        15.39 o                         
   1  -7  11         60.35         65.71         8.55 o                         
   2  -7  11        473.87        484.77        11.00 o                         
   3  -7  11        535.75        512.22        18.97 o                         
   4  -7  11        171.83        140.60         7.84 o                         
   5  -7  11         71.12         70.96        16.80 o                         
   6  -7  11        231.46        223.18        39.13 o                         
  -2  -6  11        553.71        507.76        37.54 o                         
  -1  -6  11         14.60          9.29        14.56 o                         
   0  -6  11         13.02         46.05        10.99 o                         
   1  -6  11        169.82        168.92         6.16 o                         
   2  -6  11         54.18         56.21         6.98 o                         
   3  -6  11          1.63         13.50         8.07 o                         
   4  -6  11          1.05         23.54         7.97 o                         
   5  -6  11          3.66          6.63        12.13 o                         
   6  -6  11          5.86         39.99        21.16 o                         
   7  -6  11         66.95         84.75        12.83 o                         
  -3  -5  11         73.28         81.39         8.64 o                         
  -2  -5  11         17.17         25.06         5.92 o                         
  -1  -5  11          2.83         11.99        10.90 o                         
   0  -5  11          3.60         18.45         5.95 o                         
   1  -5  11        160.21        167.57         8.42 o                         
   2  -5  11        200.86        216.10        23.80 o                         
   3  -5  11         54.46         50.04         7.02 o                         
   4  -5  11        114.95        158.69        44.78 o                         
   5  -5  11        310.85        322.75        32.52 o                         
   6  -5  11        343.25        314.91         7.07 o                         
   7  -5  11          2.58         12.95        13.64 o                         
   8  -5  11         14.84         26.08        18.65 o                         
  -4  -4  11        159.45        159.98        17.14 o                         
  -3  -4  11        470.23        455.54        16.34 o                         
  -2  -4  11          0.66         46.13        24.30 o                         
  -1  -4  11         18.74          4.60         6.90 o                         
   0  -4  11       1295.89       1238.23        43.28 o                         
   1  -4  11        793.02        743.74        28.77 o                         
   2  -4  11         60.60         76.14         7.34 o                         
   3  -4  11       1199.52       1074.55        58.84 o                         
   4  -4  11       1530.49       1392.47        55.26 o                         
   5  -4  11        315.35        336.58         7.75 o                         
   6  -4  11        190.84        209.92        22.63 o                         
   7  -4  11        246.63        280.03        15.21 o                         
   8  -4  11        213.64        194.06        13.45 o                         
   9  -4  11          2.13         27.37        18.15 o                         
  -4  -3  11        796.52        822.66        44.26 o                         
  -3  -3  11         44.82         66.06         6.37 o                         
  -2  -3  11        547.13        549.80        32.57 o                         
  -1  -3  11       1043.57       1026.32        29.92 o                         
   0  -3  11        105.83        115.44        10.39 o                         
   1  -3  11        223.43        211.59         6.34 o                         
   2  -3  11       1251.32       1204.91        24.40 o                         
   3  -3  11        386.13        352.18        21.37 o                         
   4  -3  11          1.07         25.62        13.83 o                         
   5  -3  11        266.11        262.17         7.73 o                         
   6  -3  11        118.30        130.13         8.09 o                         
   7  -3  11         28.99         76.28        14.10 o                         
   8  -3  11         95.64        103.72        18.62 o                         
   9  -3  11         38.39         54.46        13.75 o                         
  -5  -2  11         19.83         22.74         7.76 o                         
  -4  -2  11          1.90         10.98        10.32 o                         
  -3  -2  11        132.39        128.87         6.61 o                         
  -2  -2  11          6.58         14.52         5.98 o                         
  -1  -2  11        768.14        820.54        25.51 o                         
   0  -2  11         21.29         17.60         6.30 o                         
   1  -2  11          9.16         19.58        10.52 o                         
   2  -2  11        889.25        903.87        27.67 o                         
   3  -2  11       1148.44       1116.89        28.16 o                         
   4  -2  11        159.26        152.85         7.36 o                         
   5  -2  11        439.61        471.61        22.76 o                         
   6  -2  11        784.89        847.08        13.43 o                         
   7  -2  11        428.64        489.53        19.44 o                         
   8  -2  11        417.57        452.47        43.77 o                         
   9  -2  11        383.69        431.51        32.24 o                         
  10  -2  11        318.34        326.03        22.27 o                         
  -5  -1  11         74.66         87.23        11.67 o                         
  -4  -1  11         38.00         52.73         6.30 o                         
  -3  -1  11        305.24        312.53        14.71 o                         
  -2  -1  11       1217.20       1250.73        46.25 o                         
  -1  -1  11        437.65        420.76        17.48 o                         
   0  -1  11        257.90        238.32        12.83 o                         
   1  -1  11       1260.72       1252.47        30.25 o                         
   2  -1  11       1186.75       1170.35        13.83 o                         
   3  -1  11        228.99        248.07         7.65 o                         
   4  -1  11        815.32        795.52        29.62 o                         
   5  -1  11        717.46        701.86        11.08 o                         
   6  -1  11          4.78          6.53         6.73 o                         
   7  -1  11         93.55        107.18        10.95 o                         
   8  -1  11        304.54        319.59        17.22 o                         
   9  -1  11        260.76        263.63        20.14 o                         
  10  -1  11          7.95         22.60         9.98 o                         
  -5   0  11         47.46         62.35        11.66 o                         
  -4   0  11        196.84        179.94        17.27 o                         
  -3   0  11        292.97        311.63        14.09 o                         
  -2   0  11          2.61         14.31        13.26 o                         
  -1   0  11        398.80        370.54        27.61 o                         
   0   0  11       1085.12       1085.61        39.67 o                         
   1   0  11          0.27          6.32         8.04 o                         
   2   0  11          0.79          1.26         5.65 o                         
   3   0  11        939.04        948.59        27.22 o                         
   4   0  11        243.65        227.86        13.18 o                         
   5   0  11        658.93        638.82        18.63 o                         
   6   0  11         18.63         18.12         9.30 o                         
   7   0  11         42.04         36.11        16.32 o                         
   8   0  11         30.28         17.36         6.45 o                         
   9   0  11          6.95         -7.14         8.42 o                         
  10   0  11          1.08          4.35         6.10 o                         
  -5   1  11        160.07        188.22        10.06 o                         
  -4   1  11         11.81         32.41         6.10 o                         
  -3   1  11         69.62         54.76         7.00 o                         
  -2   1  11        160.08        170.72        17.91 o                         
  -1   1  11        133.20        141.67        15.98 o                         
   0   1  11        636.89        624.34        28.31 o                         
   1   1  11         64.46         86.56        16.86 o                         
   2   1  11         30.81         63.61        11.48 o                         
   3   1  11        248.94        258.49        18.05 o                         
   4   1  11        553.75        545.69        19.59 o                         
   5   1  11        133.90        157.72        16.06 o                         
   6   1  11        587.56        581.03        17.92 o                         
   7   1  11       1133.45       1097.18        42.47 o                         
   8   1  11         41.09         58.76         6.38 o                         
   9   1  11         41.26         54.74        16.16 o                         
  10   1  11        366.39        384.67         8.76 o                         
  -5   2  11        347.96        342.16        21.82 o                         
  -4   2  11        144.16        173.02        12.79 o                         
  -3   2  11        286.75        268.88        17.21 o                         
  -2   2  11        623.88        647.66        24.67 o                         
  -1   2  11        979.72        978.94        17.87 o                         
   0   2  11        477.12        465.77        22.67 o                         
   1   2  11       1676.95       1545.22        26.09 o                         
   2   2  11       3139.60       3063.61        79.73 o                         
   3   2  11        791.52        766.74        15.76 o                         
   4   2  11        319.48        321.75        11.56 o                         
   5   2  11       1816.03       1781.92        69.17 o                         
   6   2  11       1982.97       1939.42        72.45 o                         
   7   2  11        162.82        179.39        20.48 o                         
   8   2  11        178.34        173.90        10.05 o                         
   9   2  11        332.37        330.61         9.92 o                         
  10   2  11         82.40         97.18        17.27 o                         
  -5   3  11        129.42        128.67        10.54 o                         
  -4   3  11        898.81        945.85        34.19 o                         
  -3   3  11        840.78        810.33        12.48 o                         
  -2   3  11        391.63        380.71        10.72 o                         
  -1   3  11        100.37         88.32        11.87 o                         
   0   3  11        613.78        599.23        12.45 o                         
   1   3  11       1425.63       1388.71        25.12 o                         
   2   3  11         77.75        110.97        10.85 o                         
   3   3  11         28.65         67.33        10.79 o                         
   4   3  11         13.25         39.09        11.39 o                         
   5   3  11         69.12        109.91        16.99 o                         
   6   3  11         76.85         69.49        14.95 o                         
   7   3  11          7.81        -11.00        19.27 o                         
   8   3  11          4.18          6.46         6.14 o                         
   9   3  11        437.34        405.56        20.95 o                         
  10   3  11        137.46        155.27        25.34 o                         
  -4   4  11        138.92        135.84         6.28 o                         
  -3   4  11         17.39         49.64        19.38 o                         
  -2   4  11         99.85        136.48        25.11 o                         
  -1   4  11         13.95         39.65        12.35 o                         
   0   4  11          1.74          5.58        14.63 o                         
   1   4  11        498.39        515.55         7.66 o                         
   2   4  11        216.38        219.86        15.90 o                         
   3   4  11        456.08        418.37        16.82 o                         
   4   4  11       2099.15       2043.50        54.39 o                         
   5   4  11       1107.60       1115.68        27.43 o                         
   6   4  11         41.74         35.53        17.01 o                         
   7   4  11        149.96        149.42        20.08 o                         
   8   4  11       1291.24       1305.53        49.64 o                         
   9   4  11        290.09        302.21        10.34 o                         
  10   4  11         26.56         37.05        11.80 o                         
  -4   5  11        275.69        316.71        26.07 o                         
  -3   5  11          1.03          7.48         9.90 o                         
  -2   5  11        169.26        173.52        13.86 o                         
  -1   5  11        716.57        740.77        29.44 o                         
   0   5  11        455.29        447.85        25.42 o                         
   1   5  11          0.03         24.45        13.42 o                         
   2   5  11        208.67        201.36         7.22 o                         
   3   5  11       2154.11       2081.74        51.32 o                         
   4   5  11        644.77        679.90        39.15 o                         
   5   5  11         51.96         73.73         7.04 o                         
   6   5  11        258.35        257.62        18.07 o                         
   7   5  11        491.74        493.68        25.20 o                         
   8   5  11         80.78        105.85        16.75 o                         
   9   5  11         68.57         96.31        10.57 o                         
  -3   6  11        224.80        226.24         9.52 o                         
  -2   6  11        911.96        924.94        13.39 o                         
  -1   6  11        209.06        224.34        21.74 o                         
   0   6  11         91.79         94.50        11.93 o                         
   1   6  11        319.01        303.95        18.42 o                         
   2   6  11        416.03        425.16        17.66 o                         
   3   6  11         40.36         53.98        22.84 o                         
   4   6  11        191.56        199.10        23.88 o                         
   5   6  11        188.48        228.75        31.98 o                         
   6   6  11          3.81          6.61         7.30 o                         
   7   6  11         37.76         89.76        24.09 o                         
   8   6  11         26.55         18.09        15.03 o                         
   9   6  11         60.20         65.90        11.43 o                         
  -2   7  11          9.37         16.92         6.13 o                         
  -1   7  11         51.83         57.43        15.07 o                         
   0   7  11          1.23         23.52         9.90 o                         
   1   7  11        135.72        142.54        23.03 o                         
   2   7  11        441.24        418.67         8.70 o                         
   3   7  11         42.13         72.85         9.97 o                         
   4   7  11          2.62          1.33        15.80 o                         
   5   7  11        452.79        433.97        23.54 o                         
   6   7  11        640.18        697.43        30.09 o                         
   7   7  11        258.91        235.00         6.74 o                         
   8   7  11        101.04         88.85         8.60 o                         
  -1   8  11         37.77         38.33         5.78 o                         
   0   8  11        723.03        682.66        13.39 o                         
   1   8  11       1036.92       1032.41         8.64 o                         
   2   8  11        429.20        400.36        12.00 o                         
   3   8  11        247.12        254.28        49.66 o                         
   4   8  11        644.93        637.93        30.96 o                         
   5   8  11        215.44        209.99        10.51 o                         
   6   8  11        124.56        126.81         8.96 o                         
   7   8  11        284.31        283.67        23.66 o                         
   1   9  11         24.69         14.46        15.04 o                         
   2   9  11        169.80        185.05        32.53 o                         
   3   9  11         43.16         72.35         8.66 o                         
   4   9  11        122.79        122.80        18.24 o                         
   5   9  11         25.51         51.24        25.10 o                         
   2  -7  12        117.07        154.31        18.05 o                         
   3  -7  12        318.96        346.51        18.11 o                         
  -1  -6  12         18.86         20.77         9.66 o                         
   0  -6  12         14.37         33.68        18.59 o                         
   1  -6  12          6.52         15.08         6.29 o                         
   2  -6  12          1.28          7.02         8.05 o                         
   3  -6  12          7.47         26.72        13.56 o                         
   4  -6  12        180.75        173.95        12.36 o                         
   5  -6  12        104.55        119.21         8.34 o                         
   6  -6  12         34.35         55.03        14.42 o                         
  -2  -5  12        164.85        166.07         7.95 o                         
  -1  -5  12        207.63        190.52         6.44 o                         
   0  -5  12         93.17         81.82        10.14 o                         
   1  -5  12        244.54        232.08         7.71 o                         
   2  -5  12        354.78        333.27        10.81 o                         
   3  -5  12        378.20        361.70        19.88 o                         
   4  -5  12         68.41         82.65         9.35 o                         
   5  -5  12        137.93        157.08        34.81 o                         
   6  -5  12        592.82        532.34        35.06 o                         
   7  -5  12        150.71        149.23         7.68 o                         
  -3  -4  12        339.25        324.66        26.26 o                         
  -2  -4  12        241.66        234.69        23.38 o                         
  -1  -4  12          9.11         28.58         9.71 o                         
   0  -4  12        289.82        279.71        10.32 o                         
   1  -4  12        579.10        571.33        16.36 o                         
   2  -4  12         64.70         91.60        11.87 o                         
   3  -4  12          6.40         10.76         6.32 o                         
   4  -4  12         14.41         26.46         7.53 o                         
   5  -4  12        203.09        236.50        15.06 o                         
   6  -4  12          1.06         41.36         7.83 o                         
   7  -4  12          0.88         21.92        14.49 o                         
   8  -4  12        123.07        121.06        12.55 o                         
  -3  -3  12         17.96         16.80         7.24 o                         
  -2  -3  12         28.72         51.90         9.91 o                         
  -1  -3  12        362.39        386.99        23.01 o                         
   0  -3  12        116.73        120.60        13.65 o                         
   1  -3  12         24.04         46.21         9.43 o                         
   2  -3  12         50.94         60.34        10.59 o                         
   3  -3  12         14.98         21.95        11.21 o                         
   4  -3  12        339.53        293.05        21.28 o                         
   5  -3  12        124.60        105.50         6.78 o                         
   6  -3  12          2.17         12.07         7.66 o                         
   7  -3  12          3.76         35.34        20.76 o                         
   8  -3  12        234.48        274.86        30.20 o                         
  -4  -2  12         51.55         67.85        15.10 o                         
  -3  -2  12         88.89         96.54         5.79 o                         
  -2  -2  12          4.05         12.70         8.59 o                         
  -1  -2  12        557.18        595.17        34.23 o                         
   0  -2  12        616.79        653.75        19.23 o                         
   1  -2  12          7.55         10.61         6.19 o                         
   2  -2  12        472.88        479.24        10.01 o                         
   3  -2  12       1560.64       1545.77        24.50 o                         
   4  -2  12        927.24        858.59        30.37 o                         
   5  -2  12        306.77        310.75        10.64 o                         
   6  -2  12        311.73        358.90        15.73 o                         
   7  -2  12        575.53        592.64        29.02 o                         
   8  -2  12        397.93        439.38        21.26 o                         
   9  -2  12        113.38        150.43        11.50 o                         
  -4  -1  12        188.77        185.65        17.10 o                         
  -3  -1  12        205.84        202.05        16.34 o                         
  -2  -1  12       1150.32       1177.47        74.28 o                         
  -1  -1  12       1225.46       1221.20        50.15 o                         
   0  -1  12         53.40         62.67         6.82 o                         
   1  -1  12        585.59        610.69        23.94 o                         
   2  -1  12        730.40        761.54        24.08 o                         
   3  -1  12        176.72        158.82         9.61 o                         
   4  -1  12        313.61        328.00        19.20 o                         
   5  -1  12        139.89        132.00         7.42 o                         
   6  -1  12         12.13          5.09        13.58 o                         
   7  -1  12          6.04         28.08        10.12 o                         
   8  -1  12          0.05         39.49        13.09 o                         
   9  -1  12         10.43         50.23        24.11 o                         
  -4   0  12         23.35          8.80        13.21 o                         
  -3   0  12        179.79        214.55         8.88 o                         
  -2   0  12        216.92        226.33         6.60 o                         
  -1   0  12         26.92         29.48         8.98 o                         
   0   0  12         71.43         89.41        16.57 o                         
   1   0  12         21.97         16.02        10.13 o                         
   2   0  12       1283.00       1279.50        24.63 o                         
   3   0  12         31.08         38.13         5.55 o                         
   4   0  12          5.82         22.15         6.42 o                         
   5   0  12        631.33        632.76        40.00 o                         
   6   0  12        678.79        648.77        16.32 o                         
   7   0  12        137.70        170.38        21.00 o                         
   8   0  12         82.61        138.70        18.14 o                         
   9   0  12        431.78        408.28        10.86 o                         
  -4   1  12         89.40        112.42         6.95 o                         
  -3   1  12        156.37        168.16         8.10 o                         
  -2   1  12          0.59         12.88        13.08 o                         
  -1   1  12        111.25        104.42         6.66 o                         
   0   1  12        435.71        419.15        18.90 o                         
   1   1  12       1836.48       1850.85        32.51 o                         
   2   1  12         83.00         79.28         7.20 o                         
   3   1  12        215.82        198.93        11.54 o                         
   4   1  12       1108.38       1132.24        22.88 o                         
   5   1  12        225.43        247.63         7.39 o                         
   6   1  12        123.35        134.18        19.95 o                         
   7   1  12        441.13        431.49        28.08 o                         
   8   1  12        175.91        194.83        26.98 o                         
   9   1  12         68.70         91.29        13.92 o                         
  -4   2  12        431.02        396.90        25.05 o                         
  -3   2  12         91.73        110.90         7.74 o                         
  -2   2  12         77.94         90.05         5.32 o                         
  -1   2  12        358.95        372.32        10.77 o                         
   0   2  12        790.90        786.17         9.66 o                         
   1   2  12        150.28        142.16         8.28 o                         
   2   2  12        940.68        898.90        11.51 o                         
   3   2  12        897.06        931.92        13.04 o                         
   4   2  12          0.28         30.93         7.43 o                         
   5   2  12        134.81        114.68         8.70 o                         
   6   2  12        651.68        654.26        15.08 o                         
   7   2  12         90.03        100.75        10.91 o                         
   8   2  12         11.24         44.93         8.10 o                         
   9   2  12          1.89         18.73         5.92 o                         
  -4   3  12        132.73        156.81         5.69 o                         
  -3   3  12        592.33        609.75        25.38 o                         
  -2   3  12         68.07         72.69        16.94 o                         
  -1   3  12         19.48         46.04        17.56 o                         
   0   3  12         16.11         -0.09        10.26 o                         
   1   3  12        346.34        336.47        10.59 o                         
   2   3  12        202.09        206.55         9.67 o                         
   3   3  12        441.41        448.15        14.23 o                         
   4   3  12         54.68         66.81         6.23 o                         
   5   3  12          7.81         34.22         9.62 o                         
   6   3  12        212.81        246.68         7.80 o                         
   7   3  12        302.72        275.76        13.25 o                         
   8   3  12        233.18        259.11        34.56 o                         
   9   3  12        315.39        303.49        22.87 o                         
  -3   4  12         27.20         62.03        20.42 o                         
  -2   4  12        568.52        581.35         7.22 o                         
  -1   4  12        515.46        504.50        21.28 o                         
   0   4  12        223.64        233.68        23.63 o                         
   1   4  12        317.15        329.84        30.49 o                         
   2   4  12       1323.34       1280.52         8.82 o                         
   3   4  12        275.25        292.28         6.48 o                         
   4   4  12        216.31        217.30        12.50 o                         
   5   4  12       1263.86       1275.28        29.24 o                         
   6   4  12        369.17        366.36         8.69 o                         
   7   4  12        112.96        104.57         8.74 o                         
   8   4  12        764.93        722.06        36.48 o                         
   9   4  12        546.38        501.33        21.93 o                         
  -3   5  12        290.11        263.45        20.41 o                         
  -2   5  12         60.20         54.78         9.31 o                         
  -1   5  12        668.00        728.30        15.73 o                         
   0   5  12        840.19        839.20        21.08 o                         
   1   5  12        307.04        329.11        11.21 o                         
   2   5  12          1.97          5.78         9.78 o                         
   3   5  12        169.85        146.83        10.95 o                         
   4   5  12        398.89        409.29         6.02 o                         
   5   5  12         35.77         48.95         7.00 o                         
   6   5  12         42.79         40.87         6.63 o                         
   7   5  12         45.10         43.45        15.78 o                         
   8   5  12          0.05         -6.53         8.82 o                         
   9   5  12         25.05         68.37        11.25 o                         
  -2   6  12        274.54        274.63        15.73 o                         
  -1   6  12        163.66        155.59        17.78 o                         
   0   6  12          5.70          2.88        14.08 o                         
   1   6  12         19.18         56.93        20.11 o                         
   2   6  12          6.73         65.31        22.96 o                         
   3   6  12          1.20         22.68         5.81 o                         
   4   6  12        185.30        167.77        11.09 o                         
   5   6  12         36.59         64.80         9.04 o                         
   6   6  12         29.82         39.97        14.43 o                         
   7   6  12        360.61        357.37        35.34 o                         
   8   6  12        145.64        188.78        20.38 o                         
  -1   7  12        113.98        116.88         5.57 o                         
   0   7  12          0.99          5.58         7.26 o                         
   1   7  12        213.26        230.48        10.90 o                         
   2   7  12        397.68        348.50        20.42 o                         
   3   7  12        334.21        292.57         7.60 o                         
   4   7  12         94.43         60.93         9.84 o                         
   5   7  12        121.42        109.88        16.25 o                         
   6   7  12        627.57        615.39        30.53 o                         
   7   7  12        308.83        295.69        11.06 o                         
   1   8  12        629.36        563.31        16.57 o                         
   2   8  12        308.93        310.60        19.43 o                         
   3   8  12         79.20         81.67         6.13 o                         
   4   8  12        109.64        128.89        17.58 o                         
   5   8  12        286.57        216.49         9.47 o                         
   0  -5  13        486.44        426.76       111.85 o                         
   1  -5  13        303.54        280.43        12.67 o                         
   2  -5  13        205.72        204.95         6.83 o                         
   3  -5  13        256.42        217.96         7.11 o                         
   4  -5  13         99.30        122.42         9.73 o                         
   5  -5  13          4.29         -4.92         7.26 o                         
  -1  -4  13         14.96         23.35        14.93 o                         
   0  -4  13         28.79         15.99         8.88 o                         
   1  -4  13        166.97        162.71        10.91 o                         
   2  -4  13         41.01         57.56        10.64 o                         
   3  -4  13         82.91         67.59         6.60 o                         
   4  -4  13        174.94        173.51        20.87 o                         
   5  -4  13         16.74         59.74        25.32 o                         
   6  -4  13         10.40         30.30         8.05 o                         
   7  -4  13        297.06        332.96        15.88 o                         
  -2  -3  13        244.16        237.73        15.15 o                         
  -1  -3  13         56.79         61.02         7.19 o                         
   0  -3  13         53.55         61.58        11.04 o                         
   1  -3  13        149.58        163.44         6.23 o                         
   2  -3  13        227.55        217.93        13.03 o                         
   3  -3  13        114.71        111.38        11.79 o                         
   4  -3  13         83.43        101.69        13.60 o                         
   5  -3  13        232.18        228.96        11.91 o                         
   6  -3  13        281.60        274.45         7.24 o                         
   7  -3  13         10.51         21.03         7.43 o                         
  -2  -2  13        137.87        149.38        14.78 o                         
  -1  -2  13        159.21        190.10        24.56 o                         
   0  -2  13        661.11        664.61        29.81 o                         
   1  -2  13        154.76        164.12         8.16 o                         
   2  -2  13         72.14         87.71        25.73 o                         
   3  -2  13        590.19        607.67        28.39 o                         
   4  -2  13        431.79        443.06        27.18 o                         
   5  -2  13        251.61        252.15        12.27 o                         
   6  -2  13         40.58         44.97         8.11 o                         
   7  -2  13        137.49        139.59         7.00 o                         
   8  -2  13        283.75        279.98        11.68 o                         
  -3  -1  13         97.08        111.35        11.68 o                         
  -2  -1  13        442.83        440.30        24.74 o                         
  -1  -1  13        987.51        942.72        58.59 o                         
   0  -1  13        106.77        117.68        11.95 o                         
   1  -1  13          0.17         -1.64        12.34 o                         
   2  -1  13        327.49        324.70         6.84 o                         
   3  -1  13        137.35        154.33         7.35 o                         
   4  -1  13          8.33         18.65        21.71 o                         
   5  -1  13          1.98          2.65        13.11 o                         
   6  -1  13          7.77         39.40        15.87 o                         
   7  -1  13          1.49         10.15         8.97 o                         
   8  -1  13        133.41        148.96         6.78 o                         
  -3   0  13          0.95          4.26        17.48 o                         
  -2   0  13         34.95         24.96         8.57 o                         
  -1   0  13         96.17        109.82         7.04 o                         
   0   0  13        248.55        258.54         8.15 o                         
   1   0  13         11.83         15.65         5.89 o                         
   2   0  13        542.75        518.58         8.56 o                         
   3   0  13        535.97        580.92        13.78 o                         
   4   0  13        109.25        113.48         6.28 o                         
   5   0  13        312.65        303.49        14.89 o                         
   6   0  13        599.09        606.32        37.10 o                         
   7   0  13        670.10        690.00        39.67 o                         
   8   0  13        128.23        164.14         6.51 o                         
   9   0  13         96.62        115.46        15.15 o                         
  -3   1  13        531.30        577.27        13.90 o                         
  -2   1  13        576.22        599.20        27.53 o                         
  -1   1  13        186.89        166.37         7.91 o                         
   0   1  13        123.54        146.12        11.95 o                         
   1   1  13       1369.61       1340.56        48.84 o                         
   2   1  13        548.45        563.84        18.28 o                         
   3   1  13          3.66         15.14         6.62 o                         
   4   1  13        402.54        404.54        11.91 o                         
   5   1  13        295.36        309.73        15.87 o                         
   6   1  13         68.86         83.55        13.16 o                         
   7   1  13         84.98        113.76        14.49 o                         
   8   1  13         28.18          8.03         6.69 o                         
   9   1  13          3.65         11.63         9.41 o                         
  -3   2  13        138.62        157.91        25.25 o                         
  -2   2  13         23.45         15.77         6.84 o                         
  -1   2  13         93.44        109.93        10.86 o                         
   0   2  13        182.89        187.14         6.97 o                         
   1   2  13         42.63         54.48        16.31 o                         
   2   2  13          5.96         33.54         6.65 o                         
   3   2  13        134.47        142.88         9.78 o                         
   4   2  13         11.07         31.71         7.81 o                         
   5   2  13        139.13        145.57        20.51 o                         
   6   2  13         10.88         48.81         8.71 o                         
   7   2  13          5.42         14.25         6.32 o                         
   8   2  13         87.28         84.02         6.65 o                         
   9   2  13        158.13        143.07        15.51 o                         
  -2   3  13         32.59         64.99        19.76 o                         
  -1   3  13         69.29         87.19        11.63 o                         
   0   3  13        221.26        207.77        14.55 o                         
   1   3  13         95.75         88.27         9.42 o                         
   2   3  13         10.63         26.84         9.02 o                         
   3   3  13        254.23        233.41         8.30 o                         
   4   3  13        606.04        628.73        19.48 o                         
   5   3  13         29.04         46.88         8.63 o                         
   6   3  13        137.07        125.13         9.44 o                         
   7   3  13        262.52        259.97         9.45 o                         
   8   3  13        144.31        138.27         6.33 o                         
  -2   4  13        499.62        534.76        12.47 o                         
  -1   4  13        781.09        769.08        11.47 o                         
   0   4  13        554.60        527.29        26.18 o                         
   1   4  13        266.65        298.21        16.14 o                         
   2   4  13        675.90        650.68        16.58 o                         
   3   4  13        928.91        895.55        33.97 o                         
   4   4  13        236.67        218.59         5.20 o                         
   5   4  13        838.29        844.55         9.96 o                         
   6   4  13        497.47        501.23        34.15 o                         
   7   4  13          3.81          4.40         5.59 o                         
   8   4  13         47.00         67.12        17.87 o                         
  -1   5  13         90.92         95.23        20.78 o                         
   0   5  13        466.91        456.80        24.73 o                         
   1   5  13        132.21        151.96        16.53 o                         
   2   5  13          5.10          7.47        10.24 o                         
   3   5  13          8.22         24.19         6.99 o                         
   4   5  13        354.33        330.95        12.54 o                         
   5   5  13         48.44         77.71        11.38 o                         
   6   5  13        340.00        345.54        42.12 o                         
   7   5  13         49.18         62.24         6.09 o                         
   8   5  13         37.05          9.93        11.36 o                         
   0   6  13         81.58         60.91        14.13 o                         
   1   6  13        438.10        424.94        18.86 o                         
   2   6  13        316.55        326.12        10.53 o                         
   3   6  13        118.42        122.31        14.67 o                         
   4   6  13        194.01        176.39        15.47 o                         
   5   6  13        455.82        461.31        29.63 o                         
   6   6  13        165.73        183.79        10.50 o                         
   7   6  13        349.13        335.42        36.04 o                         
   1   7  13        100.80        101.17         6.27 o                         
   2   7  13        369.96        374.46        32.37 o                         
   3   7  13        333.51        327.69        24.64 o                         
   4   7  13        110.26        132.31        13.43 o                         
   5   7  13          3.14          2.28        16.13 o                         
   2  -4  14          1.19         22.95         8.78 o                         
   3  -4  14         26.70         26.42         9.62 o                         
   4  -4  14        186.76        208.76        10.41 o                         
   0  -3  14        207.99        236.34        18.07 o                         
   1  -3  14         95.85        102.95        14.10 o                         
   2  -3  14        388.08        373.35        23.81 o                         
   3  -3  14        432.15        419.82        14.74 o                         
   4  -3  14         71.89         62.18         6.04 o                         
   5  -3  14        106.04        122.40        13.51 o                         
   6  -3  14        324.74        305.21        47.22 o                         
   0  -2  14        174.93        202.45        29.48 o                         
   1  -2  14        192.78        181.84        24.19 o                         
   2  -2  14         15.01         57.34        20.88 o                         
   3  -2  14         22.55         39.84         5.81 o                         
   4  -2  14         81.11        112.49        24.45 o                         
   5  -2  14         54.55         76.59        30.36 o                         
   6  -2  14         40.65         44.80         7.81 o                         
   7  -2  14         35.70         60.51         9.08 o                         
  -1  -1  14         13.04         20.83         7.65 o                         
   0  -1  14         23.12         47.71        14.10 o                         
   1  -1  14         57.06         58.44         6.33 o                         
   2  -1  14         27.28         48.01         6.29 o                         
   3  -1  14          7.92         23.13        10.33 o                         
   4  -1  14         13.10         29.36        11.52 o                         
   5  -1  14        168.70        175.42        12.54 o                         
   6  -1  14        199.44        205.77        10.77 o                         
   7  -1  14         51.12         71.49        16.45 o                         
  -1   0  14        319.72        328.61        16.43 o                         
   0   0  14        485.61        478.40        33.45 o                         
   1   0  14        276.88        273.60        10.63 o                         
   2   0  14        261.29        257.79         5.99 o                         
   3   0  14        678.57        639.30        18.44 o                         
   4   0  14        344.79        347.83        11.00 o                         
   5   0  14        164.24        137.91         6.97 o                         
   6   0  14        452.63        475.90        16.35 o                         
   7   0  14        680.85        703.47        27.81 o                         
  -1   1  14        337.95        342.24        11.54 o                         
   0   1  14         64.25         87.79        12.26 o                         
   1   1  14        392.21        379.19        10.20 o                         
   2   1  14        793.48        752.28        12.71 o                         
   3   1  14         71.40        103.88        12.56 o                         
   4   1  14          0.11         33.05        10.70 o                         
   5   1  14         89.93        131.95        15.81 o                         
   6   1  14         83.19         86.45         7.80 o                         
   7   1  14          0.72         15.14        11.58 o                         
   8   1  14         25.25         62.30        15.09 o                         
  -1   2  14         57.15         62.12         6.79 o                         
   0   2  14          0.35         22.74         5.77 o                         
   1   2  14         11.13         35.46        13.39 o                         
   2   2  14        180.12        173.87         5.89 o                         
   3   2  14        123.53        139.67         8.04 o                         
   4   2  14        169.77        182.20        10.39 o                         
   5   2  14        619.98        606.25        40.87 o                         
   6   2  14        277.34        269.64        17.56 o                         
   7   2  14         93.57        117.64        12.38 o                         
   8   2  14        104.80        139.06        23.42 o                         
  -1   3  14         65.96         73.79        19.13 o                         
   0   3  14        377.97        329.74         6.13 o                         
   1   3  14        259.80        261.85         6.58 o                         
   2   3  14         63.39         61.61         9.95 o                         
   3   3  14        156.96        181.01         6.90 o                         
   4   3  14       1046.72        964.59        29.07 o                         
   5   3  14        612.96        627.76        28.16 o                         
   6   3  14         62.26         97.06        32.21 o                         
   7   3  14         66.07         72.70         5.24 o                         
   0   4  14        204.76        240.87         7.72 o                         
   1   4  14          1.33         32.72        14.28 o                         
   2   4  14         48.86         50.36         6.23 o                         
   3   4  14        317.36        298.49        17.56 o                         
   4   4  14        179.28        153.35        10.48 o                         
   5   4  14         60.26         74.89        10.32 o                         
   6   4  14         95.08         74.81        17.89 o                         
   7   4  14          0.96          4.47        13.74 o                         
   1   5  14         13.70         25.05        11.08 o                         
   2   5  14         29.42         43.56         7.72 o                         
   3   5  14        179.30        183.55        10.65 o                         
   4   5  14         20.43         47.40        15.47 o                         
   5   5  14          0.54          9.28         6.62 o                         
   6   5  14        276.56        240.95         7.61 o                         
   2   6  14        684.51        667.94        14.86 o                         
   3   6  14        261.27        230.30         8.10 o                         
   4   6  14        177.69        176.69        18.52 o                         
   3  -2  15        108.30        123.79         5.71 o                         
   4  -2  15         50.34         21.39         8.74 o                         
   2  -1  15        433.37        403.03        18.51 o                         
   3  -1  15        285.09        285.24        19.44 o                         
   4  -1  15         35.74         35.88         9.94 o                         
   5  -1  15        207.89        204.48        17.65 o                         
   1   0  15        283.48        280.66        17.08 o                         
   2   0  15        178.63        153.83        10.94 o                         
   3   0  15        160.71        159.78        12.56 o                         
   4   0  15        277.75        266.83        14.28 o                         
   5   0  15         68.53         79.54        20.46 o                         
   6   0  15          2.95         32.99         5.24 o                         
   1   1  15         14.47         65.68        10.96 o                         
   2   1  15        102.04        112.80        13.03 o                         
   3   1  15         47.37         76.47        10.30 o                         
   4   1  15         54.46         88.31         9.79 o                         
   5   1  15         72.05        101.41         5.95 o                         
   6   1  15          1.28          4.09         7.89 o                         
   1   2  15         30.42         46.39        15.47 o                         
   2   2  15        192.80        210.04        14.43 o                         
   3   2  15        339.78        338.80         7.05 o                         
   4   2  15        322.76        321.03        13.10 o                         
   5   2  15        233.85        231.26        14.53 o                         
   6   2  15        342.70        364.03        24.35 o                         
   2   3  15         97.00         97.26         7.21 o                         
   3   3  15         50.59         34.61        11.84 o                         
   4   3  15         95.59         93.92        12.54 o                         
   5   3  15         82.98        106.80        22.29 o                         
   3   4  15          0.44         -1.05        19.67 o                         
   4   4  15         19.66         55.83        11.09 o                         
                                                                                
